# Supplementary material for: Enantioselectivity of discretized helical supramolecule consisting of achiral cobalt phthalocyanines via chiral-induced spin selectivity effect
Source: Nat Commun. 2023 Jul 28;14:4530. doi: 10.1038/s41467-023-40133-z (PMC10382588; doi:10.1038/s41467-023-40133-z)
Supplement: Supplementary file 3 — Source Data [file 41467_2023_40133_MOESM3_ESM.xlsx]

## Sheet: Fig4b_Left_N
	Voltage	Current1	Current2	Current3	Current4	Current5	Current6	Current7	Current8	Current9	Current10	Current11	Current12	Current13	Current14	Current15	Current16	Current17	Current18	Current19	Current20	Current21	Current22	Current23	Current24	Current25	Current26	Current27	Current28	Current29	Current30	Current31	Current32	Current33	Current34	Current35	Current36	Current37	Current38	Current39	Current40	Current41	Current42	Current43	Current44	Current45	Current46	Current47	Current48
	(V)	A	A	A	A	A	A	A	A	A	A	A	A	A	A	A	A	A	A	A	A	A	A	A	A	A	A	A	A	A	A	A	A	A	A	A	A	A	A	A	A	A	A	A	A	A	A	A	A
	-9	-5.01e-10	-4.7025e-10	-4.6125e-10	-5.6775e-10	-4.89e-10	-5.265e-10	-5.5275e-10	-4.7025e-10	-4.7925e-10	-4.62e-10	-4.6725e-10	-4.7175e-10	-4.89e-10	-5.1e-10	-5.43e-10	-4.695e-10	-4.6275e-10	-4.7025e-10	-4.665e-10	-4.6425e-10	-5.265e-10	-6.075e-10	-5.4825e-10	-4.65e-10	-4.635e-10	-4.665e-10	-4.665e-10	-9.585e-10	-5.6925e-10	-5.685e-10	-4.6575e-10	-4.6425e-10	-4.6575e-10	-4.665e-10	-4.6575e-10	-5.52e-10	-5.565e-10	-4.7325e-10	-4.725e-10	-4.7625e-10	-4.6875e-10	-4.7175e-10	-6.84e-10	-8.655e-10	-4.875e-10	-8.205e-10	-1.305e-09	-4.7475e-10
	-8.85827	-5.1e-11	4.50014e-12	1.57505e-11	-1.3575e-10	-2.25e-12	-8.325e-11	-1.08e-10	5.25016e-12	-6e-12	1.42504e-11	3.00009e-12	7.50023e-13	-3.6e-11	-4.725e-11	-5.4e-11	-1.125e-11	1.35004e-11	4.50014e-12	9.00027e-12	1.20004e-11	-1.2375e-10	-1.86e-10	-1.3275e-10	1.57505e-11	1.42504e-11	1.20004e-11	1.42504e-11	-6.45e-10	-1.7325e-10	-1.4025e-10	1.42504e-11	1.57505e-11	1.57505e-11	1.57505e-11	1.35004e-11	-8.85e-11	-1.575e-10	1.50005e-12	1.50005e-12	5.25016e-12	1.57505e-11	1.50005e-12	-3.195e-10	-5.685e-10	-1.5e-11	-4.7175e-10	-1.17375e-09	-7.5e-13
	-8.71654	-4.875e-11	8.25025e-12	1.50005e-11	-1.2525e-10	-5.25e-12	-1.0575e-10	-9.825e-11	3.00009e-12	-8.25e-12	1.12503e-11	-7.5e-13	-3e-12	-3e-11	-4.8e-11	-5.4e-11	-3.375e-11	1.35004e-11	7.50023e-12	1.05003e-11	1.42504e-11	-1.6275e-10	-1.7475e-10	-1.275e-10	1.57505e-11	1.57505e-11	1.27504e-11	1.50005e-11	-6.3675e-10	-1.9275e-10	-1.4475e-10	1.65005e-11	1.80006e-11	1.65005e-11	1.72505e-11	1.50005e-11	-8.625e-11	-2.55e-10	-1.5e-12	1.05003e-11	1.05003e-11	1.80006e-11	7.50023e-13	-4.62e-10	-5.5875e-10	-9.75e-12	-4.5675e-10	-1.12725e-09	0
	-8.5748	-6.675e-11	1.05003e-11	9.7503e-12	-1.155e-10	-1.125e-11	-1.0425e-10	-1.065e-10	3.75011e-12	-1.875e-11	7.50023e-12	7.50023e-13	-3e-12	-3.45e-11	-4.35e-11	-5.1e-11	-2.475e-11	1.20004e-11	6.75021e-12	1.27504e-11	1.42504e-11	-9.675e-11	-1.635e-10	-1.455e-10	1.57505e-11	1.35004e-11	1.12503e-11	1.35004e-11	-6.1875e-10	-1.4775e-10	-1.245e-10	1.65005e-11	1.65005e-11	1.72505e-11	1.72505e-11	1.72505e-11	-8.475e-11	-2.8125e-10	-5.25e-12	1.12503e-11	1.35004e-11	1.80006e-11	1.50005e-12	-3.855e-10	-5.3175e-10	-1.275e-11	-4.515e-10	-1.11e-09	-7.5e-13
	-8.43307	-5.925e-11	1.05003e-11	9.7503e-12	-1.1475e-10	-1.275e-11	-6.6e-11	-8.85e-11	7.50023e-12	-2.175e-11	-1.05e-11	5.25016e-12	-5.25e-12	-2.775e-11	-4.05e-11	-4.65e-11	-2.925e-11	1.27504e-11	7.50023e-12	9.7503e-12	1.42504e-11	-1.0725e-10	-1.9875e-10	-1.23e-10	1.65005e-11	1.42504e-11	1.27504e-11	1.42504e-11	-5.8575e-10	-1.2975e-10	-9.3e-11	1.65005e-11	1.72505e-11	1.72505e-11	1.65005e-11	1.65005e-11	-8.475e-11	-2.58e-10	-3.75e-12	1.27504e-11	1.57505e-11	1.80006e-11	2.25007e-12	-3.1425e-10	-5.04e-10	-1.725e-11	-3.8325e-10	-1.04775e-09	0
	-8.29134	-4.35e-11	9.7503e-12	1.05003e-11	-9.525e-11	-9.75e-12	-4.95e-11	-7.5e-11	8.25025e-12	-1.575e-11	-1.125e-11	5.25016e-12	-9e-12	-2.7e-11	-3.6e-11	-4.05e-11	-2.775e-11	1.35004e-11	7.50023e-12	8.25025e-12	1.42504e-11	-9.525e-11	-1.8825e-10	-1.11e-10	1.57505e-11	1.42504e-11	1.35004e-11	1.50005e-11	-5.7e-10	-1.335e-10	-7.5e-11	1.72505e-11	1.87506e-11	1.65005e-11	1.80006e-11	1.72505e-11	-1.185e-10	-2.235e-10	-4.5e-12	1.42504e-11	1.50005e-11	1.87506e-11	5.25016e-12	-2.8425e-10	-4.6425e-10	-8.25e-12	-3.9675e-10	-9.435e-10	-2.25e-12
	-8.14961	-3.675e-11	1.27504e-11	9.7503e-12	-1.35e-10	-8.25e-12	-5.025e-11	-7.875e-11	9.00027e-12	-8.25e-12	-7.5e-12	7.50023e-13	-2.25e-12	-2.1e-11	-2.775e-11	-3.6e-11	-2.475e-11	1.27504e-11	9.7503e-12	9.7503e-12	1.65005e-11	-1.1625e-10	-1.5225e-10	-1.4325e-10	1.72505e-11	1.35004e-11	1.42504e-11	1.50005e-11	-6.03e-10	-1.32e-10	-7.2e-11	1.87506e-11	1.87506e-11	1.80006e-11	1.72505e-11	1.65005e-11	-1.1625e-10	-1.0725e-10	-2.25e-12	1.35004e-11	1.57505e-11	1.95006e-11	6.75021e-12	-2.985e-10	-4.3725e-10	-9e-12	-3.5175e-10	-8.91e-10	7.50023e-13
	-8.00787	-3.375e-11	1.27504e-11	1.05003e-11	-1.1025e-10	7.50023e-13	-5.475e-11	-7.05e-11	1.05003e-11	-1.275e-11	-1.2e-11	4.50014e-12	-1.5e-12	-1.95e-11	-2.325e-11	-5.625e-11	-2.325e-11	1.35004e-11	9.7503e-12	1.05003e-11	1.65005e-11	-6.525e-11	-1.32e-10	-1.3725e-10	1.80006e-11	1.35004e-11	1.57505e-11	1.57505e-11	-5.94e-10	-1.2375e-10	-7.35e-11	1.87506e-11	1.87506e-11	1.80006e-11	1.80006e-11	1.80006e-11	-1.2075e-10	-8.625e-11	0	1.57505e-11	1.80006e-11	1.95006e-11	6.75021e-12	-2.7e-10	-3.9825e-10	-6e-12	-3.51e-10	-8.3325e-10	3.00009e-12
	-7.86614	-2.025e-11	1.35004e-11	1.27504e-11	-1.2225e-10	3.00009e-12	-5.775e-11	-7.125e-11	1.27504e-11	-9e-12	-1.725e-11	9.00027e-12	-7.5e-13	-2.25e-11	-2.025e-11	-4.05e-11	-2.625e-11	1.42504e-11	7.50023e-12	1.05003e-11	1.27504e-11	-7.95e-11	-1.215e-10	-1.185e-10	1.80006e-11	1.42504e-11	1.57505e-11	1.65005e-11	-5.865e-10	-1.155e-10	-6.45e-11	1.87506e-11	1.87506e-11	1.80006e-11	1.87506e-11	1.87506e-11	-1.0725e-10	-6.825e-11	2.25007e-12	1.50005e-11	1.80006e-11	2.02506e-11	7.50023e-12	-2.2425e-10	-3.6975e-10	-6e-12	-3.0525e-10	-7.785e-10	3.75011e-12
	-7.72441	-2.475e-11	1.35004e-11	1.57505e-11	-1.1625e-10	-2.25e-12	-4.05e-11	-6.825e-11	1.20004e-11	0	-2.4e-11	9.7503e-12	7.50023e-13	-1.8e-11	-1.5e-11	-4.2e-11	-2.1e-11	1.57505e-11	1.20004e-11	1.27504e-11	1.57505e-11	-7.125e-11	-1.095e-10	-1.11e-10	1.87506e-11	1.42504e-11	1.57505e-11	1.65005e-11	-5.6925e-10	-9.525e-11	-6e-11	1.95006e-11	2.02506e-11	1.87506e-11	1.80006e-11	1.87506e-11	-1.02e-10	-8.325e-11	3.75011e-12	1.72505e-11	1.57505e-11	2.10006e-11	9.00027e-12	-2.1525e-10	-3.4725e-10	-3e-12	-2.8575e-10	-7.155e-10	-7.5e-13
	-7.58268	-2.625e-11	1.42504e-11	1.65005e-11	-1.17e-10	0	-3.675e-11	-6.675e-11	1.50005e-11	1.50005e-12	-2.1e-11	9.00027e-12	1.50005e-12	-1.35e-11	-1.125e-11	-4.125e-11	-2.1e-11	1.50005e-11	1.50005e-11	1.27504e-11	1.50005e-11	-7.425e-11	-8.925e-11	-1.095e-10	1.87506e-11	1.35004e-11	1.65005e-11	1.80006e-11	-5.565e-10	-8.325e-11	-5.85e-11	1.95006e-11	1.95006e-11	1.80006e-11	1.87506e-11	1.87506e-11	-8.55e-11	-7.65e-11	4.50014e-12	1.80006e-11	1.80006e-11	2.10006e-11	1.05003e-11	-1.92e-10	-3.36e-10	-7.5e-13	-2.775e-10	-6.6675e-10	4.50014e-12
	-7.44094	-9e-12	1.57505e-11	1.72505e-11	-1.05e-10	7.50023e-13	-3.075e-11	-5.625e-11	1.27504e-11	3.00009e-12	-2.25e-11	9.00027e-12	2.25007e-12	-5.25e-12	-1.05e-11	-3.9e-11	-2.25e-11	1.72505e-11	1.57505e-11	1.35004e-11	1.57505e-11	-5.55e-11	-7.125e-11	-8.775e-11	1.95006e-11	1.42504e-11	1.72505e-11	1.72505e-11	-5.16e-10	-7.5e-11	-4.875e-11	2.10006e-11	2.10006e-11	1.87506e-11	2.02506e-11	2.02506e-11	-7.95e-11	-6.075e-11	5.25016e-12	1.80006e-11	1.95006e-11	2.10006e-11	1.12503e-11	-1.9125e-10	-3.255e-10	1.50005e-12	-2.5575e-10	-6.0075e-10	8.25025e-12
	-7.29921	3.75011e-12	1.72505e-11	1.57505e-11	-8.925e-11	3.75011e-12	-2.475e-11	-5.325e-11	1.50005e-11	7.50023e-12	-3.525e-11	9.00027e-12	3.00009e-12	7.50023e-13	-7.5e-12	-2.475e-11	-1.8e-11	1.72505e-11	1.65005e-11	1.42504e-11	1.65005e-11	-5.025e-11	-6.225e-11	-9.075e-11	2.02506e-11	1.50005e-11	1.80006e-11	1.95006e-11	-4.815e-10	-7.575e-11	-4.95e-11	2.02506e-11	2.02506e-11	1.95006e-11	1.87506e-11	2.02506e-11	-6.375e-11	-5.325e-11	8.25025e-12	1.72505e-11	2.02506e-11	2.02506e-11	1.05003e-11	-1.8e-10	-2.9175e-10	3.00009e-12	-2.4225e-10	-5.625e-10	9.7503e-12
	-7.15748	1.50005e-12	1.72505e-11	1.57505e-11	-7.125e-11	4.50014e-12	-1.8e-11	-4.425e-11	1.50005e-11	1.20004e-11	-2.325e-11	1.27504e-11	3.00009e-12	3.75011e-12	-6.75e-12	-1.5e-11	-1.425e-11	1.87506e-11	1.57505e-11	1.65005e-11	1.72505e-11	-5.1e-11	-5.925e-11	-8.25e-11	2.02506e-11	1.57505e-11	1.95006e-11	1.95006e-11	-4.545e-10	-6e-11	-4.05e-11	2.17507e-11	2.17507e-11	1.95006e-11	2.02506e-11	2.10006e-11	-5.025e-11	-5.25e-11	9.00027e-12	1.72505e-11	2.02506e-11	2.10006e-11	1.42504e-11	-1.7775e-10	-2.5875e-10	5.25016e-12	-2.2125e-10	-5.22e-10	1.27504e-11
	-7.01575	3.00009e-12	1.87506e-11	1.87506e-11	-5.85e-11	7.50023e-12	-1.35e-11	-3.15e-11	1.57505e-11	1.57505e-11	-1.575e-11	1.42504e-11	6.75021e-12	5.25016e-12	-3e-12	-1.425e-11	-1.05e-11	2.02506e-11	1.72505e-11	1.65005e-11	1.80006e-11	-4.05e-11	-4.725e-11	-6.75e-11	2.02506e-11	1.65005e-11	1.80006e-11	2.02506e-11	-4.2225e-10	-3.825e-11	-3.75e-11	2.17507e-11	2.25007e-11	2.02506e-11	2.17507e-11	2.10006e-11	-4.35e-11	-5.1e-11	8.25025e-12	1.95006e-11	2.10006e-11	2.25007e-11	1.35004e-11	-1.695e-10	-2.28e-10	8.25025e-12	-1.785e-10	-4.8525e-10	1.35004e-11
	-6.87402	7.50023e-12	1.95006e-11	2.02506e-11	-5.25e-11	9.7503e-12	-1.2e-11	-2.55e-11	1.72505e-11	1.50005e-11	-1.125e-11	1.72505e-11	9.7503e-12	1.50005e-12	-3.75e-12	-1.05e-11	-9e-12	2.02506e-11	1.80006e-11	1.80006e-11	1.87506e-11	-3.15e-11	-3.75e-11	-6.3e-11	2.10006e-11	1.80006e-11	1.87506e-11	1.95006e-11	-4.0125e-10	-2.925e-11	-3.675e-11	2.10006e-11	2.17507e-11	2.17507e-11	2.10006e-11	2.10006e-11	-3.075e-11	-4.125e-11	1.05003e-11	2.02506e-11	2.10006e-11	2.17507e-11	1.50005e-11	-1.575e-10	-2.07e-10	9.00027e-12	-1.6725e-10	-4.4025e-10	1.50005e-11
	-6.73228	9.00027e-12	2.02506e-11	1.87506e-11	-4.65e-11	1.20004e-11	-1.125e-11	-2.7e-11	1.72505e-11	1.65005e-11	-1.35e-11	1.87506e-11	9.00027e-12	6.75021e-12	-7.5e-12	-6.75e-12	-3.75e-12	2.10006e-11	2.02506e-11	1.80006e-11	1.87506e-11	-2.55e-11	-3.3e-11	-5.025e-11	2.10006e-11	1.87506e-11	1.87506e-11	2.02506e-11	-3.5625e-10	-2.4e-11	-3.3e-11	2.17507e-11	2.17507e-11	2.02506e-11	2.17507e-11	2.17507e-11	-2.85e-11	-3.75e-11	1.05003e-11	2.02506e-11	2.10006e-11	2.25007e-11	1.50005e-11	-1.47e-10	-1.905e-10	1.20004e-11	-1.545e-10	-4.0275e-10	1.57505e-11
	-6.59055	9.7503e-12	2.10006e-11	2.10006e-11	-4.275e-11	1.12503e-11	-5.25e-12	-2.775e-11	1.80006e-11	1.72505e-11	-9.75e-12	1.72505e-11	9.00027e-12	9.7503e-12	-6e-12	-3.75e-12	-3.75e-12	2.02506e-11	2.10006e-11	1.95006e-11	1.95006e-11	-2.325e-11	-3.6e-11	-4.35e-11	2.10006e-11	1.95006e-11	2.02506e-11	2.10006e-11	-3.18e-10	-1.875e-11	-2.4e-11	2.17507e-11	2.25007e-11	2.25007e-11	2.17507e-11	2.32507e-11	-2.325e-11	-3.675e-11	1.20004e-11	2.10006e-11	2.17507e-11	2.25007e-11	1.50005e-11	-1.335e-10	-1.695e-10	1.27504e-11	-1.3875e-10	-3.7575e-10	1.05003e-11
	-6.44882	6.75021e-12	2.10006e-11	2.10006e-11	-3.6e-11	1.27504e-11	-3.75e-12	-9.75e-12	1.87506e-11	1.65005e-11	-9e-12	1.80006e-11	1.20004e-11	1.12503e-11	-3e-12	-1.5e-12	-7.5e-13	2.17507e-11	2.02506e-11	1.95006e-11	2.17507e-11	-2.4e-11	-3.45e-11	-3.825e-11	2.10006e-11	1.95006e-11	2.10006e-11	2.02506e-11	-2.97e-10	-1.425e-11	-2.325e-11	2.25007e-11	2.25007e-11	2.25007e-11	2.32507e-11	2.25007e-11	-1.35e-11	-2.925e-11	1.27504e-11	2.17507e-11	2.17507e-11	2.25007e-11	1.65005e-11	-1.215e-10	-1.6125e-10	1.35004e-11	-1.1925e-10	-3.3675e-10	5.25016e-12
	-6.30709	2.25007e-12	2.17507e-11	2.10006e-11	-3.15e-11	1.57505e-11	-7.5e-13	-8.25e-12	1.95006e-11	1.95006e-11	-5.25e-12	2.10006e-11	1.42504e-11	1.20004e-11	-2.25e-12	-7.5e-13	0	2.17507e-11	1.87506e-11	2.02506e-11	2.10006e-11	-1.5e-11	-2.925e-11	-3.15e-11	2.25007e-11	1.95006e-11	2.10006e-11	2.17507e-11	-2.7375e-10	-1.35e-11	-1.575e-11	2.25007e-11	2.25007e-11	2.25007e-11	2.17507e-11	2.25007e-11	-1.125e-11	-3e-11	1.50005e-11	2.17507e-11	2.17507e-11	2.32507e-11	1.65005e-11	-1.3275e-10	-1.47e-10	1.35004e-11	-1.125e-10	-3.1275e-10	6.75021e-12
	-6.16535	1.50005e-12	2.25007e-11	2.17507e-11	-2.55e-11	1.50005e-11	-7.5e-13	-8.25e-12	1.95006e-11	2.02506e-11	-3e-12	2.10006e-11	1.50005e-11	1.42504e-11	0	0	6.00018e-12	2.17507e-11	2.10006e-11	2.10006e-11	2.10006e-11	-2.025e-11	-2.55e-11	-2.475e-11	2.17507e-11	2.17507e-11	2.10006e-11	2.32507e-11	-2.4525e-10	-1.2e-11	-1.2e-11	2.25007e-11	2.40007e-11	2.25007e-11	2.25007e-11	2.25007e-11	-6e-12	-2.475e-11	1.50005e-11	2.32507e-11	2.10006e-11	2.25007e-11	1.42504e-11	-1.1925e-10	-1.35e-10	1.42504e-11	-9.45e-11	-2.775e-10	1.20004e-11
	-6.02362	6.00018e-12	2.17507e-11	2.25007e-11	-2.475e-11	1.57505e-11	7.50023e-13	-5.25e-12	2.10006e-11	1.95006e-11	-1.5e-12	2.02506e-11	1.57505e-11	1.42504e-11	3.00009e-12	3.75011e-12	8.25025e-12	2.25007e-11	2.02506e-11	2.02506e-11	2.17507e-11	-2.1e-11	-1.65e-11	-2.025e-11	2.17507e-11	2.02506e-11	2.17507e-11	2.25007e-11	-2.235e-10	-6e-12	-7.5e-12	2.32507e-11	2.25007e-11	2.40007e-11	2.32507e-11	2.32507e-11	-2.25e-12	-2.7e-11	1.65005e-11	1.95006e-11	2.17507e-11	2.32507e-11	1.57505e-11	-8.775e-11	-1.2075e-10	1.57505e-11	-7.95e-11	-2.535e-10	1.05003e-11
	-5.88189	8.25025e-12	2.25007e-11	2.25007e-11	-1.725e-11	1.72505e-11	4.50014e-12	-1.5e-12	2.10006e-11	1.95006e-11	2.25007e-12	2.10006e-11	1.65005e-11	1.57505e-11	6.75021e-12	5.25016e-12	9.00027e-12	2.17507e-11	2.10006e-11	2.10006e-11	2.25007e-11	-1.65e-11	-1.2e-11	-1.8e-11	2.25007e-11	2.02506e-11	2.17507e-11	2.32507e-11	-2.0475e-10	-4.5e-12	-2.25e-12	2.32507e-11	2.32507e-11	2.32507e-11	2.25007e-11	2.40007e-11	-7.5e-13	-2.4e-11	1.72505e-11	1.95006e-11	2.32507e-11	2.17507e-11	1.87506e-11	-9.6e-11	-1.1025e-10	1.65005e-11	-7.575e-11	-2.3475e-10	1.42504e-11
	-5.74016	1.05003e-11	2.25007e-11	2.17507e-11	-1.05e-11	1.80006e-11	5.25016e-12	-3e-12	2.17507e-11	2.02506e-11	7.50023e-13	2.02506e-11	1.87506e-11	1.80006e-11	9.00027e-12	7.50023e-12	8.25025e-12	2.25007e-11	2.17507e-11	2.02506e-11	2.25007e-11	-8.25e-12	-1.05e-11	-1.425e-11	2.25007e-11	2.17507e-11	2.17507e-11	2.32507e-11	-1.8375e-10	-3.75e-12	0	2.32507e-11	2.25007e-11	2.32507e-11	2.47508e-11	2.32507e-11	-7.5e-13	-1.95e-11	1.72505e-11	1.95006e-11	2.25007e-11	2.32507e-11	1.72505e-11	-9.075e-11	-9.9e-11	1.72505e-11	-6.525e-11	-2.13e-10	1.72505e-11
	-5.59843	1.27504e-11	2.32507e-11	2.25007e-11	-9e-12	1.80006e-11	7.50023e-12	-2.25e-12	2.17507e-11	2.10006e-11	4.50014e-12	2.25007e-11	1.80006e-11	1.95006e-11	1.05003e-11	8.25025e-12	1.05003e-11	2.32507e-11	2.17507e-11	2.17507e-11	2.32507e-11	-1.275e-11	-6.75e-12	-9.75e-12	2.32507e-11	2.17507e-11	2.25007e-11	2.17507e-11	-1.665e-10	-7.5e-13	2.25007e-12	2.40007e-11	2.32507e-11	2.40007e-11	2.32507e-11	2.32507e-11	0	-9.75e-12	2.02506e-11	2.10006e-11	2.32507e-11	2.25007e-11	1.80006e-11	-4.95e-11	-8.325e-11	1.80006e-11	-5.925e-11	-1.9125e-10	1.95006e-11
	-5.45669	1.12503e-11	2.40007e-11	2.32507e-11	-3.75e-12	1.95006e-11	9.00027e-12	2.25007e-12	2.25007e-11	2.10006e-11	3.75011e-12	2.10006e-11	1.95006e-11	1.95006e-11	1.20004e-11	1.05003e-11	1.20004e-11	2.40007e-11	2.25007e-11	2.17507e-11	2.32507e-11	-6e-12	-1.5e-12	-5.25e-12	2.32507e-11	2.25007e-11	2.17507e-11	2.25007e-11	-1.545e-10	1.50005e-12	3.00009e-12	2.40007e-11	2.40007e-11	2.32507e-11	2.32507e-11	2.40007e-11	4.50014e-12	-7.5e-13	1.87506e-11	2.10006e-11	2.25007e-11	2.32507e-11	1.80006e-11	-4.875e-11	-7.5e-11	1.87506e-11	-5.025e-11	-1.71e-10	1.95006e-11
	-5.31496	1.27504e-11	2.32507e-11	2.40007e-11	-7.5e-13	1.87506e-11	1.12503e-11	3.00009e-12	2.25007e-11	2.10006e-11	6.75021e-12	2.25007e-11	1.87506e-11	2.10006e-11	1.27504e-11	1.12503e-11	1.35004e-11	2.25007e-11	2.17507e-11	2.25007e-11	2.25007e-11	0	-7.5e-13	-3.75e-12	2.40007e-11	2.25007e-11	2.32507e-11	2.32507e-11	-1.4175e-10	3.00009e-12	6.00018e-12	2.32507e-11	2.32507e-11	2.32507e-11	2.32507e-11	2.40007e-11	7.50023e-12	7.50023e-13	1.95006e-11	2.10006e-11	2.32507e-11	2.40007e-11	1.95006e-11	-4.65e-11	-6.375e-11	1.80006e-11	-4.5e-11	-1.575e-10	1.87506e-11
	-5.17323	1.35004e-11	2.40007e-11	2.32507e-11	1.50005e-12	2.10006e-11	1.20004e-11	5.25016e-12	2.17507e-11	2.25007e-11	8.25025e-12	2.25007e-11	1.87506e-11	2.02506e-11	1.27504e-11	1.20004e-11	1.50005e-11	2.40007e-11	2.32507e-11	2.10006e-11	2.40007e-11	-7.5e-13	3.00009e-12	0	2.32507e-11	2.17507e-11	2.32507e-11	2.25007e-11	-1.26e-10	5.25016e-12	6.75021e-12	2.40007e-11	2.40007e-11	2.25007e-11	2.47508e-11	2.47508e-11	9.00027e-12	1.50005e-12	2.02506e-11	2.17507e-11	2.32507e-11	2.32507e-11	2.02506e-11	-3.825e-11	-5.85e-11	1.95006e-11	-3.9e-11	-1.3875e-10	2.10006e-11
	-5.0315	1.72505e-11	2.47508e-11	2.40007e-11	6.00018e-12	2.17507e-11	1.35004e-11	7.50023e-12	2.32507e-11	2.25007e-11	9.7503e-12	2.32507e-11	2.02506e-11	2.10006e-11	1.42504e-11	1.35004e-11	1.72505e-11	2.25007e-11	2.25007e-11	2.25007e-11	2.32507e-11	-1.5e-12	3.75011e-12	1.50005e-12	2.40007e-11	2.25007e-11	2.40007e-11	2.32507e-11	-1.065e-10	8.25025e-12	8.25025e-12	2.32507e-11	2.32507e-11	2.47508e-11	2.32507e-11	2.32507e-11	1.05003e-11	5.25016e-12	2.10006e-11	2.10006e-11	2.32507e-11	2.40007e-11	2.10006e-11	-3.525e-11	-4.95e-11	1.95006e-11	-3.375e-11	-1.23e-10	2.10006e-11
	-4.88976	1.80006e-11	2.32507e-11	2.17507e-11	9.00027e-12	2.17507e-11	1.35004e-11	1.12503e-11	2.32507e-11	2.25007e-11	1.05003e-11	2.40007e-11	2.02506e-11	2.25007e-11	1.57505e-11	1.35004e-11	1.95006e-11	2.32507e-11	2.32507e-11	2.25007e-11	2.32507e-11	4.50014e-12	6.75021e-12	3.75011e-12	2.32507e-11	2.32507e-11	2.40007e-11	2.40007e-11	-9.225e-11	9.00027e-12	9.7503e-12	2.32507e-11	2.32507e-11	2.47508e-11	2.55008e-11	2.40007e-11	1.20004e-11	9.00027e-12	2.17507e-11	2.17507e-11	2.40007e-11	2.40007e-11	2.10006e-11	-3e-11	-4.5e-11	2.02506e-11	-2.7e-11	-1.0875e-10	2.02506e-11
	-4.74803	2.17507e-11	2.40007e-11	2.32507e-11	1.05003e-11	2.10006e-11	1.50005e-11	1.12503e-11	2.47508e-11	2.32507e-11	1.35004e-11	2.32507e-11	1.95006e-11	2.17507e-11	1.57505e-11	1.65005e-11	1.87506e-11	2.40007e-11	2.25007e-11	2.32507e-11	2.32507e-11	8.25025e-12	6.75021e-12	5.25016e-12	2.47508e-11	2.25007e-11	2.40007e-11	2.47508e-11	-8.25e-11	1.27504e-11	1.05003e-11	2.40007e-11	2.40007e-11	2.47508e-11	2.47508e-11	2.47508e-11	1.27504e-11	1.05003e-11	2.17507e-11	2.25007e-11	2.40007e-11	2.32507e-11	2.25007e-11	-2.25e-11	-3.45e-11	2.17507e-11	-2.25e-11	-9.75e-11	2.17507e-11
	-4.6063	2.02506e-11	2.40007e-11	2.32507e-11	1.20004e-11	2.17507e-11	1.80006e-11	1.35004e-11	2.32507e-11	2.32507e-11	1.57505e-11	2.47508e-11	2.02506e-11	2.17507e-11	1.87506e-11	1.65005e-11	1.95006e-11	2.32507e-11	2.40007e-11	2.32507e-11	2.40007e-11	9.00027e-12	6.75021e-12	6.75021e-12	2.40007e-11	2.32507e-11	2.32507e-11	2.40007e-11	-7.2e-11	1.42504e-11	1.20004e-11	2.40007e-11	2.40007e-11	2.40007e-11	2.47508e-11	2.47508e-11	1.05003e-11	1.20004e-11	2.17507e-11	2.32507e-11	2.40007e-11	2.32507e-11	2.25007e-11	-1.65e-11	-3e-11	2.10006e-11	-1.725e-11	-8.55e-11	2.17507e-11
	-4.46457	2.10006e-11	2.47508e-11	2.32507e-11	1.35004e-11	2.25007e-11	1.87506e-11	1.57505e-11	2.32507e-11	2.40007e-11	1.57505e-11	2.47508e-11	2.17507e-11	2.25007e-11	1.87506e-11	1.80006e-11	1.95006e-11	2.47508e-11	2.40007e-11	2.32507e-11	2.40007e-11	8.25025e-12	9.7503e-12	9.00027e-12	2.47508e-11	2.32507e-11	2.32507e-11	2.40007e-11	-6.225e-11	1.42504e-11	1.27504e-11	2.47508e-11	2.40007e-11	2.40007e-11	2.47508e-11	2.47508e-11	1.35004e-11	1.35004e-11	2.10006e-11	2.17507e-11	2.32507e-11	2.40007e-11	2.25007e-11	-1.35e-11	-2.4e-11	2.10006e-11	-1.575e-11	-7.65e-11	2.17507e-11
	-4.32283	2.17507e-11	2.40007e-11	2.40007e-11	1.57505e-11	2.32507e-11	1.87506e-11	1.80006e-11	2.40007e-11	2.32507e-11	1.87506e-11	2.47508e-11	2.10006e-11	2.40007e-11	2.02506e-11	1.95006e-11	2.02506e-11	2.40007e-11	2.32507e-11	2.40007e-11	2.40007e-11	1.05003e-11	1.05003e-11	1.20004e-11	2.32507e-11	2.40007e-11	2.40007e-11	2.40007e-11	-5.4e-11	1.57505e-11	1.35004e-11	2.40007e-11	2.40007e-11	2.47508e-11	2.47508e-11	2.40007e-11	1.50005e-11	1.35004e-11	2.32507e-11	2.40007e-11	2.40007e-11	2.40007e-11	2.25007e-11	-1.35e-11	-2.025e-11	2.25007e-11	-1.05e-11	-6.6e-11	2.32507e-11
	-4.1811	2.10006e-11	2.32507e-11	2.32507e-11	1.72505e-11	2.40007e-11	1.80006e-11	1.80006e-11	2.40007e-11	2.40007e-11	1.80006e-11	2.55008e-11	2.25007e-11	2.25007e-11	2.02506e-11	1.95006e-11	2.02506e-11	2.40007e-11	2.32507e-11	2.32507e-11	2.40007e-11	1.20004e-11	1.20004e-11	1.35004e-11	2.40007e-11	2.40007e-11	2.40007e-11	2.55008e-11	-4.425e-11	1.72505e-11	1.57505e-11	2.40007e-11	2.40007e-11	2.47508e-11	2.55008e-11	2.55008e-11	1.65005e-11	1.50005e-11	2.32507e-11	2.47508e-11	2.40007e-11	2.40007e-11	2.17507e-11	-7.5e-12	-1.5e-11	2.25007e-11	-9e-12	-5.85e-11	2.25007e-11
	-4.03937	2.17507e-11	2.47508e-11	2.40007e-11	1.80006e-11	2.32507e-11	2.10006e-11	1.95006e-11	2.47508e-11	2.40007e-11	2.02506e-11	2.47508e-11	2.25007e-11	2.32507e-11	2.02506e-11	2.02506e-11	2.10006e-11	2.32507e-11	2.32507e-11	2.40007e-11	2.40007e-11	1.42504e-11	1.50005e-11	1.35004e-11	2.40007e-11	2.40007e-11	2.47508e-11	2.40007e-11	-3.75e-11	1.65005e-11	1.72505e-11	2.40007e-11	2.32507e-11	2.47508e-11	2.47508e-11	2.47508e-11	1.57505e-11	1.65005e-11	2.32507e-11	2.40007e-11	2.25007e-11	2.47508e-11	2.32507e-11	-3e-12	-1.05e-11	2.25007e-11	-4.5e-12	-4.65e-11	2.40007e-11
	-3.89764	2.25007e-11	2.55008e-11	2.40007e-11	1.87506e-11	2.47508e-11	1.95006e-11	2.02506e-11	2.40007e-11	2.40007e-11	1.95006e-11	2.55008e-11	2.25007e-11	2.32507e-11	2.17507e-11	2.10006e-11	2.17507e-11	2.47508e-11	2.47508e-11	2.32507e-11	2.40007e-11	1.57505e-11	1.65005e-11	1.57505e-11	2.47508e-11	2.40007e-11	2.40007e-11	2.47508e-11	-3e-11	1.65005e-11	1.80006e-11	2.40007e-11	2.40007e-11	2.40007e-11	2.55008e-11	2.40007e-11	1.87506e-11	1.65005e-11	2.25007e-11	2.40007e-11	2.47508e-11	2.40007e-11	2.32507e-11	-7.5e-13	-8.25e-12	2.25007e-11	-1.5e-12	-3.975e-11	2.40007e-11
	-3.75591	2.40007e-11	2.55008e-11	2.40007e-11	1.87506e-11	2.40007e-11	2.02506e-11	2.10006e-11	2.40007e-11	2.47508e-11	2.02506e-11	2.47508e-11	2.25007e-11	2.47508e-11	2.10006e-11	2.02506e-11	2.17507e-11	2.40007e-11	2.40007e-11	2.32507e-11	2.40007e-11	1.65005e-11	1.57505e-11	1.57505e-11	2.40007e-11	2.40007e-11	2.47508e-11	2.40007e-11	-2.25e-11	1.87506e-11	1.80006e-11	2.47508e-11	2.47508e-11	2.47508e-11	2.40007e-11	2.40007e-11	2.17507e-11	1.65005e-11	2.25007e-11	2.32507e-11	2.47508e-11	2.55008e-11	2.25007e-11	5.25016e-12	-4.5e-12	2.25007e-11	7.50023e-13	-3e-11	2.47508e-11
	-3.61417	2.32507e-11	2.47508e-11	2.40007e-11	2.02506e-11	2.55008e-11	2.02506e-11	2.10006e-11	2.40007e-11	2.40007e-11	2.02506e-11	2.47508e-11	2.32507e-11	2.32507e-11	2.10006e-11	2.17507e-11	2.25007e-11	2.47508e-11	2.40007e-11	2.47508e-11	2.40007e-11	1.72505e-11	1.80006e-11	1.65005e-11	2.47508e-11	2.40007e-11	2.40007e-11	2.40007e-11	-1.8e-11	1.87506e-11	1.95006e-11	2.47508e-11	2.55008e-11	2.40007e-11	2.40007e-11	2.55008e-11	2.10006e-11	1.87506e-11	2.32507e-11	2.40007e-11	2.55008e-11	2.47508e-11	2.32507e-11	7.50023e-12	-2.25e-12	2.32507e-11	4.50014e-12	-2.55e-11	2.40007e-11
	-3.47244	2.32507e-11	2.55008e-11	2.40007e-11	2.17507e-11	2.47508e-11	2.10006e-11	2.10006e-11	2.40007e-11	2.47508e-11	2.10006e-11	2.47508e-11	2.32507e-11	2.32507e-11	2.17507e-11	2.17507e-11	2.25007e-11	2.40007e-11	2.40007e-11	2.40007e-11	2.40007e-11	1.87506e-11	1.95006e-11	1.80006e-11	2.47508e-11	2.47508e-11	2.40007e-11	2.47508e-11	-1.425e-11	1.95006e-11	1.95006e-11	2.47508e-11	2.47508e-11	2.47508e-11	2.47508e-11	2.47508e-11	2.25007e-11	1.87506e-11	2.47508e-11	2.32507e-11	2.47508e-11	2.47508e-11	2.40007e-11	9.00027e-12	0	2.25007e-11	6.00018e-12	-2.025e-11	2.40007e-11
	-3.33071	2.32507e-11	2.47508e-11	2.47508e-11	2.02506e-11	2.55008e-11	2.10006e-11	2.17507e-11	2.47508e-11	2.55008e-11	2.17507e-11	2.47508e-11	2.32507e-11	2.40007e-11	2.32507e-11	2.25007e-11	2.25007e-11	2.40007e-11	2.40007e-11	2.47508e-11	2.40007e-11	1.72505e-11	1.95006e-11	1.80006e-11	2.47508e-11	2.40007e-11	2.32507e-11	2.47508e-11	-9e-12	2.02506e-11	2.10006e-11	2.47508e-11	2.47508e-11	2.40007e-11	2.47508e-11	2.55008e-11	2.02506e-11	2.02506e-11	2.40007e-11	2.40007e-11	2.40007e-11	2.47508e-11	2.32507e-11	1.05003e-11	3.00009e-12	2.25007e-11	8.25025e-12	-1.65e-11	2.40007e-11
	-3.18898	2.40007e-11	2.55008e-11	2.40007e-11	2.10006e-11	2.47508e-11	2.17507e-11	2.32507e-11	2.62508e-11	2.47508e-11	2.17507e-11	2.47508e-11	2.47508e-11	2.32507e-11	2.32507e-11	2.25007e-11	2.25007e-11	2.47508e-11	2.47508e-11	2.40007e-11	2.40007e-11	2.02506e-11	1.95006e-11	1.87506e-11	2.47508e-11	2.40007e-11	2.40007e-11	2.40007e-11	-6e-12	2.17507e-11	2.02506e-11	2.40007e-11	2.40007e-11	2.55008e-11	2.55008e-11	2.40007e-11	2.17507e-11	2.02506e-11	2.40007e-11	2.32507e-11	2.47508e-11	2.55008e-11	2.40007e-11	1.42504e-11	5.25016e-12	2.25007e-11	9.7503e-12	-1.05e-11	2.40007e-11
	-3.04724	2.40007e-11	2.55008e-11	2.40007e-11	2.25007e-11	2.47508e-11	2.25007e-11	2.32507e-11	2.47508e-11	2.40007e-11	2.32507e-11	2.55008e-11	2.32507e-11	2.47508e-11	2.40007e-11	2.32507e-11	2.40007e-11	2.40007e-11	2.47508e-11	2.47508e-11	2.47508e-11	2.10006e-11	2.02506e-11	1.95006e-11	2.40007e-11	2.47508e-11	2.40007e-11	2.47508e-11	-1.5e-12	2.10006e-11	2.17507e-11	2.47508e-11	2.47508e-11	2.55008e-11	2.40007e-11	2.47508e-11	2.25007e-11	2.17507e-11	2.40007e-11	2.47508e-11	2.55008e-11	2.47508e-11	2.47508e-11	1.27504e-11	6.00018e-12	2.32507e-11	1.20004e-11	-5.25e-12	2.47508e-11
	-2.90551	2.40007e-11	2.55008e-11	2.47508e-11	2.25007e-11	2.55008e-11	2.25007e-11	2.32507e-11	2.62508e-11	2.47508e-11	2.32507e-11	2.47508e-11	2.40007e-11	2.40007e-11	2.40007e-11	2.32507e-11	2.32507e-11	2.55008e-11	2.40007e-11	2.32507e-11	2.47508e-11	2.17507e-11	2.17507e-11	2.02506e-11	2.40007e-11	2.47508e-11	2.47508e-11	2.47508e-11	1.50005e-12	2.17507e-11	2.25007e-11	2.32507e-11	2.40007e-11	2.47508e-11	2.55008e-11	2.40007e-11	2.40007e-11	2.02506e-11	2.40007e-11	2.40007e-11	2.47508e-11	2.55008e-11	2.32507e-11	1.42504e-11	9.7503e-12	2.32507e-11	1.27504e-11	-2.25e-12	2.55008e-11
	-2.76378	2.40007e-11	2.55008e-11	2.55008e-11	2.32507e-11	2.55008e-11	2.40007e-11	2.32507e-11	2.55008e-11	2.40007e-11	2.32507e-11	2.47508e-11	2.47508e-11	2.47508e-11	2.32507e-11	2.40007e-11	2.32507e-11	2.47508e-11	2.40007e-11	2.47508e-11	2.47508e-11	2.10006e-11	2.02506e-11	2.10006e-11	2.40007e-11	2.55008e-11	2.47508e-11	2.40007e-11	6.00018e-12	2.25007e-11	2.25007e-11	2.55008e-11	2.47508e-11	2.47508e-11	2.55008e-11	2.47508e-11	2.32507e-11	2.25007e-11	2.47508e-11	2.55008e-11	2.47508e-11	2.40007e-11	2.47508e-11	1.50005e-11	1.05003e-11	2.32507e-11	1.50005e-11	7.50023e-13	2.55008e-11
	-2.62205	2.47508e-11	2.55008e-11	2.40007e-11	2.40007e-11	2.55008e-11	2.32507e-11	2.47508e-11	2.40007e-11	2.62508e-11	2.32507e-11	2.47508e-11	2.55008e-11	2.47508e-11	2.32507e-11	2.47508e-11	2.40007e-11	2.40007e-11	2.40007e-11	2.40007e-11	2.40007e-11	2.25007e-11	2.32507e-11	2.17507e-11	2.47508e-11	2.47508e-11	2.47508e-11	2.55008e-11	6.00018e-12	2.17507e-11	2.17507e-11	2.47508e-11	2.47508e-11	2.40007e-11	2.55008e-11	2.47508e-11	2.32507e-11	2.17507e-11	2.47508e-11	2.40007e-11	2.47508e-11	2.47508e-11	2.40007e-11	1.50005e-11	1.27504e-11	2.40007e-11	1.65005e-11	3.75011e-12	2.47508e-11
	-2.48031	2.47508e-11	2.55008e-11	2.47508e-11	2.40007e-11	2.55008e-11	2.40007e-11	2.32507e-11	2.47508e-11	2.47508e-11	2.47508e-11	2.62508e-11	2.40007e-11	2.55008e-11	2.47508e-11	2.40007e-11	2.40007e-11	2.32507e-11	2.47508e-11	2.40007e-11	2.40007e-11	2.25007e-11	2.25007e-11	2.17507e-11	2.40007e-11	2.47508e-11	2.40007e-11	2.47508e-11	9.7503e-12	2.25007e-11	2.25007e-11	2.40007e-11	2.40007e-11	2.47508e-11	2.55008e-11	2.40007e-11	2.32507e-11	2.25007e-11	2.62508e-11	2.47508e-11	2.40007e-11	2.47508e-11	2.47508e-11	1.80006e-11	1.42504e-11	2.32507e-11	1.65005e-11	6.75021e-12	2.55008e-11
	-2.33858	2.47508e-11	2.55008e-11	2.47508e-11	2.47508e-11	2.55008e-11	2.47508e-11	2.40007e-11	2.47508e-11	2.55008e-11	2.40007e-11	2.55008e-11	2.47508e-11	2.47508e-11	2.55008e-11	2.47508e-11	2.47508e-11	2.40007e-11	2.40007e-11	2.47508e-11	2.40007e-11	2.40007e-11	2.32507e-11	2.25007e-11	2.55008e-11	2.55008e-11	2.40007e-11	2.47508e-11	1.20004e-11	2.25007e-11	2.25007e-11	2.47508e-11	2.40007e-11	2.40007e-11	2.62508e-11	2.62508e-11	2.47508e-11	2.17507e-11	2.55008e-11	2.47508e-11	2.55008e-11	2.47508e-11	2.40007e-11	1.87506e-11	1.57505e-11	2.47508e-11	1.80006e-11	9.7503e-12	2.47508e-11
	-2.19685	2.47508e-11	2.55008e-11	2.55008e-11	2.40007e-11	2.55008e-11	2.47508e-11	2.47508e-11	2.55008e-11	2.55008e-11	2.47508e-11	2.55008e-11	2.40007e-11	2.47508e-11	2.40007e-11	2.47508e-11	2.32507e-11	2.40007e-11	2.40007e-11	2.40007e-11	2.47508e-11	2.40007e-11	2.25007e-11	2.32507e-11	2.55008e-11	2.47508e-11	2.55008e-11	2.47508e-11	1.50005e-11	2.32507e-11	2.32507e-11	2.40007e-11	2.32507e-11	2.55008e-11	2.47508e-11	2.47508e-11	2.32507e-11	2.32507e-11	2.55008e-11	2.55008e-11	2.47508e-11	2.47508e-11	2.47508e-11	1.95006e-11	1.72505e-11	2.40007e-11	1.87506e-11	1.12503e-11	2.47508e-11
	-2.05512	2.47508e-11	2.55008e-11	2.47508e-11	2.47508e-11	2.47508e-11	2.55008e-11	2.47508e-11	2.55008e-11	2.47508e-11	2.40007e-11	2.55008e-11	2.47508e-11	2.40007e-11	2.47508e-11	2.47508e-11	2.40007e-11	2.47508e-11	2.55008e-11	2.40007e-11	2.47508e-11	2.25007e-11	2.32507e-11	2.25007e-11	2.47508e-11	2.47508e-11	2.47508e-11	2.47508e-11	1.57505e-11	2.40007e-11	2.25007e-11	2.40007e-11	2.47508e-11	2.47508e-11	2.55008e-11	2.55008e-11	2.40007e-11	2.32507e-11	2.47508e-11	2.47508e-11	2.55008e-11	2.32507e-11	2.40007e-11	1.95006e-11	1.80006e-11	2.32507e-11	1.95006e-11	1.42504e-11	2.55008e-11
	-1.91339	2.47508e-11	2.47508e-11	2.62508e-11	2.40007e-11	2.47508e-11	2.47508e-11	2.47508e-11	2.62508e-11	2.55008e-11	2.47508e-11	2.55008e-11	2.47508e-11	2.47508e-11	2.40007e-11	2.47508e-11	2.40007e-11	2.40007e-11	2.47508e-11	2.47508e-11	2.40007e-11	2.40007e-11	2.32507e-11	2.40007e-11	2.55008e-11	2.40007e-11	2.40007e-11	2.47508e-11	1.65005e-11	2.32507e-11	2.25007e-11	2.55008e-11	2.47508e-11	2.47508e-11	2.47508e-11	2.47508e-11	2.47508e-11	2.32507e-11	2.55008e-11	2.55008e-11	2.47508e-11	2.62508e-11	2.47508e-11	2.10006e-11	1.95006e-11	2.47508e-11	2.02506e-11	1.57505e-11	2.55008e-11
	-1.77165	2.55008e-11	2.55008e-11	2.40007e-11	2.55008e-11	2.55008e-11	2.47508e-11	2.55008e-11	2.47508e-11	2.40007e-11	2.55008e-11	2.62508e-11	2.40007e-11	2.62508e-11	2.47508e-11	2.47508e-11	2.40007e-11	2.47508e-11	2.47508e-11	2.47508e-11	2.47508e-11	2.40007e-11	2.32507e-11	2.40007e-11	2.47508e-11	2.55008e-11	2.47508e-11	2.55008e-11	1.80006e-11	2.32507e-11	2.25007e-11	2.47508e-11	2.47508e-11	2.47508e-11	2.55008e-11	2.55008e-11	2.47508e-11	2.47508e-11	2.47508e-11	2.62508e-11	2.55008e-11	2.47508e-11	2.40007e-11	2.10006e-11	1.95006e-11	2.40007e-11	2.25007e-11	1.72505e-11	2.47508e-11
	-1.62992	2.55008e-11	2.47508e-11	2.62508e-11	2.47508e-11	2.55008e-11	2.47508e-11	2.47508e-11	2.55008e-11	2.47508e-11	2.40007e-11	2.55008e-11	2.55008e-11	2.47508e-11	2.55008e-11	2.55008e-11	2.40007e-11	2.40007e-11	2.47508e-11	2.40007e-11	2.47508e-11	2.40007e-11	2.40007e-11	2.47508e-11	2.47508e-11	2.47508e-11	2.47508e-11	2.55008e-11	2.02506e-11	2.40007e-11	2.32507e-11	2.47508e-11	2.40007e-11	2.55008e-11	2.47508e-11	2.47508e-11	2.47508e-11	2.40007e-11	2.62508e-11	2.40007e-11	2.55008e-11	2.55008e-11	2.40007e-11	2.25007e-11	2.10006e-11	2.40007e-11	2.17507e-11	1.80006e-11	2.55008e-11
	-1.48819	2.40007e-11	2.55008e-11	2.55008e-11	2.47508e-11	2.62508e-11	2.62508e-11	2.62508e-11	2.47508e-11	2.55008e-11	2.55008e-11	2.47508e-11	2.40007e-11	2.55008e-11	2.40007e-11	2.47508e-11	2.55008e-11	2.40007e-11	2.47508e-11	2.47508e-11	2.47508e-11	2.32507e-11	2.32507e-11	2.40007e-11	2.40007e-11	2.47508e-11	2.55008e-11	2.55008e-11	2.10006e-11	2.40007e-11	2.47508e-11	2.55008e-11	2.40007e-11	2.47508e-11	2.55008e-11	2.47508e-11	2.47508e-11	2.40007e-11	2.55008e-11	2.55008e-11	2.55008e-11	2.47508e-11	2.55008e-11	2.17507e-11	2.10006e-11	2.40007e-11	2.25007e-11	1.95006e-11	2.47508e-11
	-1.34646	2.47508e-11	2.47508e-11	2.47508e-11	2.47508e-11	2.55008e-11	2.62508e-11	2.47508e-11	2.47508e-11	2.62508e-11	2.47508e-11	2.47508e-11	2.62508e-11	2.47508e-11	2.40007e-11	2.62508e-11	2.40007e-11	2.47508e-11	2.47508e-11	2.40007e-11	2.40007e-11	2.47508e-11	2.47508e-11	2.40007e-11	2.55008e-11	2.47508e-11	2.55008e-11	2.62508e-11	2.10006e-11	2.47508e-11	2.40007e-11	2.47508e-11	2.47508e-11	2.47508e-11	2.47508e-11	2.47508e-11	2.47508e-11	2.47508e-11	2.55008e-11	2.47508e-11	2.55008e-11	2.47508e-11	2.47508e-11	2.25007e-11	2.10006e-11	2.47508e-11	2.40007e-11	2.02506e-11	2.40007e-11
	-1.20472	2.47508e-11	2.55008e-11	2.55008e-11	2.40007e-11	2.47508e-11	2.55008e-11	2.55008e-11	2.55008e-11	2.62508e-11	2.55008e-11	2.62508e-11	2.55008e-11	2.47508e-11	2.47508e-11	2.55008e-11	2.47508e-11	2.40007e-11	2.47508e-11	2.47508e-11	2.47508e-11	2.40007e-11	2.32507e-11	2.40007e-11	2.55008e-11	2.55008e-11	2.47508e-11	2.47508e-11	2.25007e-11	2.47508e-11	2.40007e-11	2.55008e-11	2.55008e-11	2.47508e-11	2.55008e-11	2.47508e-11	2.47508e-11	2.47508e-11	2.62508e-11	2.47508e-11	2.55008e-11	2.47508e-11	2.47508e-11	2.40007e-11	2.25007e-11	2.47508e-11	2.25007e-11	2.17507e-11	2.62508e-11
	-1.06299	2.47508e-11	2.62508e-11	2.47508e-11	2.55008e-11	2.55008e-11	2.40007e-11	2.40007e-11	2.55008e-11	2.55008e-11	2.47508e-11	2.47508e-11	2.47508e-11	2.47508e-11	2.55008e-11	2.55008e-11	2.55008e-11	2.40007e-11	2.47508e-11	2.40007e-11	2.40007e-11	2.47508e-11	2.47508e-11	2.47508e-11	2.55008e-11	2.47508e-11	2.40007e-11	2.40007e-11	2.17507e-11	2.47508e-11	2.47508e-11	2.47508e-11	2.40007e-11	2.55008e-11	2.55008e-11	2.47508e-11	2.62508e-11	2.47508e-11	2.55008e-11	2.47508e-11	2.47508e-11	2.40007e-11	2.55008e-11	2.40007e-11	2.25007e-11	2.47508e-11	2.32507e-11	2.17507e-11	2.55008e-11
	-0.92126	2.62508e-11	2.47508e-11	2.62508e-11	2.55008e-11	2.47508e-11	2.55008e-11	2.62508e-11	2.55008e-11	2.47508e-11	2.55008e-11	2.55008e-11	2.55008e-11	2.62508e-11	2.47508e-11	2.55008e-11	2.47508e-11	2.47508e-11	2.47508e-11	2.40007e-11	2.32507e-11	2.40007e-11	2.40007e-11	2.32507e-11	2.40007e-11	2.47508e-11	2.55008e-11	2.62508e-11	2.32507e-11	2.47508e-11	2.40007e-11	2.55008e-11	2.47508e-11	2.55008e-11	2.47508e-11	2.47508e-11	2.40007e-11	2.47508e-11	2.47508e-11	2.55008e-11	2.47508e-11	2.32507e-11	2.47508e-11	2.32507e-11	2.32507e-11	2.47508e-11	2.32507e-11	2.32507e-11	2.62508e-11
	-0.77953	2.47508e-11	2.55008e-11	2.62508e-11	2.55008e-11	2.55008e-11	2.55008e-11	2.55008e-11	2.47508e-11	2.55008e-11	2.55008e-11	2.55008e-11	2.47508e-11	2.47508e-11	2.47508e-11	2.55008e-11	2.47508e-11	2.55008e-11	2.47508e-11	2.47508e-11	2.47508e-11	2.40007e-11	2.55008e-11	2.40007e-11	2.47508e-11	2.47508e-11	2.47508e-11	2.47508e-11	2.32507e-11	2.47508e-11	2.47508e-11	2.47508e-11	2.62508e-11	2.47508e-11	2.55008e-11	2.47508e-11	2.47508e-11	2.55008e-11	2.55008e-11	2.47508e-11	2.55008e-11	2.47508e-11	2.40007e-11	2.40007e-11	2.40007e-11	2.40007e-11	2.40007e-11	2.40007e-11	2.47508e-11
	-0.6378	2.47508e-11	2.62508e-11	2.55008e-11	2.47508e-11	2.62508e-11	2.62508e-11	2.62508e-11	2.47508e-11	2.47508e-11	2.62508e-11	2.55008e-11	2.47508e-11	2.47508e-11	2.47508e-11	2.55008e-11	2.40007e-11	2.55008e-11	2.47508e-11	2.40007e-11	2.47508e-11	2.40007e-11	2.40007e-11	2.55008e-11	2.47508e-11	2.40007e-11	2.47508e-11	2.47508e-11	2.40007e-11	2.47508e-11	2.32507e-11	2.47508e-11	2.47508e-11	2.47508e-11	2.47508e-11	2.55008e-11	2.47508e-11	2.47508e-11	2.62508e-11	2.62508e-11	2.55008e-11	2.47508e-11	2.47508e-11	2.47508e-11	2.32507e-11	2.47508e-11	2.40007e-11	2.40007e-11	2.62508e-11
	-0.49606	2.47508e-11	2.62508e-11	2.40007e-11	2.62508e-11	2.55008e-11	2.47508e-11	2.62508e-11	2.55008e-11	2.47508e-11	2.55008e-11	2.55008e-11	2.55008e-11	2.70008e-11	2.55008e-11	2.62508e-11	2.55008e-11	2.40007e-11	2.55008e-11	2.47508e-11	2.40007e-11	2.47508e-11	2.40007e-11	2.47508e-11	2.47508e-11	2.47508e-11	2.40007e-11	2.47508e-11	2.40007e-11	2.40007e-11	2.47508e-11	2.47508e-11	2.40007e-11	2.55008e-11	2.47508e-11	2.55008e-11	2.47508e-11	2.55008e-11	2.55008e-11	2.55008e-11	2.55008e-11	2.40007e-11	2.40007e-11	2.40007e-11	2.32507e-11	2.55008e-11	2.47508e-11	2.40007e-11	2.55008e-11
	-0.35433	2.62508e-11	2.55008e-11	2.55008e-11	2.55008e-11	2.62508e-11	2.47508e-11	2.55008e-11	2.62508e-11	2.55008e-11	2.55008e-11	2.55008e-11	2.55008e-11	2.55008e-11	2.40007e-11	2.47508e-11	2.47508e-11	2.40007e-11	2.55008e-11	2.40007e-11	2.47508e-11	2.47508e-11	2.47508e-11	2.40007e-11	2.47508e-11	2.40007e-11	2.47508e-11	2.47508e-11	2.40007e-11	2.32507e-11	2.47508e-11	2.47508e-11	2.40007e-11	2.55008e-11	2.47508e-11	2.55008e-11	2.55008e-11	2.55008e-11	2.55008e-11	2.55008e-11	2.62508e-11	2.55008e-11	2.55008e-11	2.47508e-11	2.47508e-11	2.32507e-11	2.25007e-11	2.40007e-11	2.55008e-11
	-0.2126	2.55008e-11	2.55008e-11	2.55008e-11	2.47508e-11	2.40007e-11	2.55008e-11	2.55008e-11	2.47508e-11	2.47508e-11	2.47508e-11	2.55008e-11	2.40007e-11	2.55008e-11	2.47508e-11	2.47508e-11	2.55008e-11	2.47508e-11	2.55008e-11	2.47508e-11	2.47508e-11	2.47508e-11	2.40007e-11	2.47508e-11	2.40007e-11	2.47508e-11	2.47508e-11	2.55008e-11	2.47508e-11	2.40007e-11	2.55008e-11	2.55008e-11	2.47508e-11	2.55008e-11	2.55008e-11	2.47508e-11	2.40007e-11	2.62508e-11	2.62508e-11	2.47508e-11	2.55008e-11	2.47508e-11	2.47508e-11	2.47508e-11	2.55008e-11	2.47508e-11	2.47508e-11	2.55008e-11	2.55008e-11
	-0.07087	2.55008e-11	2.55008e-11	2.47508e-11	2.47508e-11	2.55008e-11	2.55008e-11	2.47508e-11	2.55008e-11	2.55008e-11	2.47508e-11	2.55008e-11	2.47508e-11	2.47508e-11	2.47508e-11	2.70008e-11	2.47508e-11	2.47508e-11	2.47508e-11	2.55008e-11	2.47508e-11	2.47508e-11	2.47508e-11	2.47508e-11	2.47508e-11	2.47508e-11	2.40007e-11	2.55008e-11	2.47508e-11	2.55008e-11	2.32507e-11	2.47508e-11	2.55008e-11	2.47508e-11	2.55008e-11	2.55008e-11	2.55008e-11	2.47508e-11	2.47508e-11	2.47508e-11	2.40007e-11	2.55008e-11	2.40007e-11	2.47508e-11	2.40007e-11	2.40007e-11	2.40007e-11	2.47508e-11	2.47508e-11
	0.07087	2.55008e-11	2.47508e-11	2.55008e-11	2.47508e-11	2.47508e-11	2.62508e-11	2.55008e-11	2.55008e-11	2.62508e-11	2.55008e-11	2.55008e-11	2.62508e-11	2.55008e-11	2.47508e-11	2.47508e-11	2.55008e-11	2.47508e-11	2.55008e-11	2.47508e-11	2.47508e-11	2.40007e-11	2.55008e-11	2.40007e-11	2.47508e-11	2.47508e-11	2.55008e-11	2.40007e-11	2.40007e-11	2.40007e-11	2.47508e-11	2.47508e-11	2.62508e-11	2.47508e-11	2.47508e-11	2.55008e-11	2.47508e-11	2.55008e-11	2.62508e-11	2.62508e-11	2.62508e-11	2.47508e-11	2.47508e-11	2.47508e-11	2.40007e-11	2.40007e-11	2.55008e-11	2.62508e-11	2.62508e-11
	0.2126	2.55008e-11	2.47508e-11	2.47508e-11	2.55008e-11	2.55008e-11	2.55008e-11	2.55008e-11	2.55008e-11	2.62508e-11	2.62508e-11	2.47508e-11	2.47508e-11	2.55008e-11	2.47508e-11	2.62508e-11	2.55008e-11	2.47508e-11	2.55008e-11	2.47508e-11	2.40007e-11	2.55008e-11	2.47508e-11	2.55008e-11	2.55008e-11	2.47508e-11	2.47508e-11	2.55008e-11	2.47508e-11	2.55008e-11	2.47508e-11	2.47508e-11	2.47508e-11	2.47508e-11	2.55008e-11	2.47508e-11	2.47508e-11	2.47508e-11	2.55008e-11	2.55008e-11	2.47508e-11	2.55008e-11	2.47508e-11	2.55008e-11	2.55008e-11	2.40007e-11	2.55008e-11	2.55008e-11	2.55008e-11
	0.35433	2.55008e-11	2.62508e-11	2.55008e-11	2.47508e-11	2.55008e-11	2.62508e-11	2.62508e-11	2.62508e-11	2.55008e-11	2.55008e-11	2.47508e-11	2.47508e-11	2.47508e-11	2.55008e-11	2.47508e-11	2.47508e-11	2.40007e-11	2.47508e-11	2.47508e-11	2.47508e-11	2.47508e-11	2.47508e-11	2.40007e-11	2.47508e-11	2.55008e-11	2.47508e-11	2.40007e-11	2.62508e-11	2.47508e-11	2.40007e-11	2.47508e-11	2.40007e-11	2.55008e-11	2.55008e-11	2.55008e-11	2.47508e-11	2.47508e-11	2.55008e-11	2.47508e-11	2.55008e-11	2.47508e-11	2.55008e-11	2.55008e-11	2.55008e-11	2.40007e-11	2.55008e-11	2.55008e-11	2.47508e-11
	0.49606	2.47508e-11	2.62508e-11	2.55008e-11	2.55008e-11	2.47508e-11	2.55008e-11	2.55008e-11	2.47508e-11	2.55008e-11	2.55008e-11	2.47508e-11	2.47508e-11	2.55008e-11	2.47508e-11	2.55008e-11	2.40007e-11	2.47508e-11	2.55008e-11	2.47508e-11	2.55008e-11	2.47508e-11	2.62508e-11	2.55008e-11	2.47508e-11	2.40007e-11	2.47508e-11	2.47508e-11	2.55008e-11	2.47508e-11	2.55008e-11	2.47508e-11	2.47508e-11	2.47508e-11	2.47508e-11	2.55008e-11	2.55008e-11	2.62508e-11	2.47508e-11	2.47508e-11	2.47508e-11	2.55008e-11	2.47508e-11	2.47508e-11	2.55008e-11	2.47508e-11	2.55008e-11	2.55008e-11	2.47508e-11
	0.6378	2.55008e-11	2.55008e-11	2.55008e-11	2.47508e-11	2.55008e-11	2.55008e-11	2.62508e-11	2.47508e-11	2.55008e-11	2.62508e-11	2.55008e-11	2.47508e-11	2.55008e-11	2.47508e-11	2.47508e-11	2.47508e-11	2.40007e-11	2.47508e-11	2.47508e-11	2.40007e-11	2.47508e-11	2.55008e-11	2.40007e-11	2.55008e-11	2.40007e-11	2.47508e-11	2.47508e-11	2.47508e-11	2.40007e-11	2.47508e-11	2.40007e-11	2.47508e-11	2.55008e-11	2.47508e-11	2.55008e-11	2.47508e-11	2.62508e-11	2.70008e-11	2.55008e-11	2.55008e-11	2.62508e-11	2.47508e-11	2.47508e-11	2.55008e-11	2.55008e-11	2.55008e-11	2.62508e-11	2.55008e-11
	0.77953	2.55008e-11	2.62508e-11	2.55008e-11	2.55008e-11	2.70008e-11	2.47508e-11	2.55008e-11	2.47508e-11	2.47508e-11	2.55008e-11	2.62508e-11	2.55008e-11	2.47508e-11	2.47508e-11	2.55008e-11	2.55008e-11	2.55008e-11	2.55008e-11	2.47508e-11	2.40007e-11	2.40007e-11	2.47508e-11	2.47508e-11	2.47508e-11	2.47508e-11	2.55008e-11	2.55008e-11	2.55008e-11	2.47508e-11	2.55008e-11	2.47508e-11	2.55008e-11	2.40007e-11	2.55008e-11	2.55008e-11	2.55008e-11	2.47508e-11	2.62508e-11	2.62508e-11	2.55008e-11	2.47508e-11	2.47508e-11	2.47508e-11	2.47508e-11	2.47508e-11	2.55008e-11	2.55008e-11	2.55008e-11
	0.92126	2.55008e-11	2.55008e-11	2.62508e-11	2.55008e-11	2.55008e-11	2.55008e-11	2.55008e-11	2.62508e-11	2.62508e-11	2.55008e-11	2.55008e-11	2.47508e-11	2.47508e-11	2.47508e-11	2.47508e-11	2.55008e-11	2.47508e-11	2.47508e-11	2.40007e-11	2.40007e-11	2.40007e-11	2.55008e-11	2.47508e-11	2.47508e-11	2.47508e-11	2.47508e-11	2.62508e-11	2.62508e-11	2.47508e-11	2.55008e-11	2.55008e-11	2.55008e-11	2.55008e-11	2.47508e-11	2.62508e-11	2.55008e-11	2.55008e-11	2.62508e-11	2.55008e-11	2.55008e-11	2.47508e-11	2.47508e-11	2.55008e-11	2.70008e-11	2.47508e-11	2.55008e-11	2.62508e-11	2.55008e-11
	1.06299	2.47508e-11	2.55008e-11	2.55008e-11	2.55008e-11	2.55008e-11	2.62508e-11	2.62508e-11	2.55008e-11	2.55008e-11	2.47508e-11	2.55008e-11	2.62508e-11	2.55008e-11	2.47508e-11	2.55008e-11	2.55008e-11	2.47508e-11	2.55008e-11	2.47508e-11	2.62508e-11	2.47508e-11	2.55008e-11	2.47508e-11	2.55008e-11	2.40007e-11	2.47508e-11	2.47508e-11	2.62508e-11	2.47508e-11	2.55008e-11	2.55008e-11	2.47508e-11	2.47508e-11	2.62508e-11	2.55008e-11	2.55008e-11	2.62508e-11	2.62508e-11	2.55008e-11	2.55008e-11	2.47508e-11	2.47508e-11	2.55008e-11	2.47508e-11	2.40007e-11	2.55008e-11	2.77509e-11	2.55008e-11
	1.20472	2.55008e-11	2.62508e-11	2.47508e-11	2.47508e-11	2.47508e-11	2.55008e-11	2.47508e-11	2.55008e-11	2.47508e-11	2.47508e-11	2.47508e-11	2.55008e-11	2.55008e-11	2.40007e-11	2.55008e-11	2.47508e-11	2.55008e-11	2.55008e-11	2.47508e-11	2.47508e-11	2.47508e-11	2.55008e-11	2.55008e-11	2.55008e-11	2.47508e-11	2.55008e-11	2.55008e-11	2.70008e-11	2.47508e-11	2.40007e-11	2.47508e-11	2.47508e-11	2.62508e-11	2.47508e-11	2.47508e-11	2.47508e-11	2.47508e-11	2.55008e-11	2.55008e-11	2.47508e-11	2.47508e-11	2.47508e-11	2.62508e-11	2.62508e-11	2.47508e-11	2.55008e-11	2.77509e-11	2.62508e-11
	1.34646	2.55008e-11	2.55008e-11	2.47508e-11	2.62508e-11	2.55008e-11	2.70008e-11	2.55008e-11	2.47508e-11	2.55008e-11	2.55008e-11	2.55008e-11	2.55008e-11	2.55008e-11	2.47508e-11	2.62508e-11	2.55008e-11	2.55008e-11	2.47508e-11	2.40007e-11	2.55008e-11	2.55008e-11	2.47508e-11	2.40007e-11	2.47508e-11	2.47508e-11	2.47508e-11	2.47508e-11	2.70008e-11	2.47508e-11	2.55008e-11	2.47508e-11	2.47508e-11	2.62508e-11	2.62508e-11	2.47508e-11	2.47508e-11	2.55008e-11	2.62508e-11	2.62508e-11	2.47508e-11	2.47508e-11	2.47508e-11	2.55008e-11	2.62508e-11	2.47508e-11	2.70008e-11	2.85009e-11	2.62508e-11
	1.48819	2.55008e-11	2.62508e-11	2.55008e-11	2.62508e-11	2.55008e-11	2.62508e-11	2.47508e-11	2.62508e-11	2.55008e-11	2.47508e-11	2.55008e-11	2.47508e-11	2.47508e-11	2.47508e-11	2.55008e-11	2.55008e-11	2.40007e-11	2.47508e-11	2.40007e-11	2.47508e-11	2.55008e-11	2.55008e-11	2.55008e-11	2.47508e-11	2.47508e-11	2.55008e-11	2.55008e-11	2.62508e-11	2.47508e-11	2.47508e-11	2.40007e-11	2.40007e-11	2.55008e-11	2.55008e-11	2.47508e-11	2.55008e-11	2.55008e-11	2.62508e-11	2.55008e-11	2.55008e-11	2.47508e-11	2.55008e-11	2.70008e-11	2.62508e-11	2.32507e-11	2.70008e-11	2.85009e-11	2.47508e-11
	1.62992	2.47508e-11	2.40007e-11	2.47508e-11	2.55008e-11	2.55008e-11	2.70008e-11	2.62508e-11	2.55008e-11	2.55008e-11	2.55008e-11	2.55008e-11	2.47508e-11	2.55008e-11	2.47508e-11	2.40007e-11	2.55008e-11	2.47508e-11	2.40007e-11	2.47508e-11	2.55008e-11	2.62508e-11	2.55008e-11	2.47508e-11	2.40007e-11	2.47508e-11	2.47508e-11	2.55008e-11	2.70008e-11	2.55008e-11	2.55008e-11	2.55008e-11	2.55008e-11	2.55008e-11	2.55008e-11	2.55008e-11	2.47508e-11	2.55008e-11	2.55008e-11	2.62508e-11	2.55008e-11	2.62508e-11	2.55008e-11	2.62508e-11	2.70008e-11	2.62508e-11	2.62508e-11	2.92509e-11	2.55008e-11
	1.77165	2.55008e-11	2.62508e-11	2.55008e-11	2.62508e-11	2.70008e-11	2.62508e-11	2.55008e-11	2.55008e-11	2.62508e-11	2.47508e-11	2.55008e-11	2.62508e-11	2.55008e-11	2.55008e-11	2.62508e-11	2.47508e-11	2.40007e-11	2.40007e-11	2.40007e-11	2.40007e-11	2.55008e-11	2.62508e-11	2.55008e-11	2.55008e-11	2.47508e-11	2.47508e-11	2.55008e-11	2.77509e-11	2.47508e-11	2.47508e-11	2.47508e-11	2.47508e-11	2.47508e-11	2.62508e-11	2.55008e-11	2.55008e-11	2.55008e-11	2.55008e-11	2.47508e-11	2.47508e-11	2.47508e-11	2.47508e-11	2.62508e-11	2.77509e-11	2.47508e-11	2.55008e-11	2.92509e-11	2.55008e-11
	1.91339	2.62508e-11	2.55008e-11	2.62508e-11	2.55008e-11	2.47508e-11	2.70008e-11	2.62508e-11	2.55008e-11	2.55008e-11	2.62508e-11	2.62508e-11	2.55008e-11	2.62508e-11	2.55008e-11	2.47508e-11	2.47508e-11	2.55008e-11	2.55008e-11	2.47508e-11	2.47508e-11	2.55008e-11	2.62508e-11	2.47508e-11	2.55008e-11	2.55008e-11	2.47508e-11	2.47508e-11	2.92509e-11	2.55008e-11	2.47508e-11	2.47508e-11	2.47508e-11	2.47508e-11	2.47508e-11	2.47508e-11	2.47508e-11	2.70008e-11	2.62508e-11	2.62508e-11	2.62508e-11	2.40007e-11	2.47508e-11	2.70008e-11	2.85009e-11	2.47508e-11	2.70008e-11	3.07509e-11	2.47508e-11
	2.05512	2.55008e-11	2.55008e-11	2.55008e-11	2.55008e-11	2.70008e-11	2.62508e-11	2.62508e-11	2.62508e-11	2.62508e-11	2.55008e-11	2.62508e-11	2.70008e-11	2.55008e-11	2.55008e-11	2.55008e-11	2.55008e-11	2.47508e-11	2.47508e-11	2.47508e-11	2.47508e-11	2.62508e-11	2.70008e-11	2.55008e-11	2.55008e-11	2.47508e-11	2.40007e-11	2.55008e-11	3.00009e-11	2.55008e-11	2.55008e-11	2.47508e-11	2.47508e-11	2.47508e-11	2.62508e-11	2.55008e-11	2.70008e-11	2.62508e-11	2.55008e-11	2.55008e-11	2.55008e-11	2.47508e-11	2.47508e-11	2.70008e-11	2.85009e-11	2.47508e-11	2.77509e-11	3.07509e-11	2.55008e-11
	2.19685	2.62508e-11	2.55008e-11	2.55008e-11	2.55008e-11	2.62508e-11	2.55008e-11	2.70008e-11	2.55008e-11	2.55008e-11	2.55008e-11	2.62508e-11	2.55008e-11	2.55008e-11	2.47508e-11	2.55008e-11	2.62508e-11	2.40007e-11	2.47508e-11	2.55008e-11	2.62508e-11	2.55008e-11	2.62508e-11	2.55008e-11	2.47508e-11	2.40007e-11	2.55008e-11	2.55008e-11	3.07509e-11	2.55008e-11	2.47508e-11	2.47508e-11	2.47508e-11	2.55008e-11	2.47508e-11	2.47508e-11	2.62508e-11	2.70008e-11	2.62508e-11	2.47508e-11	2.62508e-11	2.55008e-11	2.55008e-11	2.77509e-11	3.00009e-11	2.47508e-11	2.77509e-11	3.3001e-11	2.70008e-11
	2.33858	2.55008e-11	2.40007e-11	2.55008e-11	2.70008e-11	2.55008e-11	2.55008e-11	2.55008e-11	2.55008e-11	2.47508e-11	2.55008e-11	2.62508e-11	2.62508e-11	2.55008e-11	2.55008e-11	2.62508e-11	2.55008e-11	2.47508e-11	2.47508e-11	2.47508e-11	2.55008e-11	2.70008e-11	2.55008e-11	2.47508e-11	2.47508e-11	2.40007e-11	2.55008e-11	2.47508e-11	3.1501e-11	2.55008e-11	2.55008e-11	2.55008e-11	2.55008e-11	2.62508e-11	2.62508e-11	2.55008e-11	2.62508e-11	2.70008e-11	2.55008e-11	2.47508e-11	2.55008e-11	2.47508e-11	2.55008e-11	2.77509e-11	3.00009e-11	2.47508e-11	2.85009e-11	3.2251e-11	2.55008e-11
	2.48031	2.55008e-11	2.55008e-11	2.55008e-11	2.62508e-11	2.47508e-11	2.70008e-11	2.62508e-11	2.62508e-11	2.62508e-11	2.62508e-11	2.55008e-11	2.70008e-11	2.62508e-11	2.55008e-11	2.62508e-11	2.62508e-11	2.47508e-11	2.47508e-11	2.47508e-11	2.47508e-11	2.62508e-11	2.62508e-11	2.62508e-11	2.47508e-11	2.40007e-11	2.55008e-11	2.55008e-11	3.2251e-11	2.55008e-11	2.47508e-11	2.47508e-11	2.55008e-11	2.55008e-11	2.47508e-11	2.47508e-11	2.70008e-11	2.77509e-11	2.70008e-11	2.40007e-11	2.55008e-11	2.55008e-11	2.47508e-11	2.92509e-11	3.07509e-11	2.47508e-11	2.85009e-11	3.45011e-11	2.55008e-11
	2.62205	2.55008e-11	2.55008e-11	2.55008e-11	2.62508e-11	2.62508e-11	2.62508e-11	2.70008e-11	2.55008e-11	2.55008e-11	2.62508e-11	2.55008e-11	2.62508e-11	2.62508e-11	2.70008e-11	2.70008e-11	2.62508e-11	2.47508e-11	2.55008e-11	2.55008e-11	2.55008e-11	2.62508e-11	2.62508e-11	2.55008e-11	2.47508e-11	2.55008e-11	2.47508e-11	2.47508e-11	3.45011e-11	2.70008e-11	2.55008e-11	2.55008e-11	2.55008e-11	2.55008e-11	2.47508e-11	2.55008e-11	2.70008e-11	2.77509e-11	2.62508e-11	2.70008e-11	2.55008e-11	2.47508e-11	2.40007e-11	2.92509e-11	3.2251e-11	2.55008e-11	3.00009e-11	3.60011e-11	2.62508e-11
	2.76378	2.62508e-11	2.55008e-11	2.55008e-11	2.62508e-11	2.62508e-11	2.70008e-11	2.70008e-11	2.62508e-11	2.55008e-11	2.62508e-11	2.55008e-11	2.62508e-11	2.62508e-11	2.70008e-11	2.62508e-11	2.55008e-11	2.47508e-11	2.40007e-11	2.40007e-11	2.47508e-11	2.70008e-11	2.62508e-11	2.62508e-11	2.47508e-11	2.47508e-11	2.55008e-11	2.62508e-11	3.45011e-11	2.70008e-11	2.62508e-11	2.55008e-11	2.47508e-11	2.55008e-11	2.47508e-11	2.62508e-11	2.70008e-11	2.85009e-11	2.62508e-11	2.55008e-11	2.55008e-11	2.55008e-11	2.55008e-11	3.07509e-11	3.3751e-11	2.47508e-11	2.92509e-11	3.75011e-11	2.62508e-11
	2.90551	2.62508e-11	2.47508e-11	2.55008e-11	2.62508e-11	2.47508e-11	2.77509e-11	2.77509e-11	2.55008e-11	2.47508e-11	2.55008e-11	2.62508e-11	2.62508e-11	2.62508e-11	2.62508e-11	2.62508e-11	2.55008e-11	2.47508e-11	2.47508e-11	2.62508e-11	2.55008e-11	2.77509e-11	2.62508e-11	2.55008e-11	2.40007e-11	2.47508e-11	2.47508e-11	2.55008e-11	3.67511e-11	2.70008e-11	2.62508e-11	2.47508e-11	2.55008e-11	2.55008e-11	2.55008e-11	2.55008e-11	2.70008e-11	2.77509e-11	2.55008e-11	2.62508e-11	2.55008e-11	2.47508e-11	2.55008e-11	3.2251e-11	3.45011e-11	2.62508e-11	3.1501e-11	3.97512e-11	2.55008e-11
	3.04724	2.55008e-11	2.55008e-11	2.55008e-11	2.70008e-11	2.62508e-11	2.77509e-11	2.77509e-11	2.62508e-11	2.62508e-11	2.62508e-11	2.47508e-11	2.77509e-11	2.70008e-11	2.62508e-11	2.62508e-11	2.47508e-11	2.47508e-11	2.47508e-11	2.47508e-11	2.47508e-11	2.70008e-11	2.70008e-11	2.62508e-11	2.47508e-11	2.47508e-11	2.55008e-11	2.55008e-11	3.75011e-11	2.85009e-11	2.55008e-11	2.55008e-11	2.47508e-11	2.47508e-11	2.55008e-11	2.55008e-11	2.85009e-11	2.85009e-11	2.62508e-11	2.55008e-11	2.47508e-11	2.55008e-11	2.55008e-11	3.3751e-11	3.60011e-11	2.47508e-11	3.1501e-11	4.12513e-11	2.70008e-11
	3.18898	2.62508e-11	2.55008e-11	2.47508e-11	2.77509e-11	2.47508e-11	2.92509e-11	2.70008e-11	2.55008e-11	2.47508e-11	2.70008e-11	2.62508e-11	2.70008e-11	2.70008e-11	2.70008e-11	2.55008e-11	2.55008e-11	2.47508e-11	2.47508e-11	2.47508e-11	2.47508e-11	2.70008e-11	2.70008e-11	2.62508e-11	2.47508e-11	2.47508e-11	2.47508e-11	2.55008e-11	3.97512e-11	2.77509e-11	2.70008e-11	2.47508e-11	2.55008e-11	2.55008e-11	2.62508e-11	2.55008e-11	2.77509e-11	3.00009e-11	2.70008e-11	2.55008e-11	2.70008e-11	2.47508e-11	2.62508e-11	3.3751e-11	3.60011e-11	2.62508e-11	3.3751e-11	4.42514e-11	2.62508e-11
	3.33071	2.70008e-11	2.55008e-11	2.55008e-11	2.70008e-11	2.55008e-11	2.92509e-11	2.70008e-11	2.62508e-11	2.55008e-11	2.62508e-11	2.70008e-11	2.85009e-11	2.62508e-11	2.77509e-11	2.70008e-11	2.62508e-11	2.47508e-11	2.47508e-11	2.40007e-11	2.55008e-11	2.85009e-11	2.77509e-11	2.70008e-11	2.55008e-11	2.47508e-11	2.55008e-11	2.55008e-11	4.27513e-11	2.70008e-11	2.70008e-11	2.47508e-11	2.47508e-11	2.47508e-11	2.47508e-11	2.62508e-11	2.77509e-11	2.92509e-11	2.62508e-11	2.55008e-11	2.55008e-11	2.47508e-11	2.40007e-11	3.52511e-11	3.75011e-11	2.55008e-11	3.3751e-11	4.42514e-11	2.62508e-11
	3.47244	2.62508e-11	2.62508e-11	2.70008e-11	2.70008e-11	2.70008e-11	2.85009e-11	2.85009e-11	2.62508e-11	2.55008e-11	2.62508e-11	2.62508e-11	2.77509e-11	2.62508e-11	2.70008e-11	2.70008e-11	2.47508e-11	2.40007e-11	2.40007e-11	2.47508e-11	2.55008e-11	2.77509e-11	2.70008e-11	2.70008e-11	2.47508e-11	2.55008e-11	2.47508e-11	2.47508e-11	4.42514e-11	2.77509e-11	2.70008e-11	2.47508e-11	2.55008e-11	2.55008e-11	2.55008e-11	2.55008e-11	2.85009e-11	3.00009e-11	2.62508e-11	2.62508e-11	2.55008e-11	2.47508e-11	2.62508e-11	3.67511e-11	4.05012e-11	2.70008e-11	3.3751e-11	4.80015e-11	2.62508e-11
	3.61417	2.62508e-11	2.55008e-11	2.55008e-11	2.77509e-11	2.70008e-11	2.92509e-11	2.77509e-11	2.62508e-11	2.62508e-11	2.70008e-11	2.62508e-11	2.85009e-11	2.70008e-11	2.77509e-11	2.70008e-11	2.55008e-11	2.55008e-11	2.47508e-11	2.40007e-11	2.47508e-11	3.00009e-11	2.85009e-11	2.77509e-11	2.62508e-11	2.47508e-11	2.47508e-11	2.55008e-11	4.72514e-11	2.92509e-11	2.85009e-11	2.55008e-11	2.47508e-11	2.55008e-11	2.55008e-11	2.55008e-11	2.85009e-11	3.00009e-11	2.70008e-11	2.55008e-11	2.55008e-11	2.47508e-11	2.62508e-11	3.75011e-11	4.20013e-11	2.55008e-11	3.60011e-11	5.10016e-11	2.62508e-11
	3.75591	2.70008e-11	2.62508e-11	2.62508e-11	2.70008e-11	2.70008e-11	3.00009e-11	2.77509e-11	2.62508e-11	2.47508e-11	2.55008e-11	2.62508e-11	2.77509e-11	2.70008e-11	2.77509e-11	2.70008e-11	2.62508e-11	2.40007e-11	2.47508e-11	2.47508e-11	2.47508e-11	3.2251e-11	2.92509e-11	2.77509e-11	2.55008e-11	2.55008e-11	2.55008e-11	2.55008e-11	5.02515e-11	2.92509e-11	2.77509e-11	2.47508e-11	2.47508e-11	2.62508e-11	2.40007e-11	2.62508e-11	2.92509e-11	3.07509e-11	2.77509e-11	2.55008e-11	2.47508e-11	2.55008e-11	2.62508e-11	3.97512e-11	4.27513e-11	2.55008e-11	3.82512e-11	5.40017e-11	2.77509e-11
	3.89764	2.62508e-11	2.55008e-11	2.47508e-11	2.77509e-11	2.70008e-11	2.92509e-11	2.77509e-11	2.62508e-11	2.47508e-11	2.62508e-11	2.62508e-11	2.85009e-11	2.77509e-11	2.85009e-11	2.85009e-11	2.70008e-11	2.47508e-11	2.47508e-11	2.62508e-11	2.55008e-11	3.3001e-11	2.85009e-11	2.85009e-11	2.47508e-11	2.55008e-11	2.47508e-11	2.55008e-11	5.17516e-11	3.07509e-11	2.85009e-11	2.47508e-11	2.55008e-11	2.47508e-11	2.55008e-11	2.55008e-11	3.1501e-11	3.07509e-11	2.70008e-11	2.55008e-11	2.55008e-11	2.55008e-11	2.55008e-11	3.90012e-11	4.65014e-11	2.55008e-11	3.97512e-11	5.70017e-11	2.70008e-11
	4.03937	2.70008e-11	2.70008e-11	2.55008e-11	2.77509e-11	2.62508e-11	3.07509e-11	2.85009e-11	2.62508e-11	2.55008e-11	2.70008e-11	2.55008e-11	2.92509e-11	2.77509e-11	2.92509e-11	2.77509e-11	2.62508e-11	2.55008e-11	2.47508e-11	2.47508e-11	2.47508e-11	3.52511e-11	2.85009e-11	2.92509e-11	2.55008e-11	2.55008e-11	2.55008e-11	2.62508e-11	5.47517e-11	3.07509e-11	2.92509e-11	2.47508e-11	2.62508e-11	2.55008e-11	2.55008e-11	2.47508e-11	3.3001e-11	3.2251e-11	2.77509e-11	2.47508e-11	2.40007e-11	2.55008e-11	2.62508e-11	4.12513e-11	4.87515e-11	2.55008e-11	4.05012e-11	6.07519e-11	2.70008e-11
	4.1811	2.77509e-11	2.55008e-11	2.47508e-11	2.85009e-11	2.77509e-11	3.1501e-11	3.00009e-11	2.62508e-11	2.55008e-11	2.70008e-11	2.62508e-11	2.92509e-11	2.70008e-11	2.85009e-11	2.85009e-11	2.70008e-11	2.55008e-11	2.55008e-11	2.47508e-11	2.55008e-11	3.52511e-11	2.92509e-11	2.92509e-11	2.47508e-11	2.55008e-11	2.62508e-11	2.47508e-11	5.92518e-11	3.07509e-11	2.92509e-11	2.55008e-11	2.55008e-11	2.47508e-11	2.62508e-11	2.55008e-11	3.3751e-11	3.3751e-11	2.85009e-11	2.55008e-11	2.62508e-11	2.47508e-11	2.62508e-11	4.35013e-11	4.95015e-11	2.70008e-11	4.35013e-11	6.5252e-11	2.55008e-11
	4.32283	2.70008e-11	2.70008e-11	2.62508e-11	2.85009e-11	2.70008e-11	3.1501e-11	3.00009e-11	2.70008e-11	2.70008e-11	2.70008e-11	2.62508e-11	3.00009e-11	2.85009e-11	2.85009e-11	2.85009e-11	2.62508e-11	2.55008e-11	2.47508e-11	2.47508e-11	2.47508e-11	3.52511e-11	3.1501e-11	3.00009e-11	2.55008e-11	2.55008e-11	2.70008e-11	2.55008e-11	6.3752e-11	3.3001e-11	2.85009e-11	2.55008e-11	2.47508e-11	2.55008e-11	2.55008e-11	2.55008e-11	3.3751e-11	3.3751e-11	2.92509e-11	2.47508e-11	2.55008e-11	2.55008e-11	2.55008e-11	4.42514e-11	5.32516e-11	2.62508e-11	4.42514e-11	6.97521e-11	2.70008e-11
	4.46457	2.77509e-11	2.55008e-11	2.62508e-11	3.07509e-11	2.77509e-11	3.2251e-11	3.1501e-11	2.70008e-11	2.62508e-11	2.85009e-11	2.62508e-11	3.00009e-11	2.77509e-11	3.07509e-11	2.77509e-11	2.70008e-11	2.47508e-11	2.62508e-11	2.47508e-11	2.47508e-11	3.45011e-11	3.07509e-11	3.00009e-11	2.55008e-11	2.55008e-11	2.55008e-11	2.55008e-11	6.82521e-11	3.2251e-11	3.07509e-11	2.55008e-11	2.55008e-11	2.47508e-11	2.62508e-11	2.47508e-11	3.45011e-11	3.45011e-11	2.92509e-11	2.55008e-11	2.62508e-11	2.55008e-11	2.55008e-11	4.65014e-11	5.55017e-11	2.77509e-11	4.72514e-11	7.65023e-11	2.70008e-11
	4.6063	2.77509e-11	2.55008e-11	2.55008e-11	3.07509e-11	2.85009e-11	3.3751e-11	3.1501e-11	2.85009e-11	2.85009e-11	2.77509e-11	2.55008e-11	3.07509e-11	3.00009e-11	3.00009e-11	2.92509e-11	2.70008e-11	2.47508e-11	2.55008e-11	2.47508e-11	2.47508e-11	3.75011e-11	3.1501e-11	3.07509e-11	2.62508e-11	2.55008e-11	2.55008e-11	2.70008e-11	7.35023e-11	3.52511e-11	3.07509e-11	2.55008e-11	2.55008e-11	2.55008e-11	2.62508e-11	2.62508e-11	3.60011e-11	3.45011e-11	2.92509e-11	2.55008e-11	2.62508e-11	2.55008e-11	2.70008e-11	4.95015e-11	6.00018e-11	2.85009e-11	4.87515e-11	8.10025e-11	2.62508e-11
	4.74803	2.85009e-11	2.55008e-11	2.55008e-11	3.07509e-11	2.70008e-11	3.45011e-11	3.2251e-11	2.70008e-11	2.62508e-11	2.85009e-11	2.62508e-11	3.1501e-11	3.1501e-11	3.07509e-11	3.00009e-11	2.77509e-11	2.55008e-11	2.47508e-11	2.62508e-11	2.62508e-11	3.75011e-11	3.2251e-11	3.1501e-11	2.62508e-11	2.62508e-11	2.55008e-11	2.47508e-11	7.80024e-11	3.52511e-11	3.2251e-11	2.55008e-11	2.55008e-11	2.55008e-11	2.55008e-11	2.55008e-11	3.67511e-11	3.82512e-11	2.85009e-11	2.70008e-11	2.70008e-11	2.47508e-11	2.62508e-11	5.25016e-11	6.4502e-11	2.85009e-11	5.32516e-11	8.55026e-11	2.70008e-11
	4.88976	2.92509e-11	2.62508e-11	2.55008e-11	3.1501e-11	2.85009e-11	3.45011e-11	3.3001e-11	2.77509e-11	2.77509e-11	2.70008e-11	2.62508e-11	3.2251e-11	3.2251e-11	3.1501e-11	3.07509e-11	2.77509e-11	2.62508e-11	2.55008e-11	2.62508e-11	2.55008e-11	4.05012e-11	3.52511e-11	3.3001e-11	2.62508e-11	2.55008e-11	2.55008e-11	2.55008e-11	8.40026e-11	3.67511e-11	3.3001e-11	2.55008e-11	2.47508e-11	2.55008e-11	2.55008e-11	2.62508e-11	3.97512e-11	3.90012e-11	3.00009e-11	2.55008e-11	2.55008e-11	2.55008e-11	2.62508e-11	5.40017e-11	7.12522e-11	2.92509e-11	5.55017e-11	9.15028e-11	2.85009e-11
	5.0315	2.92509e-11	2.70008e-11	2.62508e-11	3.1501e-11	2.77509e-11	3.60011e-11	3.3001e-11	2.85009e-11	2.70008e-11	2.85009e-11	2.62508e-11	3.3001e-11	3.3001e-11	3.2251e-11	3.07509e-11	2.70008e-11	2.55008e-11	2.47508e-11	2.77509e-11	2.62508e-11	3.82512e-11	3.52511e-11	3.3001e-11	2.62508e-11	2.47508e-11	2.55008e-11	2.47508e-11	9.07528e-11	3.82512e-11	3.45011e-11	2.62508e-11	2.55008e-11	2.62508e-11	2.55008e-11	2.62508e-11	4.12513e-11	3.75011e-11	3.00009e-11	2.62508e-11	2.62508e-11	2.47508e-11	2.70008e-11	6.15019e-11	7.57523e-11	3.00009e-11	5.85018e-11	9.9003e-11	3.00009e-11
	5.17323	2.92509e-11	2.70008e-11	2.55008e-11	3.2251e-11	2.85009e-11	3.67511e-11	3.45011e-11	2.85009e-11	2.77509e-11	2.77509e-11	2.62508e-11	3.3001e-11	3.3001e-11	3.3001e-11	3.2251e-11	2.85009e-11	2.55008e-11	2.62508e-11	2.85009e-11	2.47508e-11	3.90012e-11	3.67511e-11	3.45011e-11	2.55008e-11	2.62508e-11	2.62508e-11	2.55008e-11	9.6753e-11	4.05012e-11	3.60011e-11	2.47508e-11	2.47508e-11	2.55008e-11	2.70008e-11	2.70008e-11	4.27513e-11	3.90012e-11	3.07509e-11	2.70008e-11	2.62508e-11	2.47508e-11	2.62508e-11	6.4502e-11	8.10025e-11	2.92509e-11	6.15019e-11	1.05003e-10	2.92509e-11
	5.31496	3.00009e-11	2.70008e-11	2.55008e-11	3.3001e-11	2.85009e-11	3.90012e-11	3.52511e-11	2.85009e-11	2.77509e-11	2.85009e-11	2.77509e-11	3.52511e-11	3.3001e-11	3.3001e-11	3.1501e-11	2.92509e-11	2.55008e-11	2.47508e-11	2.77509e-11	2.70008e-11	4.05012e-11	3.90012e-11	3.52511e-11	2.47508e-11	2.55008e-11	2.62508e-11	2.70008e-11	1.05003e-10	4.42514e-11	3.67511e-11	2.55008e-11	2.55008e-11	2.62508e-11	2.62508e-11	2.62508e-11	4.50014e-11	4.05012e-11	3.1501e-11	2.62508e-11	2.62508e-11	2.47508e-11	2.77509e-11	6.97521e-11	8.62526e-11	2.92509e-11	6.3752e-11	1.12503e-10	3.00009e-11
	5.45669	3.07509e-11	2.62508e-11	2.62508e-11	3.45011e-11	3.00009e-11	3.97512e-11	3.67511e-11	2.77509e-11	2.70008e-11	2.85009e-11	2.62508e-11	3.45011e-11	3.3001e-11	3.3751e-11	3.3751e-11	2.92509e-11	2.47508e-11	2.62508e-11	2.77509e-11	2.62508e-11	4.35013e-11	3.90012e-11	3.67511e-11	2.55008e-11	2.62508e-11	2.62508e-11	2.55008e-11	1.11003e-10	4.42514e-11	3.67511e-11	2.55008e-11	2.62508e-11	2.55008e-11	2.62508e-11	2.70008e-11	5.10016e-11	4.35013e-11	3.1501e-11	2.70008e-11	2.70008e-11	2.55008e-11	2.70008e-11	7.05022e-11	9.37529e-11	3.07509e-11	6.82521e-11	1.23004e-10	3.00009e-11
	5.59843	3.2251e-11	2.70008e-11	2.70008e-11	3.67511e-11	3.07509e-11	4.12513e-11	3.75011e-11	2.92509e-11	2.85009e-11	2.92509e-11	2.70008e-11	3.52511e-11	3.3001e-11	3.45011e-11	3.45011e-11	2.92509e-11	2.55008e-11	2.62508e-11	2.77509e-11	2.62508e-11	4.50014e-11	4.20013e-11	3.97512e-11	2.70008e-11	2.62508e-11	2.70008e-11	2.55008e-11	1.21504e-10	4.42514e-11	3.90012e-11	2.62508e-11	2.55008e-11	2.62508e-11	2.55008e-11	2.47508e-11	5.10016e-11	4.35013e-11	3.1501e-11	2.70008e-11	2.62508e-11	2.62508e-11	2.77509e-11	7.50023e-11	1.02753e-10	3.1501e-11	7.27522e-11	1.34254e-10	2.92509e-11
	5.74016	3.3751e-11	2.77509e-11	2.77509e-11	3.75011e-11	3.1501e-11	4.20013e-11	3.82512e-11	2.92509e-11	2.85009e-11	3.00009e-11	2.85009e-11	3.67511e-11	3.52511e-11	3.67511e-11	3.52511e-11	3.07509e-11	2.55008e-11	2.62508e-11	3.00009e-11	2.62508e-11	5.17516e-11	4.42514e-11	3.97512e-11	2.70008e-11	2.70008e-11	2.62508e-11	2.62508e-11	1.30504e-10	4.65014e-11	4.05012e-11	2.55008e-11	2.47508e-11	2.62508e-11	2.55008e-11	2.62508e-11	5.32516e-11	4.65014e-11	3.2251e-11	2.77509e-11	2.77509e-11	2.62508e-11	2.77509e-11	8.10025e-11	1.09503e-10	3.2251e-11	7.65023e-11	1.42504e-10	2.92509e-11
	5.88189	3.3751e-11	2.92509e-11	2.77509e-11	4.05012e-11	3.3001e-11	4.27513e-11	3.90012e-11	3.07509e-11	2.92509e-11	3.07509e-11	2.77509e-11	3.75011e-11	3.82512e-11	3.67511e-11	3.75011e-11	3.00009e-11	2.62508e-11	2.62508e-11	3.00009e-11	2.77509e-11	5.47517e-11	4.65014e-11	4.20013e-11	2.70008e-11	2.62508e-11	2.62508e-11	2.77509e-11	1.38004e-10	5.02515e-11	4.12513e-11	2.70008e-11	2.62508e-11	2.62508e-11	2.62508e-11	2.70008e-11	5.77518e-11	4.87515e-11	3.2251e-11	2.77509e-11	2.70008e-11	2.62508e-11	2.85009e-11	9.22528e-11	1.16254e-10	3.2251e-11	8.17525e-11	1.57505e-10	3.07509e-11
	6.02362	3.3751e-11	2.85009e-11	2.77509e-11	4.12513e-11	3.3751e-11	4.20013e-11	4.27513e-11	3.2251e-11	2.85009e-11	3.2251e-11	2.92509e-11	3.97512e-11	4.27513e-11	3.82512e-11	3.82512e-11	3.07509e-11	2.62508e-11	2.70008e-11	3.1501e-11	2.85009e-11	5.55017e-11	4.80015e-11	4.27513e-11	2.62508e-11	2.77509e-11	2.70008e-11	2.70008e-11	1.51505e-10	5.17516e-11	4.42514e-11	2.70008e-11	2.70008e-11	2.70008e-11	2.70008e-11	2.62508e-11	5.92518e-11	5.47517e-11	3.1501e-11	2.70008e-11	2.77509e-11	2.62508e-11	2.92509e-11	9.52529e-11	1.24504e-10	3.45011e-11	8.77527e-11	1.73255e-10	3.00009e-11
	6.16535	3.60011e-11	3.00009e-11	2.62508e-11	4.27513e-11	3.97512e-11	4.27513e-11	4.27513e-11	3.2251e-11	3.1501e-11	3.2251e-11	2.92509e-11	4.12513e-11	4.50014e-11	4.12513e-11	4.12513e-11	3.07509e-11	2.70008e-11	2.70008e-11	3.1501e-11	2.77509e-11	5.85018e-11	5.10016e-11	4.57514e-11	2.77509e-11	2.77509e-11	2.85009e-11	3.00009e-11	1.65005e-10	5.25016e-11	4.65014e-11	2.70008e-11	2.62508e-11	2.77509e-11	2.70008e-11	2.70008e-11	6.15019e-11	5.77518e-11	3.3751e-11	2.70008e-11	2.70008e-11	2.77509e-11	2.92509e-11	1.05003e-10	1.37254e-10	3.3751e-11	9.30028e-11	1.85256e-10	3.2251e-11
	6.30709	4.05012e-11	3.00009e-11	2.70008e-11	4.50014e-11	3.60011e-11	4.27513e-11	4.65014e-11	3.3751e-11	3.1501e-11	3.3751e-11	3.07509e-11	4.35013e-11	4.27513e-11	4.20013e-11	4.27513e-11	3.2251e-11	2.62508e-11	2.77509e-11	3.45011e-11	2.70008e-11	6.15019e-11	5.32516e-11	4.80015e-11	2.70008e-11	2.77509e-11	2.85009e-11	3.82512e-11	1.79256e-10	5.40017e-11	4.95015e-11	2.77509e-11	2.62508e-11	2.70008e-11	2.62508e-11	2.70008e-11	7.42523e-11	6.00018e-11	3.52511e-11	2.77509e-11	2.70008e-11	2.70008e-11	3.00009e-11	1.14754e-10	1.47755e-10	3.60011e-11	1.01253e-10	1.99506e-10	3.3751e-11
	6.44882	4.12513e-11	3.3001e-11	2.85009e-11	4.65014e-11	3.90012e-11	4.42514e-11	4.95015e-11	3.45011e-11	3.2251e-11	3.3751e-11	3.07509e-11	4.57514e-11	4.72514e-11	4.42514e-11	4.50014e-11	3.3001e-11	2.92509e-11	2.77509e-11	3.45011e-11	2.92509e-11	6.30019e-11	5.85018e-11	4.95015e-11	2.70008e-11	2.92509e-11	2.85009e-11	3.90012e-11	1.99506e-10	5.77518e-11	5.25016e-11	2.85009e-11	2.70008e-11	2.70008e-11	2.70008e-11	2.77509e-11	7.50023e-11	6.4502e-11	3.3751e-11	2.85009e-11	2.85009e-11	2.70008e-11	3.00009e-11	1.20004e-10	1.61255e-10	3.3751e-11	1.07253e-10	2.12257e-10	3.3001e-11
	6.59055	4.27513e-11	3.3751e-11	3.1501e-11	4.87515e-11	3.97512e-11	4.42514e-11	5.32516e-11	3.60011e-11	3.1501e-11	3.52511e-11	3.2251e-11	4.50014e-11	5.17516e-11	4.50014e-11	4.65014e-11	3.3751e-11	3.07509e-11	2.77509e-11	3.60011e-11	3.00009e-11	6.5252e-11	6.22519e-11	5.17516e-11	2.77509e-11	2.85009e-11	3.1501e-11	4.05012e-11	2.13757e-10	6.07519e-11	5.40017e-11	3.00009e-11	2.70008e-11	2.70008e-11	2.62508e-11	2.70008e-11	6.97521e-11	6.82521e-11	3.52511e-11	2.85009e-11	2.85009e-11	2.62508e-11	3.1501e-11	1.29754e-10	1.63505e-10	3.45011e-11	1.14754e-10	2.31007e-10	3.60011e-11
	6.73228	4.42514e-11	3.60011e-11	3.2251e-11	5.25016e-11	4.05012e-11	4.72514e-11	5.32516e-11	3.82512e-11	3.3751e-11	3.52511e-11	3.3751e-11	4.65014e-11	5.02515e-11	4.57514e-11	4.87515e-11	3.52511e-11	3.75011e-11	2.70008e-11	3.67511e-11	3.00009e-11	7.42523e-11	6.22519e-11	5.55017e-11	2.92509e-11	3.07509e-11	3.07509e-11	4.20013e-11	2.37757e-10	6.5252e-11	5.55017e-11	2.92509e-11	2.77509e-11	2.70008e-11	2.85009e-11	2.85009e-11	7.35023e-11	7.35023e-11	3.45011e-11	2.85009e-11	2.92509e-11	2.70008e-11	3.3001e-11	1.47755e-10	1.71005e-10	3.52511e-11	1.23004e-10	2.51258e-10	4.57514e-11
	6.87402	4.72514e-11	3.90012e-11	3.3751e-11	5.77518e-11	4.12513e-11	5.10016e-11	5.77518e-11	3.97512e-11	3.3751e-11	3.97512e-11	3.3751e-11	4.72514e-11	4.35013e-11	4.87515e-11	5.10016e-11	3.67511e-11	3.67511e-11	2.77509e-11	3.82512e-11	3.2251e-11	7.95024e-11	7.05022e-11	5.85018e-11	2.92509e-11	3.07509e-11	3.2251e-11	4.50014e-11	2.55758e-10	6.97521e-11	5.47517e-11	3.07509e-11	2.77509e-11	2.77509e-11	2.77509e-11	2.85009e-11	8.17525e-11	7.42523e-11	3.97512e-11	2.85009e-11	3.00009e-11	2.85009e-11	3.45011e-11	1.59005e-10	1.81506e-10	3.75011e-11	1.29004e-10	2.67008e-10	5.77518e-11
	7.01575	5.02515e-11	4.05012e-11	3.45011e-11	6.90021e-11	4.50014e-11	5.02515e-11	6.00018e-11	3.90012e-11	3.3751e-11	4.20013e-11	3.52511e-11	4.80015e-11	5.02515e-11	5.47517e-11	5.62517e-11	3.90012e-11	3.82512e-11	3.00009e-11	4.05012e-11	3.07509e-11	8.55026e-11	7.50023e-11	6.22519e-11	2.92509e-11	3.52511e-11	3.1501e-11	4.57514e-11	2.73758e-10	7.12522e-11	6.07519e-11	3.1501e-11	2.77509e-11	2.85009e-11	2.77509e-11	2.92509e-11	9.15028e-11	7.50023e-11	4.05012e-11	2.85009e-11	2.92509e-11	2.70008e-11	3.3751e-11	1.64255e-10	2.07006e-10	3.90012e-11	1.41004e-10	2.87259e-10	6.3752e-11
	7.15748	5.25016e-11	4.57514e-11	3.82512e-11	7.57523e-11	4.87515e-11	5.17516e-11	6.5252e-11	4.35013e-11	3.60011e-11	4.95015e-11	3.90012e-11	4.72514e-11	5.17516e-11	5.47517e-11	6.00018e-11	3.90012e-11	4.20013e-11	3.00009e-11	4.27513e-11	3.1501e-11	9.30028e-11	7.87524e-11	6.6752e-11	3.00009e-11	3.60011e-11	3.2251e-11	5.17516e-11	2.94009e-10	7.80024e-11	6.4502e-11	3.3751e-11	2.85009e-11	3.00009e-11	2.70008e-11	2.92509e-11	9.8253e-11	7.65023e-11	4.05012e-11	2.92509e-11	3.00009e-11	2.85009e-11	3.52511e-11	1.80756e-10	2.26507e-10	4.05012e-11	1.53005e-10	3.1351e-10	6.75021e-11
	7.29921	5.25016e-11	4.87515e-11	3.82512e-11	7.72524e-11	5.10016e-11	5.47517e-11	7.42523e-11	4.50014e-11	3.82512e-11	5.10016e-11	3.67511e-11	5.10016e-11	5.55017e-11	5.92518e-11	6.4502e-11	4.05012e-11	5.02515e-11	3.00009e-11	5.02515e-11	3.2251e-11	9.8253e-11	8.17525e-11	6.97521e-11	3.07509e-11	3.82512e-11	3.3751e-11	4.95015e-11	3.05259e-10	8.17525e-11	6.75021e-11	3.52511e-11	2.92509e-11	3.00009e-11	2.85009e-11	3.00009e-11	1.01253e-10	8.10025e-11	4.20013e-11	3.00009e-11	3.00009e-11	2.77509e-11	3.60011e-11	1.93506e-10	2.37757e-10	4.12513e-11	1.56005e-10	3.3751e-10	6.97521e-11
	7.44094	5.62517e-11	4.87515e-11	3.75011e-11	8.40026e-11	5.70017e-11	5.92518e-11	7.42523e-11	4.65014e-11	4.05012e-11	5.85018e-11	3.90012e-11	5.55017e-11	6.30019e-11	6.07519e-11	7.05022e-11	4.42514e-11	5.70017e-11	3.07509e-11	5.02515e-11	3.52511e-11	1.05003e-10	9.07528e-11	7.50023e-11	3.1501e-11	3.75011e-11	3.45011e-11	5.02515e-11	3.3451e-10	8.17525e-11	7.42523e-11	3.45011e-11	3.00009e-11	3.00009e-11	2.92509e-11	3.1501e-11	1.09503e-10	8.02525e-11	4.12513e-11	3.07509e-11	3.00009e-11	2.85009e-11	3.67511e-11	2.16757e-10	2.62508e-10	4.12513e-11	1.65755e-10	3.51761e-10	7.65023e-11
	7.58268	6.22519e-11	4.87515e-11	4.05012e-11	9.00028e-11	5.77518e-11	6.15019e-11	7.95024e-11	5.10016e-11	4.27513e-11	6.07519e-11	4.35013e-11	6.3752e-11	6.75021e-11	7.05022e-11	7.20022e-11	4.50014e-11	6.15019e-11	3.3751e-11	5.55017e-11	3.75011e-11	1.08003e-10	9.6753e-11	8.02525e-11	3.2251e-11	4.27513e-11	3.45011e-11	5.02515e-11	3.62261e-10	9.00028e-11	7.80024e-11	4.05012e-11	3.2251e-11	3.00009e-11	3.00009e-11	3.07509e-11	1.22254e-10	7.27522e-11	4.35013e-11	3.3751e-11	3.45011e-11	2.92509e-11	3.97512e-11	2.37007e-10	2.86509e-10	4.35013e-11	1.73255e-10	3.84012e-10	7.72524e-11
	7.72441	6.3752e-11	5.77518e-11	4.42514e-11	9.60029e-11	5.85018e-11	6.3752e-11	8.55026e-11	5.62517e-11	4.50014e-11	7.35023e-11	4.65014e-11	7.12522e-11	6.3752e-11	7.72524e-11	7.65023e-11	4.80015e-11	5.55017e-11	3.52511e-11	6.4502e-11	3.90012e-11	1.17004e-10	1.02003e-10	8.77527e-11	3.45011e-11	4.87515e-11	3.75011e-11	5.25016e-11	4.02012e-10	9.7503e-11	8.32525e-11	4.57514e-11	3.07509e-11	3.00009e-11	2.92509e-11	3.3001e-11	1.42504e-10	9.07528e-11	4.57514e-11	3.45011e-11	3.67511e-11	3.00009e-11	4.20013e-11	2.50508e-10	3.1426e-10	4.50014e-11	1.86006e-10	4.21513e-10	9.8253e-11
	7.86614	7.05022e-11	6.30019e-11	5.17516e-11	1.02753e-10	6.6002e-11	7.05022e-11	9.37529e-11	6.22519e-11	4.57514e-11	7.57523e-11	4.72514e-11	7.42523e-11	7.87524e-11	8.25025e-11	8.25025e-11	4.87515e-11	8.40026e-11	3.90012e-11	6.6002e-11	4.42514e-11	1.25254e-10	1.16254e-10	9.37529e-11	3.67511e-11	5.47517e-11	4.05012e-11	5.25016e-11	4.36513e-10	1.08003e-10	8.70027e-11	4.57514e-11	3.3751e-11	3.00009e-11	3.07509e-11	3.2251e-11	1.47755e-10	9.9003e-11	4.95015e-11	3.52511e-11	3.75011e-11	3.00009e-11	4.35013e-11	2.68508e-10	3.46511e-10	4.57514e-11	2.02506e-10	4.56014e-10	9.9003e-11
	8.00787	7.35023e-11	7.57523e-11	4.57514e-11	1.08753e-10	7.27522e-11	7.65023e-11	1.00503e-10	6.22519e-11	5.02515e-11	7.35023e-11	4.80015e-11	7.65023e-11	8.10025e-11	9.22528e-11	9.37529e-11	5.17516e-11	7.50023e-11	4.50014e-11	7.42523e-11	4.50014e-11	1.29754e-10	1.31254e-10	1.05753e-10	3.90012e-11	5.40017e-11	4.50014e-11	5.92518e-11	4.84515e-10	1.26754e-10	8.77527e-11	4.72514e-11	3.52511e-11	3.1501e-11	3.07509e-11	3.3751e-11	1.48505e-10	9.37529e-11	5.10016e-11	3.45011e-11	3.82512e-11	3.07509e-11	4.42514e-11	2.88759e-10	3.60761e-10	4.72514e-11	2.22757e-10	4.92015e-10	1.20004e-10
	8.14961	8.25025e-11	8.17525e-11	4.95015e-11	1.32004e-10	7.50023e-11	8.32525e-11	1.09503e-10	6.97521e-11	5.10016e-11	7.57523e-11	5.17516e-11	7.57523e-11	9.00028e-11	9.8253e-11	1.07253e-10	5.32516e-11	8.55026e-11	4.27513e-11	7.50023e-11	4.87515e-11	1.41754e-10	1.36504e-10	1.11753e-10	4.05012e-11	6.00018e-11	5.02515e-11	6.5252e-11	4.97265e-10	1.29004e-10	9.7503e-11	5.02515e-11	3.60011e-11	3.3001e-11	3.07509e-11	3.3751e-11	1.53755e-10	1.05753e-10	5.92518e-11	3.52511e-11	4.05012e-11	3.07509e-11	4.87515e-11	3.03759e-10	3.80262e-10	5.17516e-11	2.45258e-10	5.34016e-10	1.26754e-10
	8.29134	9.30028e-11	9.37529e-11	6.22519e-11	1.57505e-10	8.25025e-11	9.22528e-11	1.13254e-10	7.80024e-11	5.47517e-11	7.65023e-11	6.5252e-11	9.22528e-11	1.10253e-10	9.8253e-11	1.14004e-10	5.55017e-11	1.02003e-10	5.10016e-11	8.17525e-11	5.32516e-11	1.60505e-10	1.42504e-10	1.23754e-10	4.27513e-11	6.4502e-11	6.3752e-11	6.97521e-11	5.31766e-10	1.33504e-10	1.07253e-10	6.82521e-11	3.67511e-11	3.3001e-11	3.2251e-11	3.60011e-11	1.62755e-10	1.22254e-10	6.00018e-11	3.60011e-11	4.20013e-11	3.2251e-11	5.70017e-11	3.3676e-10	4.06512e-10	5.40017e-11	2.64008e-10	5.65517e-10	1.20754e-10
	8.43307	1.03503e-10	1.05003e-10	7.95024e-11	1.65005e-10	8.85027e-11	1.01253e-10	1.19254e-10	8.32525e-11	6.07519e-11	5.25016e-11	8.55026e-11	1.08003e-10	1.23754e-10	1.06503e-10	1.29004e-10	5.85018e-11	1.30504e-10	5.25016e-11	9.37529e-11	5.77518e-11	1.81506e-10	1.62005e-10	1.30504e-10	4.65014e-11	6.6752e-11	7.05022e-11	8.17525e-11	5.96268e-10	1.44754e-10	1.14754e-10	7.72524e-11	3.90012e-11	3.2251e-11	3.2251e-11	3.52511e-11	1.72505e-10	1.29004e-10	6.3752e-11	3.75011e-11	4.87515e-11	3.45011e-11	6.30019e-11	3.1351e-10	4.32763e-10	5.77518e-11	2.74508e-10	6.17269e-10	1.36504e-10
	8.5748	1.08003e-10	1.08003e-10	9.00028e-11	1.65755e-10	1.00503e-10	1.09503e-10	1.32004e-10	9.00028e-11	7.35023e-11	5.55017e-11	9.9003e-11	1.21504e-10	1.37254e-10	1.21504e-10	1.48505e-10	6.3752e-11	1.33504e-10	5.70017e-11	1.09503e-10	5.85018e-11	1.92756e-10	1.60505e-10	1.41004e-10	4.72514e-11	7.05022e-11	8.17525e-11	7.20022e-11	6.5477e-10	1.50755e-10	1.18504e-10	8.62526e-11	4.27513e-11	3.3751e-11	3.52511e-11	5.17516e-11	1.94256e-10	1.38754e-10	6.75021e-11	4.05012e-11	5.25016e-11	3.45011e-11	7.80024e-11	3.1501e-10	4.42514e-10	5.47517e-11	2.91759e-10	6.5627e-10	1.40254e-10
	8.71654	1.22254e-10	1.23754e-10	8.62526e-11	1.77755e-10	1.08003e-10	1.23004e-10	1.52255e-10	1.00503e-10	7.50023e-11	7.42523e-11	1.06503e-10	1.27504e-10	1.32754e-10	1.22254e-10	1.48505e-10	7.20022e-11	1.26004e-10	6.30019e-11	1.29754e-10	6.22519e-11	2.00256e-10	1.65755e-10	1.53005e-10	4.95015e-11	7.27522e-11	9.8253e-11	7.87524e-11	6.92271e-10	1.65005e-10	1.27504e-10	8.02525e-11	4.35013e-11	4.42514e-11	3.45011e-11	5.55017e-11	2.07006e-10	1.51505e-10	6.97521e-11	6.07519e-11	5.47517e-11	3.82512e-11	8.55026e-11	3.55511e-10	4.79265e-10	5.77518e-11	3.1276e-10	6.84021e-10	1.57505e-10
	8.85827	1.49255e-10	1.43254e-10	1.02753e-10	1.97256e-10	1.18504e-10	1.35754e-10	1.74755e-10	1.05003e-10	7.27522e-11	8.70027e-11	1.22254e-10	1.32754e-10	1.40254e-10	1.29754e-10	1.62755e-10	7.72524e-11	1.38754e-10	6.3752e-11	1.38754e-10	7.20022e-11	2.08506e-10	1.94256e-10	1.59755e-10	5.17516e-11	9.07528e-11	1.07253e-10	9.07528e-11	7.47773e-10	1.75505e-10	1.35004e-10	8.62526e-11	4.95015e-11	5.47517e-11	3.67511e-11	7.27522e-11	2.37757e-10	1.67255e-10	8.02525e-11	7.20022e-11	5.70017e-11	4.12513e-11	1.01253e-10	3.93012e-10	5.19766e-10	6.6752e-11	3.3976e-10	7.53023e-10	1.80756e-10
	9	1.61255e-10	1.60505e-10	1.23754e-10	2.10006e-10	1.35004e-10	1.65755e-10	1.71755e-10	1.13254e-10	8.92527e-11	1.18504e-10	1.17004e-10	1.47005e-10	1.68755e-10	1.32754e-10	1.85256e-10	8.32525e-11	1.54505e-10	7.27522e-11	1.53005e-10	8.25025e-11	2.28757e-10	2.25757e-10	1.73255e-10	5.62517e-11	1.00503e-10	1.15504e-10	1.03503e-10	8.06275e-10	1.84506e-10	1.46255e-10	8.40026e-11	5.32516e-11	6.5252e-11	4.87515e-11	7.95024e-11	2.56508e-10	1.68005e-10	9.00028e-11	5.92518e-11	5.77518e-11	4.57514e-11	9.8253e-11	4.26763e-10	5.35516e-10	6.90021e-11	3.57761e-10	8.02525e-10	1.89006e-10
[truncated: 2 more columns]

## Sheet: Fig4b_Left_S
	Voltage	Current1	Current2	Current3	Current4	Current5	Current6	Current7	Current8	Current9	Current10	Current11	Current12	Current13	Current14	Current15	Current16	Current17	Current18	Current19	Current20	Current21	Current22	Current23	Current24	Current25	Current26	Current27	Current28	Current29	Current30	Current31	Current32	Current33	Current34	Current35	Current36	Current37	Current38	Current39	Current40	Current41	Current42	Current43	Current44	Current45	Current46	Current47	Current48
	V	A	A	A	A	A	A	A	A	A	A	A	A	A	A	A	A	A	A	A	A	A	A	A	A	A	A	A	A	A	A	A	A	A	A	A	A	A	A	A	A	A	A	A	A	A	A	A	A
	-8.85827	-1.8e-11	-1.53e-10	1.42504e-11	-3.675e-11	-2.625e-11	5.25016e-12	1.80006e-11	1.20004e-11	1.95006e-11	1.95006e-11	1.95006e-11	-6.75e-12	-2.7e-11	-1.29e-10	3.75011e-12	1.20004e-11	1.65005e-11	1.50005e-11	1.57505e-11	1.80006e-11	1.72505e-11	-5.7e-11	-2.475e-11	0	-3.075e-11	-1.575e-11	-4.5e-12	1.42504e-11	1.57505e-11	1.65005e-11	1.95006e-11	4.50014e-12	-4.2e-11	-2.925e-11	8.25025e-12	1.87506e-11	1.95006e-11	1.72505e-11	6.00018e-12	3.75011e-12	1.87506e-11	1.87506e-11	1.57505e-11	6.75021e-12	9.00027e-12	-8.25e-12	-1.125e-11	-2.1e-11
	-8.71654	-1.875e-11	-1.4025e-10	6.00018e-12	-4.35e-11	-4.2e-11	6.00018e-12	1.95006e-11	1.27504e-11	2.02506e-11	2.02506e-11	2.10006e-11	-6e-12	-3.075e-11	-1.32e-10	7.50023e-12	1.27504e-11	1.80006e-11	1.65005e-11	1.80006e-11	1.95006e-11	2.02506e-11	-4.275e-11	-3.15e-11	0	-1.65e-11	-1.8e-11	-7.5e-12	1.72505e-11	1.57505e-11	1.65005e-11	2.17507e-11	2.25007e-12	-3.975e-11	-2.85e-11	3.75011e-12	2.02506e-11	2.10006e-11	1.87506e-11	5.25016e-12	9.00027e-12	2.02506e-11	2.10006e-11	1.72505e-11	5.25016e-12	1.20004e-11	-9.75e-12	-9e-12	-2.175e-11
	-8.5748	-4.05e-11	-1.305e-10	1.50005e-12	-4.65e-11	-2.025e-11	7.50023e-12	2.02506e-11	1.50005e-11	2.10006e-11	2.17507e-11	2.10006e-11	-1.05e-11	-2.625e-11	-1.41e-10	8.25025e-12	1.50005e-11	1.87506e-11	1.80006e-11	1.87506e-11	1.95006e-11	2.02506e-11	-4.425e-11	-3.15e-11	2.25007e-12	-1.95e-11	-1.5e-11	-9.75e-12	1.50005e-11	1.87506e-11	1.80006e-11	2.10006e-11	6.00018e-12	-3.45e-11	-2.625e-11	7.50023e-13	2.25007e-11	2.10006e-11	2.02506e-11	8.25025e-12	9.00027e-12	2.17507e-11	2.10006e-11	1.80006e-11	6.75021e-12	1.12503e-11	-4.5e-12	-3.75e-12	-9e-12
	-8.43307	-3.675e-11	-1.29e-10	0	-4.2e-11	-1.725e-11	9.7503e-12	2.02506e-11	1.42504e-11	2.10006e-11	2.10006e-11	2.25007e-11	-1.2e-11	-3.075e-11	-1.32e-10	7.50023e-13	1.50005e-11	1.95006e-11	1.80006e-11	1.87506e-11	1.95006e-11	2.02506e-11	-4.575e-11	-3.15e-11	6.00018e-12	-5.025e-11	-2.1e-11	-1.2e-11	1.65005e-11	1.87506e-11	1.87506e-11	2.17507e-11	6.00018e-12	-2.925e-11	-2.4e-11	1.05003e-11	2.17507e-11	2.25007e-11	2.10006e-11	1.12503e-11	1.12503e-11	2.10006e-11	2.10006e-11	1.80006e-11	1.12503e-11	1.42504e-11	-3.75e-12	-7.5e-13	-6e-12
	-8.29134	-1.875e-11	-1.4325e-10	7.50023e-13	-4.2e-11	-9.75e-12	9.7503e-12	2.17507e-11	1.95006e-11	2.10006e-11	2.25007e-11	2.25007e-11	-7.5e-12	-2.325e-11	-1.35e-10	6.75021e-12	1.35004e-11	2.02506e-11	1.87506e-11	2.10006e-11	1.95006e-11	2.10006e-11	-4.575e-11	-2.475e-11	6.00018e-12	-2.85e-11	-1.575e-11	1.50005e-12	1.80006e-11	1.87506e-11	1.95006e-11	2.25007e-11	5.25016e-12	-2.7e-11	-2.025e-11	1.35004e-11	2.25007e-11	2.25007e-11	2.17507e-11	1.27504e-11	1.05003e-11	2.10006e-11	2.25007e-11	1.87506e-11	8.25025e-12	1.50005e-11	1.50005e-12	7.50023e-13	-6.75e-12
	-8.14961	-1.875e-11	-1.29e-10	-6e-12	-3.45e-11	-5.25e-12	1.05003e-11	2.10006e-11	1.80006e-11	2.17507e-11	2.25007e-11	2.25007e-11	-5.25e-12	-1.725e-11	-1.32e-10	9.7503e-12	1.42504e-11	1.95006e-11	1.87506e-11	2.02506e-11	2.02506e-11	2.10006e-11	-3.675e-11	-1.875e-11	9.00027e-12	-2.4e-11	-1.575e-11	1.12503e-11	1.87506e-11	1.95006e-11	2.02506e-11	2.25007e-11	5.25016e-12	-2.325e-11	-2.025e-11	1.50005e-11	2.25007e-11	2.25007e-11	2.17507e-11	1.42504e-11	1.27504e-11	2.25007e-11	2.25007e-11	1.87506e-11	1.20004e-11	1.65005e-11	5.25016e-12	4.50014e-12	-2.25e-12
	-8.00787	-1.575e-11	-1.2225e-10	-7.5e-12	-3.375e-11	1.50005e-12	9.7503e-12	2.02506e-11	1.95006e-11	2.10006e-11	2.32507e-11	2.25007e-11	-6.75e-12	-1.725e-11	-1.02e-10	1.27504e-11	1.72505e-11	2.10006e-11	2.02506e-11	2.10006e-11	2.10006e-11	2.10006e-11	-3.075e-11	-1.05e-11	1.05003e-11	-2.925e-11	-1.125e-11	1.35004e-11	1.87506e-11	1.95006e-11	1.95006e-11	2.17507e-11	5.25016e-12	-1.95e-11	-2.025e-11	1.35004e-11	2.40007e-11	2.40007e-11	2.25007e-11	1.42504e-11	1.27504e-11	2.17507e-11	2.40007e-11	2.02506e-11	1.27504e-11	1.65005e-11	6.00018e-12	4.50014e-12	-3e-12
	-7.86614	-3e-11	-1.1625e-10	-6.75e-12	-2.775e-11	2.25007e-12	1.20004e-11	2.17507e-11	1.87506e-11	2.17507e-11	2.32507e-11	2.32507e-11	-6e-12	-1.575e-11	-1.005e-10	1.42504e-11	1.72505e-11	2.10006e-11	2.02506e-11	2.02506e-11	2.17507e-11	2.10006e-11	-2.4e-11	-1.125e-11	1.12503e-11	-2.625e-11	-1.425e-11	1.42504e-11	1.95006e-11	2.02506e-11	2.02506e-11	2.32507e-11	3.75011e-12	-1.725e-11	-1.575e-11	8.25025e-12	2.32507e-11	2.32507e-11	2.17507e-11	1.65005e-11	1.50005e-11	2.32507e-11	2.32507e-11	2.10006e-11	1.35004e-11	1.72505e-11	7.50023e-12	4.50014e-12	-3e-12
	-7.72441	-2.4e-11	-1.185e-10	-5.25e-12	-2.325e-11	-7.5e-13	1.27504e-11	2.25007e-11	1.87506e-11	2.10006e-11	2.32507e-11	2.17507e-11	-4.5e-12	-1.8e-11	-9.6e-11	1.65005e-11	1.35004e-11	2.10006e-11	2.02506e-11	2.10006e-11	2.10006e-11	2.17507e-11	-2.175e-11	-9.75e-12	1.20004e-11	-1.95e-11	-1.575e-11	1.35004e-11	2.02506e-11	1.95006e-11	1.95006e-11	2.32507e-11	4.50014e-12	-1.8e-11	-1.425e-11	6.75021e-12	2.40007e-11	2.32507e-11	2.25007e-11	1.65005e-11	1.42504e-11	2.17507e-11	2.32507e-11	2.17507e-11	1.50005e-11	1.65005e-11	7.50023e-12	4.50014e-12	-7.5e-13
	-7.58268	-3.075e-11	-1.155e-10	-1.5e-12	-1.95e-11	1.50005e-12	1.42504e-11	2.10006e-11	1.87506e-11	2.17507e-11	2.40007e-11	2.17507e-11	-3e-12	-1.425e-11	-9.075e-11	1.50005e-11	1.27504e-11	2.17507e-11	2.10006e-11	2.17507e-11	2.25007e-11	2.25007e-11	-2.175e-11	-9.75e-12	1.27504e-11	-1.725e-11	-9e-12	1.65005e-11	2.02506e-11	1.87506e-11	2.10006e-11	2.40007e-11	7.50023e-12	-1.5e-11	-1.125e-11	1.20004e-11	2.32507e-11	2.40007e-11	2.32507e-11	1.72505e-11	1.57505e-11	2.32507e-11	2.32507e-11	2.10006e-11	1.35004e-11	1.80006e-11	8.25025e-12	5.25016e-12	0
	-7.44094	-3.15e-11	-1.1625e-10	7.50023e-13	-1.875e-11	5.25016e-12	1.50005e-11	2.32507e-11	1.95006e-11	2.25007e-11	2.40007e-11	2.25007e-11	-7.5e-13	-1.275e-11	-7.95e-11	1.50005e-11	1.20004e-11	2.17507e-11	2.10006e-11	2.17507e-11	2.17507e-11	2.32507e-11	-1.65e-11	-6.75e-12	1.57505e-11	-1.95e-11	-7.5e-12	1.50005e-11	2.02506e-11	2.02506e-11	2.10006e-11	2.25007e-11	9.00027e-12	-1.2e-11	-7.5e-12	1.72505e-11	2.40007e-11	2.40007e-11	2.25007e-11	1.80006e-11	1.57505e-11	2.17507e-11	2.40007e-11	2.17507e-11	1.35004e-11	1.80006e-11	9.7503e-12	7.50023e-12	0
	-7.29921	-2.175e-11	-1.0725e-10	-7.5e-13	-1.8e-11	5.25016e-12	1.50005e-11	2.25007e-11	2.02506e-11	2.25007e-11	2.40007e-11	2.25007e-11	0	-7.5e-12	-7.65e-11	1.65005e-11	1.12503e-11	2.17507e-11	2.10006e-11	2.10006e-11	2.10006e-11	2.17507e-11	-1.125e-11	-3e-12	1.50005e-11	-1.8e-11	-1.5e-12	1.50005e-11	2.10006e-11	2.17507e-11	2.10006e-11	2.25007e-11	1.05003e-11	-8.25e-12	-6e-12	1.57505e-11	2.32507e-11	2.40007e-11	2.40007e-11	1.87506e-11	1.50005e-11	2.32507e-11	2.32507e-11	2.32507e-11	1.27504e-11	1.87506e-11	9.7503e-12	9.00027e-12	3.75011e-12
	-7.15748	-1.725e-11	-7.575e-11	-2.25e-12	-1.5e-11	9.00027e-12	1.65005e-11	2.32507e-11	1.95006e-11	2.25007e-11	2.40007e-11	2.25007e-11	5.25016e-12	-6e-12	-7.275e-11	1.80006e-11	1.50005e-11	2.17507e-11	2.17507e-11	2.25007e-11	2.25007e-11	2.32507e-11	-7.5e-12	-7.5e-13	1.72505e-11	-1.65e-11	-1.5e-12	1.65005e-11	2.02506e-11	2.10006e-11	2.02506e-11	2.32507e-11	1.12503e-11	-6e-12	-4.5e-12	1.57505e-11	2.40007e-11	2.40007e-11	2.32507e-11	1.87506e-11	1.80006e-11	2.32507e-11	2.40007e-11	2.17507e-11	1.42504e-11	1.87506e-11	1.12503e-11	8.25025e-12	4.50014e-12
	-7.01575	-1.65e-11	-6.75e-11	-2.25e-12	-1.2e-11	9.7503e-12	1.72505e-11	2.25007e-11	2.10006e-11	2.32507e-11	2.40007e-11	2.25007e-11	7.50023e-12	-3.75e-12	-6.9e-11	1.87506e-11	1.50005e-11	2.25007e-11	2.17507e-11	2.25007e-11	2.25007e-11	2.32507e-11	-4.5e-12	-7.5e-13	1.65005e-11	-1.2e-11	3.00009e-12	1.65005e-11	2.10006e-11	2.25007e-11	2.25007e-11	2.25007e-11	1.12503e-11	-3e-12	-1.5e-12	1.57505e-11	2.40007e-11	2.40007e-11	2.40007e-11	2.10006e-11	1.87506e-11	2.25007e-11	2.40007e-11	2.25007e-11	1.42504e-11	1.87506e-11	1.05003e-11	1.05003e-11	6.00018e-12
	-6.87402	-1.05e-11	-5.775e-11	-1.5e-12	-9.75e-12	1.20004e-11	1.80006e-11	2.32507e-11	2.10006e-11	2.25007e-11	2.40007e-11	2.47508e-11	9.00027e-12	-7.5e-13	-6e-11	1.80006e-11	1.35004e-11	2.25007e-11	2.17507e-11	2.25007e-11	2.32507e-11	2.40007e-11	-3e-12	-1.5e-12	1.80006e-11	-8.25e-12	9.00027e-12	1.72505e-11	2.25007e-11	2.10006e-11	2.17507e-11	2.32507e-11	1.05003e-11	-7.5e-13	-7.5e-13	1.80006e-11	2.32507e-11	2.40007e-11	2.40007e-11	2.02506e-11	1.80006e-11	2.40007e-11	2.40007e-11	2.02506e-11	1.80006e-11	1.95006e-11	1.12503e-11	1.20004e-11	1.05003e-11
	-6.73228	-1.35e-11	-5.025e-11	3.75011e-12	-9.75e-12	1.12503e-11	1.87506e-11	2.32507e-11	2.17507e-11	2.25007e-11	2.47508e-11	2.40007e-11	9.00027e-12	-7.5e-13	-5.325e-11	1.87506e-11	1.72505e-11	2.17507e-11	2.25007e-11	2.32507e-11	2.25007e-11	2.25007e-11	-7.5e-13	-7.5e-13	1.72505e-11	-6.75e-12	1.12503e-11	1.72505e-11	2.17507e-11	2.17507e-11	2.25007e-11	2.40007e-11	1.12503e-11	2.25007e-12	2.25007e-12	1.42504e-11	2.47508e-11	2.40007e-11	2.40007e-11	2.02506e-11	2.02506e-11	2.32507e-11	2.40007e-11	2.25007e-11	1.87506e-11	2.10006e-11	1.05003e-11	1.12503e-11	9.7503e-12
	-6.59055	-1.2e-11	-4.725e-11	3.75011e-12	-6.75e-12	8.25025e-12	1.95006e-11	2.25007e-11	2.25007e-11	2.40007e-11	2.40007e-11	2.40007e-11	9.7503e-12	7.50023e-13	-3.825e-11	2.10006e-11	1.72505e-11	2.40007e-11	2.25007e-11	2.25007e-11	2.40007e-11	2.32507e-11	0	1.50005e-12	1.80006e-11	-3.75e-12	9.00027e-12	1.80006e-11	2.25007e-11	2.17507e-11	2.17507e-11	2.32507e-11	1.27504e-11	3.00009e-12	3.00009e-12	1.50005e-11	2.47508e-11	2.40007e-11	2.32507e-11	2.10006e-11	2.02506e-11	2.40007e-11	2.40007e-11	2.40007e-11	1.80006e-11	2.17507e-11	1.27504e-11	1.35004e-11	8.25025e-12
	-6.44882	-9e-12	-4.275e-11	3.00009e-12	-2.25e-12	-7.5e-13	1.87506e-11	2.40007e-11	2.17507e-11	2.32507e-11	2.40007e-11	2.17507e-11	1.27504e-11	2.25007e-12	-3.45e-11	2.02506e-11	2.17507e-11	2.25007e-11	2.32507e-11	2.32507e-11	2.25007e-11	2.25007e-11	1.50005e-12	3.75011e-12	1.50005e-11	0	1.35004e-11	1.87506e-11	2.25007e-11	2.25007e-11	2.25007e-11	2.32507e-11	1.42504e-11	3.75011e-12	4.50014e-12	1.50005e-11	2.47508e-11	2.47508e-11	2.40007e-11	2.10006e-11	2.02506e-11	2.40007e-11	2.47508e-11	2.32507e-11	1.72505e-11	2.17507e-11	1.42504e-11	1.27504e-11	1.12503e-11
	-6.30709	-6e-12	-3.6e-11	3.75011e-12	-1.5e-12	0	1.95006e-11	2.32507e-11	2.17507e-11	2.40007e-11	2.32507e-11	2.40007e-11	1.50005e-11	5.25016e-12	-2.85e-11	2.10006e-11	2.02506e-11	2.40007e-11	2.25007e-11	2.25007e-11	2.32507e-11	2.40007e-11	4.50014e-12	5.25016e-12	1.65005e-11	1.50005e-12	1.35004e-11	2.02506e-11	2.25007e-11	2.25007e-11	2.32507e-11	2.32507e-11	1.35004e-11	6.00018e-12	6.75021e-12	1.72505e-11	2.40007e-11	2.40007e-11	2.47508e-11	2.17507e-11	2.17507e-11	2.40007e-11	2.40007e-11	2.32507e-11	2.02506e-11	2.25007e-11	1.35004e-11	1.42504e-11	1.12503e-11
	-6.16535	-3.75e-12	-3.15e-11	5.25016e-12	-7.5e-13	1.50005e-12	1.95006e-11	2.47508e-11	2.10006e-11	2.32507e-11	2.40007e-11	2.40007e-11	1.50005e-11	6.75021e-12	-2.4e-11	2.17507e-11	2.02506e-11	2.25007e-11	2.32507e-11	2.40007e-11	2.32507e-11	2.32507e-11	5.25016e-12	7.50023e-12	1.65005e-11	1.50005e-12	1.57505e-11	1.87506e-11	2.32507e-11	2.17507e-11	2.25007e-11	2.32507e-11	1.42504e-11	7.50023e-12	8.25025e-12	1.65005e-11	2.47508e-11	2.47508e-11	2.32507e-11	2.32507e-11	2.17507e-11	2.47508e-11	2.55008e-11	2.40007e-11	2.10006e-11	2.17507e-11	1.35004e-11	1.57505e-11	1.12503e-11
	-6.02362	-1.5e-12	-2.55e-11	6.75021e-12	7.50023e-13	5.25016e-12	2.02506e-11	2.47508e-11	2.25007e-11	2.32507e-11	2.47508e-11	2.40007e-11	1.35004e-11	8.25025e-12	-2.325e-11	2.25007e-11	2.10006e-11	2.40007e-11	2.25007e-11	2.25007e-11	2.40007e-11	2.32507e-11	6.75021e-12	9.7503e-12	1.42504e-11	4.50014e-12	1.42504e-11	2.02506e-11	2.25007e-11	2.32507e-11	2.32507e-11	2.40007e-11	1.57505e-11	6.75021e-12	9.00027e-12	1.72505e-11	2.40007e-11	2.55008e-11	2.47508e-11	2.32507e-11	2.25007e-11	2.47508e-11	2.47508e-11	2.40007e-11	2.10006e-11	2.17507e-11	1.50005e-11	1.50005e-11	1.65005e-11
	-5.88189	-4.5e-12	-1.875e-11	7.50023e-12	3.00009e-12	9.7503e-12	2.10006e-11	2.47508e-11	2.25007e-11	2.32507e-11	2.40007e-11	2.25007e-11	1.57505e-11	9.00027e-12	-2.025e-11	2.17507e-11	2.17507e-11	2.40007e-11	2.40007e-11	2.40007e-11	2.55008e-11	2.25007e-11	9.00027e-12	9.7503e-12	1.80006e-11	5.25016e-12	1.65005e-11	1.87506e-11	2.32507e-11	2.25007e-11	2.32507e-11	2.32507e-11	1.50005e-11	7.50023e-12	9.7503e-12	1.80006e-11	2.47508e-11	2.47508e-11	2.40007e-11	2.25007e-11	2.32507e-11	2.40007e-11	2.62508e-11	2.55008e-11	2.17507e-11	2.10006e-11	1.87506e-11	1.57505e-11	1.35004e-11
	-5.74016	-1.5e-12	-1.275e-11	1.12503e-11	3.00009e-12	1.20004e-11	2.10006e-11	2.40007e-11	2.25007e-11	2.32507e-11	2.47508e-11	2.32507e-11	1.57505e-11	1.05003e-11	-1.275e-11	2.17507e-11	2.25007e-11	2.47508e-11	2.32507e-11	2.40007e-11	2.32507e-11	2.25007e-11	1.12503e-11	1.05003e-11	1.87506e-11	6.00018e-12	1.57505e-11	2.02506e-11	2.32507e-11	2.32507e-11	2.32507e-11	2.32507e-11	1.72505e-11	9.00027e-12	1.12503e-11	1.95006e-11	2.40007e-11	2.47508e-11	2.40007e-11	2.25007e-11	2.32507e-11	2.55008e-11	2.55008e-11	2.47508e-11	2.25007e-11	2.17507e-11	1.80006e-11	1.72505e-11	1.20004e-11
	-5.59843	2.25007e-12	-1.2e-11	9.7503e-12	4.50014e-12	1.35004e-11	2.25007e-11	2.47508e-11	2.10006e-11	2.47508e-11	2.32507e-11	2.47508e-11	1.65005e-11	1.20004e-11	-5.25e-12	2.10006e-11	2.17507e-11	2.32507e-11	2.40007e-11	2.32507e-11	2.32507e-11	2.55008e-11	1.27504e-11	1.20004e-11	2.10006e-11	8.25025e-12	1.65005e-11	2.10006e-11	2.40007e-11	2.25007e-11	2.32507e-11	2.40007e-11	1.80006e-11	9.7503e-12	1.27504e-11	1.95006e-11	2.47508e-11	2.47508e-11	2.47508e-11	2.32507e-11	2.32507e-11	2.40007e-11	2.47508e-11	2.40007e-11	2.25007e-11	2.25007e-11	1.87506e-11	1.65005e-11	1.12503e-11
	-5.45669	3.00009e-12	-6.75e-12	6.00018e-12	6.75021e-12	1.42504e-11	2.25007e-11	2.55008e-11	2.40007e-11	2.47508e-11	2.40007e-11	2.32507e-11	1.65005e-11	1.42504e-11	-4.5e-12	2.25007e-11	2.32507e-11	2.40007e-11	2.32507e-11	2.40007e-11	2.25007e-11	2.32507e-11	1.27504e-11	1.27504e-11	2.17507e-11	1.12503e-11	1.72505e-11	2.10006e-11	2.32507e-11	2.40007e-11	2.32507e-11	2.32507e-11	1.80006e-11	1.12503e-11	1.35004e-11	2.10006e-11	2.47508e-11	2.55008e-11	2.40007e-11	2.40007e-11	2.32507e-11	2.47508e-11	2.47508e-11	2.47508e-11	2.25007e-11	2.32507e-11	1.80006e-11	1.65005e-11	1.42504e-11
	-5.31496	7.50023e-12	-5.25e-12	1.35004e-11	6.75021e-12	1.50005e-11	2.32507e-11	2.47508e-11	2.25007e-11	2.47508e-11	2.40007e-11	2.40007e-11	1.87506e-11	1.27504e-11	-1.5e-12	2.32507e-11	2.32507e-11	2.47508e-11	2.40007e-11	2.32507e-11	2.47508e-11	2.40007e-11	1.57505e-11	1.35004e-11	2.17507e-11	1.20004e-11	1.72505e-11	2.17507e-11	2.40007e-11	2.25007e-11	2.32507e-11	2.32507e-11	1.95006e-11	1.20004e-11	1.42504e-11	2.10006e-11	2.40007e-11	2.55008e-11	2.47508e-11	2.25007e-11	2.40007e-11	2.47508e-11	2.55008e-11	2.40007e-11	2.25007e-11	2.17507e-11	1.95006e-11	1.72505e-11	1.35004e-11
	-5.17323	9.7503e-12	-1.5e-12	1.42504e-11	9.00027e-12	1.57505e-11	2.17507e-11	2.47508e-11	2.32507e-11	2.32507e-11	2.47508e-11	2.32507e-11	1.72505e-11	1.42504e-11	2.25007e-12	2.25007e-11	2.32507e-11	2.40007e-11	2.47508e-11	2.47508e-11	2.32507e-11	2.40007e-11	1.57505e-11	1.42504e-11	2.17507e-11	1.27504e-11	1.57505e-11	2.17507e-11	2.32507e-11	2.32507e-11	2.40007e-11	2.40007e-11	1.95006e-11	1.35004e-11	1.57505e-11	2.25007e-11	2.47508e-11	2.32507e-11	2.47508e-11	2.40007e-11	2.40007e-11	2.47508e-11	2.47508e-11	2.47508e-11	2.17507e-11	2.17507e-11	2.10006e-11	1.87506e-11	1.35004e-11
	-5.0315	1.05003e-11	7.50023e-13	1.42504e-11	1.05003e-11	1.57505e-11	2.47508e-11	2.40007e-11	2.32507e-11	2.47508e-11	2.40007e-11	2.40007e-11	1.95006e-11	1.57505e-11	3.00009e-12	2.32507e-11	2.32507e-11	2.47508e-11	2.32507e-11	2.40007e-11	2.47508e-11	2.55008e-11	1.65005e-11	1.50005e-11	2.32507e-11	1.42504e-11	1.87506e-11	2.32507e-11	2.32507e-11	2.25007e-11	2.40007e-11	2.40007e-11	2.10006e-11	1.35004e-11	1.65005e-11	2.32507e-11	2.40007e-11	2.47508e-11	2.40007e-11	2.55008e-11	2.47508e-11	2.55008e-11	2.55008e-11	2.47508e-11	2.32507e-11	2.32507e-11	2.02506e-11	1.87506e-11	1.72505e-11
	-4.88976	9.7503e-12	2.25007e-12	1.65005e-11	1.20004e-11	1.80006e-11	2.32507e-11	2.55008e-11	2.40007e-11	2.47508e-11	2.47508e-11	2.25007e-11	1.87506e-11	1.57505e-11	6.00018e-12	2.32507e-11	2.40007e-11	2.47508e-11	2.40007e-11	2.47508e-11	2.40007e-11	2.47508e-11	1.65005e-11	1.65005e-11	2.25007e-11	1.42504e-11	2.17507e-11	2.10006e-11	2.32507e-11	2.40007e-11	2.40007e-11	2.40007e-11	2.02506e-11	1.42504e-11	1.65005e-11	2.25007e-11	2.47508e-11	2.62508e-11	2.47508e-11	2.47508e-11	2.40007e-11	2.40007e-11	2.55008e-11	2.47508e-11	2.32507e-11	2.17507e-11	2.02506e-11	1.95006e-11	1.65005e-11
	-4.74803	9.7503e-12	2.25007e-12	1.57505e-11	1.20004e-11	1.80006e-11	2.32507e-11	2.47508e-11	2.40007e-11	2.47508e-11	2.40007e-11	2.40007e-11	1.95006e-11	1.65005e-11	5.25016e-12	2.40007e-11	2.32507e-11	2.47508e-11	2.32507e-11	2.55008e-11	2.47508e-11	2.47508e-11	1.65005e-11	1.65005e-11	2.32507e-11	1.65005e-11	2.02506e-11	2.25007e-11	2.40007e-11	2.47508e-11	2.40007e-11	2.40007e-11	2.02506e-11	1.57505e-11	1.72505e-11	2.25007e-11	2.47508e-11	2.47508e-11	2.40007e-11	2.40007e-11	2.47508e-11	2.55008e-11	2.47508e-11	2.40007e-11	2.25007e-11	2.25007e-11	2.02506e-11	2.10006e-11	1.65005e-11
	-4.6063	8.25025e-12	4.50014e-12	1.65005e-11	1.50005e-11	2.10006e-11	2.25007e-11	2.55008e-11	2.47508e-11	2.47508e-11	2.47508e-11	2.40007e-11	2.10006e-11	1.57505e-11	6.00018e-12	2.25007e-11	2.40007e-11	2.40007e-11	2.47508e-11	2.47508e-11	2.40007e-11	2.47508e-11	1.87506e-11	1.87506e-11	2.25007e-11	1.50005e-11	2.02506e-11	2.17507e-11	2.32507e-11	2.40007e-11	2.25007e-11	2.40007e-11	2.02506e-11	1.65005e-11	1.72505e-11	2.25007e-11	2.40007e-11	2.47508e-11	2.40007e-11	2.47508e-11	2.40007e-11	2.55008e-11	2.47508e-11	2.55008e-11	2.40007e-11	2.25007e-11	2.10006e-11	1.95006e-11	1.72505e-11
	-4.46457	9.00027e-12	6.75021e-12	1.72505e-11	1.57505e-11	2.10006e-11	2.32507e-11	2.55008e-11	2.32507e-11	2.40007e-11	2.47508e-11	2.40007e-11	2.02506e-11	1.80006e-11	7.50023e-12	2.47508e-11	2.40007e-11	2.40007e-11	2.47508e-11	2.47508e-11	2.47508e-11	2.47508e-11	1.95006e-11	1.80006e-11	2.17507e-11	1.87506e-11	2.02506e-11	2.17507e-11	2.40007e-11	2.40007e-11	2.47508e-11	2.47508e-11	2.17507e-11	1.57505e-11	1.80006e-11	2.32507e-11	2.40007e-11	2.40007e-11	2.47508e-11	2.47508e-11	2.40007e-11	2.47508e-11	2.47508e-11	2.47508e-11	2.32507e-11	2.32507e-11	2.17507e-11	2.17507e-11	1.72505e-11
	-4.32283	6.75021e-12	7.50023e-12	1.65005e-11	1.72505e-11	2.10006e-11	2.47508e-11	2.55008e-11	2.40007e-11	2.40007e-11	2.40007e-11	2.40007e-11	2.17507e-11	1.80006e-11	1.05003e-11	2.32507e-11	2.40007e-11	2.47508e-11	2.47508e-11	2.32507e-11	2.32507e-11	2.47508e-11	2.02506e-11	1.95006e-11	2.32507e-11	1.80006e-11	2.17507e-11	2.32507e-11	2.47508e-11	2.40007e-11	2.32507e-11	2.40007e-11	2.17507e-11	1.80006e-11	1.87506e-11	2.40007e-11	2.47508e-11	2.55008e-11	2.47508e-11	2.47508e-11	2.55008e-11	2.55008e-11	2.55008e-11	2.55008e-11	2.40007e-11	2.32507e-11	2.40007e-11	2.17507e-11	1.87506e-11
	-4.1811	1.12503e-11	9.7503e-12	1.80006e-11	1.65005e-11	2.02506e-11	2.32507e-11	2.55008e-11	2.47508e-11	2.40007e-11	2.47508e-11	2.40007e-11	2.17507e-11	1.87506e-11	1.27504e-11	2.47508e-11	2.55008e-11	2.47508e-11	2.40007e-11	2.47508e-11	2.32507e-11	2.47508e-11	1.95006e-11	1.95006e-11	2.25007e-11	1.87506e-11	2.25007e-11	2.40007e-11	2.40007e-11	2.47508e-11	2.47508e-11	2.40007e-11	2.25007e-11	1.95006e-11	1.95006e-11	2.25007e-11	2.47508e-11	2.47508e-11	2.47508e-11	2.47508e-11	2.47508e-11	2.47508e-11	2.55008e-11	2.47508e-11	2.32507e-11	2.47508e-11	2.25007e-11	2.17507e-11	1.95006e-11
	-4.03937	1.27504e-11	1.05003e-11	1.87506e-11	1.80006e-11	2.10006e-11	2.40007e-11	2.55008e-11	2.40007e-11	2.40007e-11	2.40007e-11	2.40007e-11	2.17507e-11	1.95006e-11	1.35004e-11	2.40007e-11	2.40007e-11	2.55008e-11	2.47508e-11	2.47508e-11	2.47508e-11	2.55008e-11	2.10006e-11	1.95006e-11	2.40007e-11	1.95006e-11	2.25007e-11	2.40007e-11	2.47508e-11	2.40007e-11	2.40007e-11	2.40007e-11	2.17507e-11	1.87506e-11	1.95006e-11	2.32507e-11	2.47508e-11	2.55008e-11	2.47508e-11	2.47508e-11	2.47508e-11	2.62508e-11	2.47508e-11	2.47508e-11	2.40007e-11	2.40007e-11	2.40007e-11	2.10006e-11	1.95006e-11
	-3.89764	1.35004e-11	1.27504e-11	1.95006e-11	1.87506e-11	2.17507e-11	2.40007e-11	2.55008e-11	2.47508e-11	2.40007e-11	2.55008e-11	2.40007e-11	2.25007e-11	2.10006e-11	1.50005e-11	2.40007e-11	2.40007e-11	2.47508e-11	2.55008e-11	2.47508e-11	2.47508e-11	2.25007e-11	2.02506e-11	2.10006e-11	2.32507e-11	1.95006e-11	2.25007e-11	2.40007e-11	2.40007e-11	2.40007e-11	2.40007e-11	2.40007e-11	2.25007e-11	1.95006e-11	2.02506e-11	2.32507e-11	2.47508e-11	2.55008e-11	2.55008e-11	2.47508e-11	2.47508e-11	2.55008e-11	2.55008e-11	2.47508e-11	2.40007e-11	2.32507e-11	2.25007e-11	2.25007e-11	2.02506e-11
	-3.75591	1.35004e-11	1.35004e-11	1.95006e-11	1.80006e-11	2.17507e-11	2.47508e-11	2.47508e-11	2.47508e-11	2.55008e-11	2.40007e-11	2.47508e-11	2.25007e-11	2.17507e-11	1.72505e-11	2.47508e-11	2.32507e-11	2.47508e-11	2.47508e-11	2.47508e-11	2.55008e-11	2.47508e-11	2.10006e-11	2.25007e-11	2.40007e-11	2.02506e-11	2.17507e-11	2.32507e-11	2.40007e-11	2.40007e-11	2.40007e-11	2.47508e-11	2.17507e-11	1.95006e-11	2.02506e-11	2.32507e-11	2.47508e-11	2.62508e-11	2.40007e-11	2.55008e-11	2.55008e-11	2.55008e-11	2.47508e-11	2.40007e-11	2.40007e-11	2.40007e-11	2.32507e-11	2.25007e-11	2.17507e-11
	-3.61417	1.50005e-11	1.42504e-11	1.95006e-11	1.95006e-11	2.25007e-11	2.47508e-11	2.55008e-11	2.47508e-11	2.47508e-11	2.55008e-11	2.40007e-11	2.32507e-11	2.17507e-11	1.57505e-11	2.40007e-11	2.47508e-11	2.47508e-11	2.40007e-11	2.55008e-11	2.40007e-11	2.32507e-11	2.17507e-11	2.17507e-11	2.55008e-11	2.02506e-11	2.25007e-11	2.32507e-11	2.32507e-11	2.47508e-11	2.40007e-11	2.40007e-11	2.25007e-11	2.17507e-11	2.10006e-11	2.32507e-11	2.47508e-11	2.47508e-11	2.55008e-11	2.55008e-11	2.55008e-11	2.47508e-11	2.55008e-11	2.47508e-11	2.55008e-11	2.40007e-11	2.32507e-11	2.17507e-11	2.17507e-11
	-3.47244	1.65005e-11	1.65005e-11	1.95006e-11	1.87506e-11	2.25007e-11	2.40007e-11	2.40007e-11	2.40007e-11	2.47508e-11	2.47508e-11	2.47508e-11	2.25007e-11	2.10006e-11	1.72505e-11	2.40007e-11	2.40007e-11	2.55008e-11	2.47508e-11	2.32507e-11	2.55008e-11	2.47508e-11	2.17507e-11	2.17507e-11	2.40007e-11	2.17507e-11	2.17507e-11	2.40007e-11	2.47508e-11	2.40007e-11	2.40007e-11	2.47508e-11	2.32507e-11	2.17507e-11	2.10006e-11	2.40007e-11	2.47508e-11	2.40007e-11	2.47508e-11	2.40007e-11	2.55008e-11	2.47508e-11	2.55008e-11	2.55008e-11	2.47508e-11	2.47508e-11	2.40007e-11	2.25007e-11	2.25007e-11
	-3.33071	1.80006e-11	1.72505e-11	2.10006e-11	2.10006e-11	2.25007e-11	2.47508e-11	2.47508e-11	2.55008e-11	2.40007e-11	2.40007e-11	2.47508e-11	2.40007e-11	2.10006e-11	1.80006e-11	2.47508e-11	2.47508e-11	2.40007e-11	2.40007e-11	2.47508e-11	2.55008e-11	2.47508e-11	2.25007e-11	2.25007e-11	2.25007e-11	2.17507e-11	2.32507e-11	2.32507e-11	2.55008e-11	2.40007e-11	2.40007e-11	2.32507e-11	2.40007e-11	2.17507e-11	2.17507e-11	2.40007e-11	2.47508e-11	2.62508e-11	2.47508e-11	2.55008e-11	2.47508e-11	2.55008e-11	2.55008e-11	2.47508e-11	2.55008e-11	2.47508e-11	2.32507e-11	2.32507e-11	2.32507e-11
	-3.18898	1.95006e-11	2.02506e-11	2.17507e-11	2.10006e-11	2.25007e-11	2.47508e-11	2.47508e-11	2.47508e-11	2.47508e-11	2.47508e-11	2.40007e-11	2.32507e-11	2.25007e-11	1.87506e-11	2.55008e-11	2.47508e-11	2.47508e-11	2.47508e-11	2.40007e-11	2.40007e-11	2.55008e-11	2.25007e-11	2.25007e-11	2.55008e-11	2.25007e-11	2.32507e-11	2.47508e-11	2.40007e-11	2.40007e-11	2.40007e-11	2.40007e-11	2.32507e-11	2.10006e-11	2.25007e-11	2.40007e-11	2.47508e-11	2.47508e-11	2.62508e-11	2.55008e-11	2.55008e-11	2.55008e-11	2.47508e-11	2.55008e-11	2.47508e-11	2.47508e-11	2.40007e-11	2.40007e-11	2.32507e-11
	-3.04724	1.95006e-11	2.02506e-11	2.10006e-11	2.10006e-11	2.32507e-11	2.47508e-11	2.62508e-11	2.47508e-11	2.47508e-11	2.47508e-11	2.47508e-11	2.40007e-11	2.25007e-11	2.02506e-11	2.47508e-11	2.47508e-11	2.47508e-11	2.47508e-11	2.55008e-11	2.40007e-11	2.47508e-11	2.25007e-11	2.25007e-11	2.47508e-11	2.25007e-11	2.40007e-11	2.32507e-11	2.40007e-11	2.40007e-11	2.40007e-11	2.40007e-11	2.32507e-11	2.25007e-11	2.25007e-11	2.40007e-11	2.47508e-11	2.55008e-11	2.47508e-11	2.55008e-11	2.55008e-11	2.47508e-11	2.62508e-11	2.55008e-11	2.55008e-11	2.47508e-11	2.40007e-11	2.40007e-11	2.32507e-11
	-2.90551	2.02506e-11	2.02506e-11	2.17507e-11	2.17507e-11	2.32507e-11	2.55008e-11	2.55008e-11	2.40007e-11	2.40007e-11	2.47508e-11	2.32507e-11	2.32507e-11	2.25007e-11	2.02506e-11	2.55008e-11	2.55008e-11	2.55008e-11	2.40007e-11	2.40007e-11	2.47508e-11	2.55008e-11	2.17507e-11	2.25007e-11	2.47508e-11	2.25007e-11	2.40007e-11	2.47508e-11	2.40007e-11	2.40007e-11	2.47508e-11	2.32507e-11	2.32507e-11	2.25007e-11	2.32507e-11	2.40007e-11	2.55008e-11	2.55008e-11	2.55008e-11	2.55008e-11	2.55008e-11	2.55008e-11	2.55008e-11	2.55008e-11	2.55008e-11	2.55008e-11	2.40007e-11	2.32507e-11	2.32507e-11
	-2.76378	2.02506e-11	2.10006e-11	2.17507e-11	2.25007e-11	2.40007e-11	2.47508e-11	2.40007e-11	2.47508e-11	2.40007e-11	2.40007e-11	2.40007e-11	2.32507e-11	2.32507e-11	2.10006e-11	2.47508e-11	2.62508e-11	2.47508e-11	2.55008e-11	2.47508e-11	2.47508e-11	2.47508e-11	2.32507e-11	2.32507e-11	2.47508e-11	2.32507e-11	2.32507e-11	2.40007e-11	2.55008e-11	2.40007e-11	2.32507e-11	2.47508e-11	2.40007e-11	2.25007e-11	2.17507e-11	2.47508e-11	2.55008e-11	2.55008e-11	2.47508e-11	2.62508e-11	2.47508e-11	2.55008e-11	2.55008e-11	2.40007e-11	2.55008e-11	2.47508e-11	2.47508e-11	2.40007e-11	2.32507e-11
	-2.62205	2.17507e-11	2.17507e-11	2.25007e-11	2.10006e-11	2.32507e-11	2.47508e-11	2.47508e-11	2.55008e-11	2.47508e-11	2.47508e-11	2.40007e-11	2.40007e-11	2.47508e-11	2.17507e-11	2.40007e-11	2.47508e-11	2.47508e-11	2.55008e-11	2.47508e-11	2.40007e-11	2.47508e-11	2.32507e-11	2.40007e-11	2.47508e-11	2.32507e-11	2.32507e-11	2.47508e-11	2.40007e-11	2.47508e-11	2.47508e-11	2.40007e-11	2.40007e-11	2.32507e-11	2.25007e-11	2.40007e-11	2.47508e-11	2.47508e-11	2.55008e-11	2.62508e-11	2.70008e-11	2.55008e-11	2.62508e-11	2.55008e-11	2.47508e-11	2.55008e-11	2.25007e-11	2.40007e-11	2.32507e-11
	-2.48031	2.17507e-11	2.25007e-11	2.17507e-11	2.10006e-11	2.40007e-11	2.55008e-11	2.47508e-11	2.47508e-11	2.47508e-11	2.47508e-11	2.55008e-11	2.40007e-11	2.40007e-11	2.32507e-11	2.40007e-11	2.47508e-11	2.55008e-11	2.55008e-11	2.47508e-11	2.40007e-11	2.47508e-11	2.17507e-11	2.47508e-11	2.47508e-11	2.32507e-11	2.47508e-11	2.55008e-11	2.55008e-11	2.40007e-11	2.47508e-11	2.47508e-11	2.32507e-11	2.25007e-11	2.40007e-11	2.47508e-11	2.55008e-11	2.47508e-11	2.47508e-11	2.55008e-11	2.55008e-11	2.55008e-11	2.62508e-11	2.47508e-11	2.55008e-11	2.47508e-11	2.47508e-11	2.47508e-11	2.47508e-11
	-2.33858	2.10006e-11	2.17507e-11	2.32507e-11	2.32507e-11	2.47508e-11	2.47508e-11	2.55008e-11	2.40007e-11	2.40007e-11	2.47508e-11	2.47508e-11	2.47508e-11	2.25007e-11	2.17507e-11	2.47508e-11	2.55008e-11	2.40007e-11	2.47508e-11	2.47508e-11	2.40007e-11	2.40007e-11	2.32507e-11	2.40007e-11	2.32507e-11	2.32507e-11	2.40007e-11	2.55008e-11	2.47508e-11	2.47508e-11	2.47508e-11	2.40007e-11	2.47508e-11	2.40007e-11	2.32507e-11	2.40007e-11	2.55008e-11	2.55008e-11	2.62508e-11	2.55008e-11	2.55008e-11	2.55008e-11	2.55008e-11	2.47508e-11	2.47508e-11	2.47508e-11	2.40007e-11	2.40007e-11	2.47508e-11
	-2.19685	2.25007e-11	2.25007e-11	2.32507e-11	2.40007e-11	2.32507e-11	2.55008e-11	2.47508e-11	2.47508e-11	2.47508e-11	2.55008e-11	2.55008e-11	2.47508e-11	2.40007e-11	2.32507e-11	2.47508e-11	2.47508e-11	2.47508e-11	2.55008e-11	2.47508e-11	2.55008e-11	2.55008e-11	2.40007e-11	2.47508e-11	2.55008e-11	2.40007e-11	2.32507e-11	2.55008e-11	2.55008e-11	2.40007e-11	2.40007e-11	2.40007e-11	2.40007e-11	2.40007e-11	2.32507e-11	2.47508e-11	2.40007e-11	2.47508e-11	2.47508e-11	2.47508e-11	2.55008e-11	2.55008e-11	2.47508e-11	2.47508e-11	2.55008e-11	2.47508e-11	2.40007e-11	2.47508e-11	2.47508e-11
	-2.05512	2.32507e-11	2.32507e-11	2.40007e-11	2.32507e-11	2.40007e-11	2.47508e-11	2.62508e-11	2.40007e-11	2.40007e-11	2.47508e-11	2.40007e-11	2.47508e-11	2.40007e-11	2.32507e-11	2.47508e-11	2.47508e-11	2.47508e-11	2.62508e-11	2.47508e-11	2.40007e-11	2.47508e-11	2.55008e-11	2.40007e-11	2.40007e-11	2.32507e-11	2.47508e-11	2.47508e-11	2.40007e-11	2.55008e-11	2.40007e-11	2.47508e-11	2.47508e-11	2.40007e-11	2.32507e-11	2.47508e-11	2.47508e-11	2.55008e-11	2.47508e-11	2.55008e-11	2.47508e-11	2.55008e-11	2.62508e-11	2.62508e-11	2.47508e-11	2.47508e-11	2.40007e-11	2.40007e-11	2.40007e-11
	-1.91339	2.40007e-11	2.40007e-11	2.32507e-11	2.32507e-11	2.40007e-11	2.55008e-11	2.55008e-11	2.47508e-11	2.55008e-11	2.47508e-11	2.55008e-11	2.47508e-11	2.40007e-11	2.40007e-11	2.47508e-11	2.47508e-11	2.47508e-11	2.47508e-11	2.47508e-11	2.47508e-11	2.55008e-11	2.32507e-11	2.40007e-11	2.62508e-11	2.47508e-11	2.40007e-11	2.70008e-11	2.47508e-11	2.47508e-11	2.40007e-11	2.55008e-11	2.40007e-11	2.40007e-11	2.40007e-11	2.55008e-11	2.47508e-11	2.47508e-11	2.62508e-11	2.47508e-11	2.62508e-11	2.55008e-11	2.47508e-11	2.47508e-11	2.47508e-11	2.55008e-11	2.47508e-11	2.47508e-11	2.47508e-11
	-1.77165	2.40007e-11	2.40007e-11	2.40007e-11	2.47508e-11	2.40007e-11	2.55008e-11	2.62508e-11	2.47508e-11	2.47508e-11	2.55008e-11	2.40007e-11	2.47508e-11	2.55008e-11	2.25007e-11	2.55008e-11	2.55008e-11	2.40007e-11	2.55008e-11	2.47508e-11	2.47508e-11	2.47508e-11	2.55008e-11	2.47508e-11	2.55008e-11	2.47508e-11	2.47508e-11	2.47508e-11	2.40007e-11	2.40007e-11	2.47508e-11	2.32507e-11	2.40007e-11	2.32507e-11	2.40007e-11	2.40007e-11	2.47508e-11	2.47508e-11	2.55008e-11	2.47508e-11	2.55008e-11	2.55008e-11	2.47508e-11	2.47508e-11	2.55008e-11	2.55008e-11	2.47508e-11	2.40007e-11	2.55008e-11
	-1.62992	2.40007e-11	2.32507e-11	2.25007e-11	2.32507e-11	2.40007e-11	2.40007e-11	2.55008e-11	2.47508e-11	2.55008e-11	2.47508e-11	2.40007e-11	2.40007e-11	2.47508e-11	2.40007e-11	2.47508e-11	2.47508e-11	2.55008e-11	2.40007e-11	2.55008e-11	2.62508e-11	2.47508e-11	2.47508e-11	2.55008e-11	2.55008e-11	2.40007e-11	2.47508e-11	2.47508e-11	2.40007e-11	2.55008e-11	2.32507e-11	2.47508e-11	2.47508e-11	2.47508e-11	2.47508e-11	2.55008e-11	2.40007e-11	2.47508e-11	2.47508e-11	2.55008e-11	2.47508e-11	2.62508e-11	2.47508e-11	2.55008e-11	2.47508e-11	2.55008e-11	2.47508e-11	2.55008e-11	2.47508e-11
	-1.48819	2.40007e-11	2.32507e-11	2.40007e-11	2.47508e-11	2.47508e-11	2.55008e-11	2.62508e-11	2.40007e-11	2.47508e-11	2.55008e-11	2.47508e-11	2.47508e-11	2.32507e-11	2.47508e-11	2.47508e-11	2.55008e-11	2.55008e-11	2.55008e-11	2.55008e-11	2.47508e-11	2.40007e-11	2.47508e-11	2.55008e-11	2.47508e-11	2.47508e-11	2.47508e-11	2.47508e-11	2.40007e-11	2.40007e-11	2.47508e-11	2.40007e-11	2.40007e-11	2.40007e-11	2.40007e-11	2.55008e-11	2.47508e-11	2.55008e-11	2.55008e-11	2.55008e-11	2.55008e-11	2.47508e-11	2.55008e-11	2.70008e-11	2.55008e-11	2.62508e-11	2.55008e-11	2.40007e-11	2.55008e-11
	-1.34646	2.55008e-11	2.47508e-11	2.47508e-11	2.55008e-11	2.40007e-11	2.47508e-11	2.55008e-11	2.40007e-11	2.47508e-11	2.55008e-11	2.47508e-11	2.47508e-11	2.47508e-11	2.47508e-11	2.47508e-11	2.47508e-11	2.55008e-11	2.55008e-11	2.55008e-11	2.55008e-11	2.40007e-11	2.40007e-11	2.40007e-11	2.47508e-11	2.55008e-11	2.47508e-11	2.47508e-11	2.40007e-11	2.47508e-11	2.55008e-11	2.55008e-11	2.47508e-11	2.40007e-11	2.47508e-11	2.47508e-11	2.47508e-11	2.55008e-11	2.55008e-11	2.62508e-11	2.62508e-11	2.47508e-11	2.55008e-11	2.62508e-11	2.47508e-11	2.55008e-11	2.40007e-11	2.47508e-11	2.55008e-11
	-1.20472	2.40007e-11	2.55008e-11	2.47508e-11	2.47508e-11	2.47508e-11	2.47508e-11	2.62508e-11	2.40007e-11	2.55008e-11	2.47508e-11	2.40007e-11	2.55008e-11	2.47508e-11	2.40007e-11	2.47508e-11	2.40007e-11	2.47508e-11	2.55008e-11	2.47508e-11	2.47508e-11	2.55008e-11	2.47508e-11	2.55008e-11	2.55008e-11	2.55008e-11	2.47508e-11	2.47508e-11	2.55008e-11	2.47508e-11	2.40007e-11	2.40007e-11	2.40007e-11	2.47508e-11	2.47508e-11	2.55008e-11	2.47508e-11	2.62508e-11	2.47508e-11	2.55008e-11	2.47508e-11	2.55008e-11	2.55008e-11	2.62508e-11	2.62508e-11	2.55008e-11	2.47508e-11	2.55008e-11	2.47508e-11
	-1.06299	2.40007e-11	2.55008e-11	2.47508e-11	2.47508e-11	2.47508e-11	2.47508e-11	2.55008e-11	2.47508e-11	2.40007e-11	2.55008e-11	2.47508e-11	2.40007e-11	2.47508e-11	2.47508e-11	2.47508e-11	2.62508e-11	2.62508e-11	2.47508e-11	2.47508e-11	2.40007e-11	2.47508e-11	2.47508e-11	2.47508e-11	2.47508e-11	2.40007e-11	2.47508e-11	2.55008e-11	2.55008e-11	2.55008e-11	2.55008e-11	2.47508e-11	2.47508e-11	2.47508e-11	2.40007e-11	2.47508e-11	2.47508e-11	2.47508e-11	2.70008e-11	2.62508e-11	2.55008e-11	2.55008e-11	2.62508e-11	2.55008e-11	2.47508e-11	2.55008e-11	2.47508e-11	2.55008e-11	2.47508e-11
	-0.92126	2.55008e-11	2.40007e-11	2.40007e-11	2.40007e-11	2.47508e-11	2.55008e-11	2.55008e-11	2.47508e-11	2.55008e-11	2.55008e-11	2.55008e-11	2.47508e-11	2.40007e-11	2.55008e-11	2.55008e-11	2.47508e-11	2.62508e-11	2.55008e-11	2.47508e-11	2.47508e-11	2.47508e-11	2.47508e-11	2.55008e-11	2.55008e-11	2.47508e-11	2.47508e-11	2.55008e-11	2.47508e-11	2.47508e-11	2.40007e-11	2.40007e-11	2.47508e-11	2.40007e-11	2.47508e-11	2.47508e-11	2.55008e-11	2.47508e-11	2.55008e-11	2.55008e-11	2.62508e-11	2.55008e-11	2.55008e-11	2.47508e-11	2.62508e-11	2.55008e-11	2.55008e-11	2.47508e-11	2.55008e-11
	-0.77953	2.40007e-11	2.47508e-11	2.55008e-11	2.55008e-11	2.55008e-11	2.40007e-11	2.55008e-11	2.55008e-11	2.47508e-11	2.40007e-11	2.47508e-11	2.47508e-11	2.47508e-11	2.55008e-11	2.55008e-11	2.55008e-11	2.62508e-11	2.55008e-11	2.70008e-11	2.55008e-11	2.55008e-11	2.47508e-11	2.55008e-11	2.55008e-11	2.40007e-11	2.47508e-11	2.47508e-11	2.47508e-11	2.47508e-11	2.55008e-11	2.40007e-11	2.47508e-11	2.47508e-11	2.40007e-11	2.47508e-11	2.47508e-11	2.47508e-11	2.55008e-11	2.55008e-11	2.55008e-11	2.62508e-11	2.55008e-11	2.62508e-11	2.55008e-11	2.55008e-11	2.40007e-11	2.47508e-11	2.55008e-11
	-0.6378	2.55008e-11	2.40007e-11	2.40007e-11	2.47508e-11	2.47508e-11	2.47508e-11	2.55008e-11	2.40007e-11	2.55008e-11	2.55008e-11	2.47508e-11	2.55008e-11	2.55008e-11	2.62508e-11	2.55008e-11	2.47508e-11	2.55008e-11	2.47508e-11	2.55008e-11	2.47508e-11	2.55008e-11	2.55008e-11	2.47508e-11	2.62508e-11	2.47508e-11	2.47508e-11	2.55008e-11	2.40007e-11	2.40007e-11	2.40007e-11	2.47508e-11	2.47508e-11	2.32507e-11	2.55008e-11	2.55008e-11	2.47508e-11	2.55008e-11	2.55008e-11	2.55008e-11	2.47508e-11	2.55008e-11	2.55008e-11	2.55008e-11	2.55008e-11	2.70008e-11	2.47508e-11	2.55008e-11	2.55008e-11
	-0.49606	2.40007e-11	2.47508e-11	2.47508e-11	2.47508e-11	2.47508e-11	2.47508e-11	2.70008e-11	2.55008e-11	2.40007e-11	2.47508e-11	2.47508e-11	2.47508e-11	2.47508e-11	2.47508e-11	2.47508e-11	2.55008e-11	2.55008e-11	2.47508e-11	2.47508e-11	2.40007e-11	2.47508e-11	2.55008e-11	2.47508e-11	2.47508e-11	2.62508e-11	2.62508e-11	2.55008e-11	2.47508e-11	2.47508e-11	2.40007e-11	2.40007e-11	2.47508e-11	2.47508e-11	2.40007e-11	2.47508e-11	2.62508e-11	2.55008e-11	2.55008e-11	2.62508e-11	2.62508e-11	2.47508e-11	2.55008e-11	2.62508e-11	2.55008e-11	2.55008e-11	2.40007e-11	2.55008e-11	2.47508e-11
	-0.35433	2.47508e-11	2.62508e-11	2.55008e-11	2.40007e-11	2.40007e-11	2.47508e-11	2.55008e-11	2.32507e-11	2.47508e-11	2.55008e-11	2.55008e-11	2.55008e-11	2.47508e-11	2.47508e-11	2.55008e-11	2.62508e-11	2.55008e-11	2.47508e-11	2.47508e-11	2.55008e-11	2.47508e-11	2.62508e-11	2.55008e-11	2.55008e-11	2.55008e-11	2.55008e-11	2.55008e-11	2.55008e-11	2.47508e-11	2.47508e-11	2.47508e-11	2.40007e-11	2.47508e-11	2.47508e-11	2.55008e-11	2.47508e-11	2.62508e-11	2.62508e-11	2.47508e-11	2.62508e-11	2.62508e-11	2.55008e-11	2.55008e-11	2.55008e-11	2.62508e-11	2.47508e-11	2.40007e-11	2.62508e-11
	-0.2126	2.40007e-11	2.47508e-11	2.62508e-11	2.47508e-11	2.55008e-11	2.40007e-11	2.55008e-11	2.62508e-11	2.47508e-11	2.47508e-11	2.40007e-11	2.47508e-11	2.40007e-11	2.47508e-11	2.47508e-11	2.47508e-11	2.62508e-11	2.62508e-11	2.55008e-11	2.47508e-11	2.47508e-11	2.62508e-11	2.62508e-11	2.55008e-11	2.40007e-11	2.55008e-11	2.47508e-11	2.47508e-11	2.47508e-11	2.32507e-11	2.47508e-11	2.55008e-11	2.47508e-11	2.47508e-11	2.55008e-11	2.55008e-11	2.55008e-11	2.47508e-11	2.62508e-11	2.55008e-11	2.55008e-11	2.62508e-11	2.62508e-11	2.55008e-11	2.47508e-11	2.55008e-11	2.55008e-11	2.47508e-11
	-0.07087	2.55008e-11	2.62508e-11	2.47508e-11	2.40007e-11	2.47508e-11	2.40007e-11	2.47508e-11	2.40007e-11	2.47508e-11	2.55008e-11	2.55008e-11	2.40007e-11	2.62508e-11	2.47508e-11	2.55008e-11	2.47508e-11	2.47508e-11	2.47508e-11	2.55008e-11	2.55008e-11	2.47508e-11	2.55008e-11	2.55008e-11	2.62508e-11	2.47508e-11	2.47508e-11	2.47508e-11	2.55008e-11	2.40007e-11	2.47508e-11	2.47508e-11	2.55008e-11	2.47508e-11	2.55008e-11	2.55008e-11	2.47508e-11	2.55008e-11	2.47508e-11	2.55008e-11	2.55008e-11	2.62508e-11	2.62508e-11	2.55008e-11	2.47508e-11	2.55008e-11	2.40007e-11	2.55008e-11	2.70008e-11
	0.07087	2.55008e-11	2.47508e-11	2.55008e-11	2.47508e-11	2.55008e-11	2.55008e-11	2.55008e-11	2.47508e-11	2.55008e-11	2.55008e-11	2.55008e-11	2.55008e-11	2.47508e-11	2.47508e-11	2.55008e-11	2.40007e-11	2.47508e-11	2.55008e-11	2.55008e-11	2.55008e-11	2.47508e-11	2.47508e-11	2.55008e-11	2.55008e-11	2.47508e-11	2.55008e-11	2.55008e-11	2.47508e-11	2.47508e-11	2.55008e-11	2.32507e-11	2.47508e-11	2.55008e-11	2.47508e-11	2.47508e-11	2.55008e-11	2.47508e-11	2.47508e-11	2.62508e-11	2.47508e-11	2.40007e-11	2.47508e-11	2.62508e-11	2.55008e-11	2.55008e-11	2.47508e-11	2.47508e-11	2.62508e-11
	0.2126	2.55008e-11	2.47508e-11	2.55008e-11	2.47508e-11	2.47508e-11	2.55008e-11	2.55008e-11	2.55008e-11	2.55008e-11	2.47508e-11	2.47508e-11	2.47508e-11	2.47508e-11	2.55008e-11	2.47508e-11	2.47508e-11	2.55008e-11	2.55008e-11	2.55008e-11	2.47508e-11	2.47508e-11	2.55008e-11	2.55008e-11	2.47508e-11	2.47508e-11	2.47508e-11	2.47508e-11	2.47508e-11	2.55008e-11	2.55008e-11	2.47508e-11	2.47508e-11	2.47508e-11	2.40007e-11	2.47508e-11	2.55008e-11	2.47508e-11	2.62508e-11	2.55008e-11	2.70008e-11	2.55008e-11	2.55008e-11	2.62508e-11	2.55008e-11	2.55008e-11	2.47508e-11	2.55008e-11	2.55008e-11
	0.35433	2.62508e-11	2.40007e-11	2.47508e-11	2.62508e-11	2.62508e-11	2.55008e-11	2.47508e-11	2.47508e-11	2.55008e-11	2.55008e-11	2.47508e-11	2.55008e-11	2.47508e-11	2.62508e-11	2.47508e-11	2.40007e-11	2.55008e-11	2.47508e-11	2.47508e-11	2.62508e-11	2.47508e-11	2.55008e-11	2.62508e-11	2.62508e-11	2.47508e-11	2.55008e-11	2.47508e-11	2.55008e-11	2.55008e-11	2.40007e-11	2.47508e-11	2.47508e-11	2.40007e-11	2.47508e-11	2.47508e-11	2.55008e-11	2.55008e-11	2.55008e-11	2.55008e-11	2.55008e-11	2.62508e-11	2.55008e-11	2.55008e-11	2.62508e-11	2.47508e-11	2.62508e-11	2.47508e-11	2.70008e-11
	0.49606	2.47508e-11	2.62508e-11	2.55008e-11	2.55008e-11	2.47508e-11	2.47508e-11	2.55008e-11	2.47508e-11	2.40007e-11	2.47508e-11	2.47508e-11	2.55008e-11	2.47508e-11	2.55008e-11	2.55008e-11	2.47508e-11	2.55008e-11	2.47508e-11	2.55008e-11	2.55008e-11	2.47508e-11	2.55008e-11	2.62508e-11	2.47508e-11	2.47508e-11	2.47508e-11	2.55008e-11	2.40007e-11	2.55008e-11	2.55008e-11	2.55008e-11	2.47508e-11	2.40007e-11	2.40007e-11	2.47508e-11	2.47508e-11	2.62508e-11	2.55008e-11	2.62508e-11	2.70008e-11	2.62508e-11	2.62508e-11	2.70008e-11	2.55008e-11	2.62508e-11	2.47508e-11	2.62508e-11	2.55008e-11
	0.6378	2.47508e-11	2.62508e-11	2.62508e-11	2.55008e-11	2.55008e-11	2.62508e-11	2.62508e-11	2.47508e-11	2.55008e-11	2.47508e-11	2.62508e-11	2.47508e-11	2.55008e-11	2.55008e-11	2.55008e-11	2.47508e-11	2.55008e-11	2.47508e-11	2.55008e-11	2.47508e-11	2.47508e-11	2.40007e-11	2.55008e-11	2.55008e-11	2.47508e-11	2.47508e-11	2.47508e-11	2.55008e-11	2.47508e-11	2.40007e-11	2.55008e-11	2.47508e-11	2.47508e-11	2.40007e-11	2.55008e-11	2.40007e-11	2.62508e-11	2.55008e-11	2.47508e-11	2.55008e-11	2.62508e-11	2.62508e-11	2.47508e-11	2.55008e-11	2.47508e-11	2.62508e-11	2.47508e-11	2.62508e-11
	0.77953	2.47508e-11	2.62508e-11	2.62508e-11	2.47508e-11	2.55008e-11	2.55008e-11	2.62508e-11	2.47508e-11	2.55008e-11	2.55008e-11	2.47508e-11	2.47508e-11	2.47508e-11	2.47508e-11	2.40007e-11	2.55008e-11	2.55008e-11	2.62508e-11	2.55008e-11	2.55008e-11	2.40007e-11	2.55008e-11	2.55008e-11	2.47508e-11	2.55008e-11	2.62508e-11	2.55008e-11	2.47508e-11	2.55008e-11	2.47508e-11	2.47508e-11	2.55008e-11	2.55008e-11	2.47508e-11	2.32507e-11	2.55008e-11	2.55008e-11	2.55008e-11	2.55008e-11	2.47508e-11	2.55008e-11	2.55008e-11	2.62508e-11	2.62508e-11	2.55008e-11	2.47508e-11	2.55008e-11	2.62508e-11
	0.92126	2.55008e-11	2.47508e-11	2.55008e-11	2.55008e-11	2.47508e-11	2.47508e-11	2.47508e-11	2.40007e-11	2.47508e-11	2.55008e-11	2.55008e-11	2.47508e-11	2.55008e-11	2.55008e-11	2.62508e-11	2.55008e-11	2.55008e-11	2.55008e-11	2.47508e-11	2.47508e-11	2.55008e-11	2.47508e-11	2.62508e-11	2.62508e-11	2.55008e-11	2.47508e-11	2.47508e-11	2.55008e-11	2.47508e-11	2.40007e-11	2.47508e-11	2.47508e-11	2.40007e-11	2.47508e-11	2.47508e-11	2.40007e-11	2.55008e-11	2.55008e-11	2.47508e-11	2.47508e-11	2.55008e-11	2.55008e-11	2.62508e-11	2.62508e-11	2.47508e-11	2.47508e-11	2.55008e-11	2.62508e-11
	1.06299	2.55008e-11	2.55008e-11	2.55008e-11	2.47508e-11	2.47508e-11	2.40007e-11	2.55008e-11	2.55008e-11	2.47508e-11	2.62508e-11	2.47508e-11	2.55008e-11	2.47508e-11	2.62508e-11	2.47508e-11	2.55008e-11	2.62508e-11	2.55008e-11	2.55008e-11	2.55008e-11	2.47508e-11	2.62508e-11	2.55008e-11	2.55008e-11	2.47508e-11	2.55008e-11	2.47508e-11	2.47508e-11	2.47508e-11	2.40007e-11	2.47508e-11	2.55008e-11	2.55008e-11	2.47508e-11	2.47508e-11	2.47508e-11	2.55008e-11	2.62508e-11	2.55008e-11	2.47508e-11	2.47508e-11	2.55008e-11	2.47508e-11	2.47508e-11	2.55008e-11	2.47508e-11	2.47508e-11	2.55008e-11
	1.20472	2.55008e-11	2.55008e-11	2.62508e-11	2.40007e-11	2.47508e-11	2.55008e-11	2.55008e-11	2.47508e-11	2.40007e-11	2.55008e-11	2.55008e-11	2.55008e-11	2.62508e-11	2.47508e-11	2.55008e-11	2.55008e-11	2.55008e-11	2.55008e-11	2.55008e-11	2.47508e-11	2.55008e-11	2.55008e-11	2.47508e-11	2.47508e-11	2.62508e-11	2.47508e-11	2.55008e-11	2.47508e-11	2.47508e-11	2.47508e-11	2.55008e-11	2.40007e-11	2.40007e-11	2.62508e-11	2.47508e-11	2.47508e-11	2.55008e-11	2.55008e-11	2.62508e-11	2.47508e-11	2.62508e-11	2.55008e-11	2.55008e-11	2.62508e-11	2.77509e-11	2.55008e-11	2.62508e-11	2.55008e-11
	1.34646	2.47508e-11	2.62508e-11	2.55008e-11	2.55008e-11	2.55008e-11	2.55008e-11	2.62508e-11	2.47508e-11	2.55008e-11	2.47508e-11	2.55008e-11	2.47508e-11	2.40007e-11	2.47508e-11	2.55008e-11	2.55008e-11	2.55008e-11	2.55008e-11	2.55008e-11	2.55008e-11	2.47508e-11	2.47508e-11	2.62508e-11	2.55008e-11	2.55008e-11	2.55008e-11	2.47508e-11	2.47508e-11	2.40007e-11	2.47508e-11	2.40007e-11	2.55008e-11	2.47508e-11	2.47508e-11	2.47508e-11	2.47508e-11	2.62508e-11	2.47508e-11	2.62508e-11	2.55008e-11	2.55008e-11	2.62508e-11	2.55008e-11	2.62508e-11	2.55008e-11	2.55008e-11	2.55008e-11	2.62508e-11
	1.48819	2.55008e-11	2.62508e-11	2.62508e-11	2.47508e-11	2.47508e-11	2.55008e-11	2.62508e-11	2.55008e-11	2.47508e-11	2.62508e-11	2.47508e-11	2.47508e-11	2.55008e-11	2.55008e-11	2.55008e-11	2.55008e-11	2.55008e-11	2.47508e-11	2.55008e-11	2.47508e-11	2.55008e-11	2.55008e-11	2.62508e-11	2.55008e-11	2.40007e-11	2.47508e-11	2.55008e-11	2.47508e-11	2.47508e-11	2.55008e-11	2.40007e-11	2.55008e-11	2.55008e-11	2.55008e-11	2.55008e-11	2.55008e-11	2.47508e-11	2.62508e-11	2.62508e-11	2.62508e-11	2.47508e-11	2.62508e-11	2.62508e-11	2.47508e-11	2.62508e-11	2.55008e-11	2.62508e-11	2.62508e-11
	1.62992	2.62508e-11	2.62508e-11	2.55008e-11	2.55008e-11	2.62508e-11	2.47508e-11	2.62508e-11	2.47508e-11	2.40007e-11	2.40007e-11	2.55008e-11	2.62508e-11	2.55008e-11	2.55008e-11	2.62508e-11	2.47508e-11	2.55008e-11	2.55008e-11	2.47508e-11	2.70008e-11	2.55008e-11	2.62508e-11	2.62508e-11	2.55008e-11	2.55008e-11	2.40007e-11	2.47508e-11	2.55008e-11	2.40007e-11	2.55008e-11	2.40007e-11	2.40007e-11	2.55008e-11	2.47508e-11	2.47508e-11	2.55008e-11	2.55008e-11	2.55008e-11	2.62508e-11	2.55008e-11	2.55008e-11	2.55008e-11	2.55008e-11	2.62508e-11	2.55008e-11	2.55008e-11	2.47508e-11	2.62508e-11
	1.77165	2.62508e-11	2.62508e-11	2.62508e-11	2.62508e-11	2.55008e-11	2.55008e-11	2.55008e-11	2.62508e-11	2.47508e-11	2.55008e-11	2.47508e-11	2.62508e-11	2.55008e-11	2.55008e-11	2.55008e-11	2.47508e-11	2.47508e-11	2.55008e-11	2.62508e-11	2.47508e-11	2.55008e-11	2.47508e-11	2.62508e-11	2.55008e-11	2.62508e-11	2.47508e-11	2.55008e-11	2.47508e-11	2.47508e-11	2.47508e-11	2.47508e-11	2.47508e-11	2.55008e-11	2.62508e-11	2.55008e-11	2.40007e-11	2.55008e-11	2.47508e-11	2.62508e-11	2.62508e-11	2.55008e-11	2.62508e-11	2.62508e-11	2.47508e-11	2.62508e-11	2.55008e-11	2.62508e-11	2.62508e-11
	1.91339	2.47508e-11	2.62508e-11	2.55008e-11	2.55008e-11	2.62508e-11	2.55008e-11	2.70008e-11	2.62508e-11	2.47508e-11	2.55008e-11	2.55008e-11	2.47508e-11	2.47508e-11	2.55008e-11	2.40007e-11	2.47508e-11	2.62508e-11	2.62508e-11	2.47508e-11	2.47508e-11	2.55008e-11	2.62508e-11	2.62508e-11	2.62508e-11	2.55008e-11	2.55008e-11	2.55008e-11	2.47508e-11	2.40007e-11	2.47508e-11	2.40007e-11	2.47508e-11	2.47508e-11	2.62508e-11	2.55008e-11	2.40007e-11	2.55008e-11	2.55008e-11	2.55008e-11	2.62508e-11	2.47508e-11	2.62508e-11	2.62508e-11	2.55008e-11	2.55008e-11	2.47508e-11	2.55008e-11	2.77509e-11
	2.05512	2.55008e-11	2.70008e-11	2.62508e-11	2.55008e-11	2.55008e-11	2.55008e-11	2.62508e-11	2.55008e-11	2.40007e-11	2.62508e-11	2.55008e-11	2.55008e-11	2.62508e-11	2.47508e-11	2.55008e-11	2.55008e-11	2.55008e-11	2.47508e-11	2.55008e-11	2.47508e-11	2.47508e-11	2.55008e-11	2.55008e-11	2.47508e-11	2.47508e-11	2.55008e-11	2.62508e-11	2.55008e-11	2.40007e-11	2.47508e-11	2.55008e-11	2.55008e-11	2.47508e-11	2.55008e-11	2.47508e-11	2.62508e-11	2.62508e-11	2.55008e-11	2.62508e-11	2.62508e-11	2.62508e-11	2.62508e-11	2.62508e-11	2.62508e-11	2.62508e-11	2.47508e-11	2.47508e-11	2.55008e-11
	2.19685	2.70008e-11	2.70008e-11	2.62508e-11	2.55008e-11	2.55008e-11	2.55008e-11	2.62508e-11	2.55008e-11	2.47508e-11	2.47508e-11	2.55008e-11	2.47508e-11	2.55008e-11	2.70008e-11	2.55008e-11	2.47508e-11	2.47508e-11	2.55008e-11	2.55008e-11	2.62508e-11	2.55008e-11	2.55008e-11	2.62508e-11	2.55008e-11	2.47508e-11	2.55008e-11	2.55008e-11	2.55008e-11	2.55008e-11	2.55008e-11	2.40007e-11	2.47508e-11	2.47508e-11	2.55008e-11	2.47508e-11	2.62508e-11	2.70008e-11	2.55008e-11	2.62508e-11	2.55008e-11	2.62508e-11	2.62508e-11	2.70008e-11	2.62508e-11	2.55008e-11	2.55008e-11	2.62508e-11	2.55008e-11
	2.33858	2.55008e-11	2.70008e-11	2.70008e-11	2.70008e-11	2.70008e-11	2.55008e-11	2.55008e-11	2.47508e-11	2.47508e-11	2.55008e-11	2.40007e-11	2.62508e-11	2.47508e-11	2.55008e-11	2.55008e-11	2.55008e-11	2.55008e-11	2.62508e-11	2.55008e-11	2.47508e-11	2.47508e-11	2.55008e-11	2.70008e-11	2.55008e-11	2.55008e-11	2.55008e-11	2.47508e-11	2.47508e-11	2.40007e-11	2.47508e-11	2.47508e-11	2.47508e-11	2.62508e-11	2.62508e-11	2.40007e-11	2.55008e-11	2.62508e-11	2.62508e-11	2.62508e-11	2.55008e-11	2.62508e-11	2.70008e-11	2.62508e-11	2.55008e-11	2.55008e-11	2.55008e-11	2.62508e-11	2.55008e-11
	2.48031	2.70008e-11	2.70008e-11	2.55008e-11	2.62508e-11	2.55008e-11	2.62508e-11	2.62508e-11	2.47508e-11	2.47508e-11	2.40007e-11	2.62508e-11	2.55008e-11	2.55008e-11	2.62508e-11	2.47508e-11	2.55008e-11	2.47508e-11	2.47508e-11	2.47508e-11	2.47508e-11	2.62508e-11	2.62508e-11	2.70008e-11	2.62508e-11	2.62508e-11	2.55008e-11	2.55008e-11	2.55008e-11	2.55008e-11	2.47508e-11	2.55008e-11	2.47508e-11	2.55008e-11	2.55008e-11	2.55008e-11	2.47508e-11	2.62508e-11	2.47508e-11	2.55008e-11	2.62508e-11	2.70008e-11	2.55008e-11	2.47508e-11	2.62508e-11	2.70008e-11	2.55008e-11	2.62508e-11	2.70008e-11
	2.62205	2.55008e-11	2.77509e-11	2.55008e-11	2.62508e-11	2.70008e-11	2.55008e-11	2.62508e-11	2.55008e-11	2.47508e-11	2.47508e-11	2.47508e-11	2.62508e-11	2.55008e-11	2.47508e-11	2.62508e-11	2.55008e-11	2.55008e-11	2.47508e-11	2.55008e-11	2.47508e-11	2.55008e-11	2.62508e-11	2.77509e-11	2.55008e-11	2.55008e-11	2.55008e-11	2.55008e-11	2.62508e-11	2.55008e-11	2.47508e-11	2.40007e-11	2.62508e-11	2.55008e-11	2.55008e-11	2.55008e-11	2.55008e-11	2.62508e-11	2.62508e-11	2.62508e-11	2.62508e-11	2.47508e-11	2.70008e-11	2.62508e-11	2.62508e-11	2.62508e-11	2.55008e-11	2.70008e-11	2.70008e-11
	2.76378	2.77509e-11	2.77509e-11	2.70008e-11	2.55008e-11	2.55008e-11	2.55008e-11	2.62508e-11	2.47508e-11	2.55008e-11	2.55008e-11	2.47508e-11	2.62508e-11	2.47508e-11	2.70008e-11	2.62508e-11	2.40007e-11	2.62508e-11	2.47508e-11	2.55008e-11	2.47508e-11	2.55008e-11	2.62508e-11	2.70008e-11	2.55008e-11	2.55008e-11	2.62508e-11	2.62508e-11	2.55008e-11	2.47508e-11	2.55008e-11	2.47508e-11	2.55008e-11	2.55008e-11	2.70008e-11	2.55008e-11	2.47508e-11	2.55008e-11	2.70008e-11	2.62508e-11	2.62508e-11	2.62508e-11	2.55008e-11	2.55008e-11	2.62508e-11	2.62508e-11	2.62508e-11	2.77509e-11	2.77509e-11
	2.90551	2.70008e-11	2.70008e-11	2.70008e-11	2.77509e-11	2.62508e-11	2.55008e-11	2.55008e-11	2.47508e-11	2.55008e-11	2.55008e-11	2.40007e-11	2.62508e-11	2.55008e-11	2.55008e-11	2.62508e-11	2.62508e-11	2.55008e-11	2.62508e-11	2.47508e-11	2.55008e-11	2.55008e-11	2.70008e-11	2.70008e-11	2.55008e-11	2.55008e-11	2.62508e-11	2.47508e-11	2.47508e-11	2.47508e-11	2.47508e-11	2.55008e-11	2.62508e-11	2.70008e-11	2.62508e-11	2.55008e-11	2.47508e-11	2.55008e-11	2.55008e-11	2.70008e-11	2.55008e-11	2.47508e-11	2.62508e-11	2.62508e-11	2.55008e-11	2.55008e-11	2.55008e-11	2.70008e-11	2.70008e-11
	3.04724	2.70008e-11	2.85009e-11	2.70008e-11	2.62508e-11	2.62508e-11	2.55008e-11	2.55008e-11	2.47508e-11	2.62508e-11	2.47508e-11	2.47508e-11	2.62508e-11	2.70008e-11	2.77509e-11	2.55008e-11	2.47508e-11	2.62508e-11	2.47508e-11	2.47508e-11	2.55008e-11	2.47508e-11	2.62508e-11	2.62508e-11	2.62508e-11	2.62508e-11	2.62508e-11	2.62508e-11	2.47508e-11	2.47508e-11	2.55008e-11	2.47508e-11	2.62508e-11	2.55008e-11	2.70008e-11	2.47508e-11	2.40007e-11	2.55008e-11	2.62508e-11	2.62508e-11	2.55008e-11	2.55008e-11	2.62508e-11	2.55008e-11	2.62508e-11	2.62508e-11	2.55008e-11	2.70008e-11	2.77509e-11
	3.18898	2.77509e-11	2.85009e-11	2.77509e-11	2.70008e-11	2.70008e-11	2.62508e-11	2.70008e-11	2.47508e-11	2.47508e-11	2.47508e-11	2.55008e-11	2.70008e-11	2.62508e-11	2.70008e-11	2.55008e-11	2.55008e-11	2.47508e-11	2.55008e-11	2.47508e-11	2.47508e-11	2.55008e-11	2.62508e-11	2.70008e-11	2.62508e-11	2.55008e-11	2.62508e-11	2.62508e-11	2.55008e-11	2.47508e-11	2.40007e-11	2.47508e-11	2.55008e-11	2.62508e-11	2.62508e-11	2.55008e-11	2.55008e-11	2.62508e-11	2.55008e-11	2.55008e-11	2.55008e-11	2.55008e-11	2.55008e-11	2.55008e-11	2.70008e-11	2.62508e-11	2.62508e-11	2.62508e-11	2.77509e-11
	3.33071	2.92509e-11	2.92509e-11	2.85009e-11	2.62508e-11	2.85009e-11	2.55008e-11	2.55008e-11	2.62508e-11	2.47508e-11	2.55008e-11	2.47508e-11	2.62508e-11	2.77509e-11	2.62508e-11	2.62508e-11	2.62508e-11	2.55008e-11	2.47508e-11	2.55008e-11	2.55008e-11	2.55008e-11	2.70008e-11	2.62508e-11	2.62508e-11	2.62508e-11	2.55008e-11	2.62508e-11	2.40007e-11	2.47508e-11	2.55008e-11	2.40007e-11	2.62508e-11	2.70008e-11	2.70008e-11	2.47508e-11	2.55008e-11	2.62508e-11	2.55008e-11	2.62508e-11	2.62508e-11	2.62508e-11	2.62508e-11	2.70008e-11	2.62508e-11	2.70008e-11	2.47508e-11	2.77509e-11	2.77509e-11
	3.47244	2.85009e-11	2.92509e-11	2.92509e-11	2.62508e-11	2.70008e-11	2.55008e-11	2.62508e-11	2.55008e-11	2.55008e-11	2.47508e-11	2.55008e-11	2.62508e-11	2.62508e-11	2.70008e-11	2.55008e-11	2.62508e-11	2.62508e-11	2.55008e-11	2.47508e-11	2.62508e-11	2.55008e-11	2.70008e-11	2.77509e-11	2.62508e-11	2.70008e-11	2.62508e-11	2.62508e-11	2.62508e-11	2.47508e-11	2.47508e-11	2.55008e-11	2.55008e-11	2.62508e-11	2.70008e-11	2.55008e-11	2.47508e-11	2.55008e-11	2.55008e-11	2.55008e-11	2.62508e-11	2.55008e-11	2.62508e-11	2.55008e-11	2.62508e-11	2.70008e-11	2.70008e-11	2.62508e-11	2.77509e-11
	3.61417	2.92509e-11	3.00009e-11	2.92509e-11	2.77509e-11	2.77509e-11	2.55008e-11	2.55008e-11	2.62508e-11	2.47508e-11	2.55008e-11	2.47508e-11	2.77509e-11	2.70008e-11	2.70008e-11	2.62508e-11	2.55008e-11	2.55008e-11	2.55008e-11	2.55008e-11	2.55008e-11	2.55008e-11	2.77509e-11	2.85009e-11	2.62508e-11	2.62508e-11	2.55008e-11	2.55008e-11	2.47508e-11	2.47508e-11	2.55008e-11	2.47508e-11	2.62508e-11	2.62508e-11	2.77509e-11	2.47508e-11	2.55008e-11	2.55008e-11	2.62508e-11	2.70008e-11	2.62508e-11	2.55008e-11	2.62508e-11	2.62508e-11	2.62508e-11	2.62508e-11	2.55008e-11	2.77509e-11	2.77509e-11
	3.75591	2.92509e-11	3.00009e-11	3.00009e-11	2.85009e-11	2.85009e-11	2.70008e-11	2.55008e-11	2.47508e-11	2.55008e-11	2.40007e-11	2.55008e-11	2.70008e-11	2.70008e-11	2.92509e-11	2.70008e-11	2.55008e-11	2.62508e-11	2.55008e-11	2.47508e-11	2.55008e-11	2.62508e-11	2.70008e-11	2.77509e-11	2.55008e-11	2.70008e-11	2.70008e-11	2.62508e-11	2.62508e-11	2.47508e-11	2.55008e-11	2.47508e-11	2.55008e-11	2.70008e-11	2.77509e-11	2.62508e-11	2.55008e-11	2.55008e-11	2.62508e-11	2.55008e-11	2.47508e-11	2.55008e-11	2.55008e-11	2.62508e-11	2.62508e-11	2.62508e-11	2.55008e-11	2.77509e-11	2.85009e-11
	3.89764	2.92509e-11	3.07509e-11	3.07509e-11	2.92509e-11	2.85009e-11	2.62508e-11	2.70008e-11	2.55008e-11	2.55008e-11	2.55008e-11	2.47508e-11	2.70008e-11	2.77509e-11	2.85009e-11	2.55008e-11	2.55008e-11	2.62508e-11	2.62508e-11	2.62508e-11	2.55008e-11	2.47508e-11	2.85009e-11	2.85009e-11	2.62508e-11	2.62508e-11	2.70008e-11	2.55008e-11	2.55008e-11	2.55008e-11	2.55008e-11	2.40007e-11	2.62508e-11	2.85009e-11	2.85009e-11	2.62508e-11	2.62508e-11	2.62508e-11	2.55008e-11	2.70008e-11	2.62508e-11	2.70008e-11	2.62508e-11	2.77509e-11	2.62508e-11	2.70008e-11	2.55008e-11	2.77509e-11	2.85009e-11
	4.03937	3.00009e-11	3.1501e-11	3.07509e-11	2.85009e-11	2.92509e-11	2.70008e-11	2.55008e-11	2.55008e-11	2.62508e-11	2.47508e-11	2.40007e-11	2.77509e-11	2.77509e-11	3.00009e-11	2.55008e-11	2.47508e-11	2.62508e-11	2.62508e-11	2.55008e-11	2.62508e-11	2.47508e-11	2.85009e-11	2.85009e-11	2.62508e-11	2.77509e-11	2.70008e-11	2.62508e-11	2.55008e-11	2.47508e-11	2.55008e-11	2.55008e-11	2.62508e-11	2.62508e-11	2.77509e-11	2.55008e-11	2.55008e-11	2.62508e-11	2.55008e-11	2.55008e-11	2.70008e-11	2.62508e-11	2.62508e-11	2.62508e-11	2.70008e-11	2.77509e-11	2.70008e-11	2.85009e-11	2.92509e-11
	4.1811	3.1501e-11	3.3751e-11	3.1501e-11	3.07509e-11	3.07509e-11	2.77509e-11	2.62508e-11	2.55008e-11	2.55008e-11	2.55008e-11	2.47508e-11	2.77509e-11	2.70008e-11	2.85009e-11	2.62508e-11	2.62508e-11	2.55008e-11	2.70008e-11	2.62508e-11	2.47508e-11	2.62508e-11	2.85009e-11	2.92509e-11	2.55008e-11	2.70008e-11	2.77509e-11	2.55008e-11	2.70008e-11	2.47508e-11	2.55008e-11	2.40007e-11	2.70008e-11	2.77509e-11	2.77509e-11	2.62508e-11	2.62508e-11	2.62508e-11	2.55008e-11	2.62508e-11	2.62508e-11	2.55008e-11	2.70008e-11	2.62508e-11	2.70008e-11	2.70008e-11	2.70008e-11	2.85009e-11	2.85009e-11
	4.32283	3.2251e-11	3.3751e-11	3.1501e-11	3.07509e-11	3.07509e-11	2.70008e-11	2.55008e-11	2.55008e-11	2.55008e-11	2.47508e-11	2.55008e-11	2.77509e-11	2.77509e-11	3.00009e-11	2.70008e-11	2.62508e-11	2.55008e-11	2.62508e-11	2.47508e-11	2.47508e-11	2.62508e-11	2.70008e-11	2.92509e-11	2.55008e-11	2.85009e-11	2.77509e-11	2.77509e-11	2.62508e-11	2.55008e-11	2.47508e-11	2.55008e-11	2.70008e-11	2.77509e-11	2.85009e-11	2.62508e-11	2.40007e-11	2.55008e-11	2.55008e-11	2.55008e-11	2.70008e-11	2.55008e-11	2.62508e-11	2.62508e-11	2.62508e-11	2.77509e-11	2.70008e-11	2.85009e-11	3.00009e-11
	4.46457	3.3001e-11	3.3751e-11	3.1501e-11	3.1501e-11	3.07509e-11	2.70008e-11	2.62508e-11	2.55008e-11	2.47508e-11	2.55008e-11	2.55008e-11	3.00009e-11	2.85009e-11	3.00009e-11	2.55008e-11	2.62508e-11	2.47508e-11	2.62508e-11	2.47508e-11	2.47508e-11	2.47508e-11	2.77509e-11	3.00009e-11	2.62508e-11	2.77509e-11	2.85009e-11	2.77509e-11	2.55008e-11	2.40007e-11	2.55008e-11	2.47508e-11	2.77509e-11	2.85009e-11	2.92509e-11	2.70008e-11	2.55008e-11	2.70008e-11	2.62508e-11	2.55008e-11	2.55008e-11	2.55008e-11	2.55008e-11	2.70008e-11	2.70008e-11	2.77509e-11	2.70008e-11	2.92509e-11	3.07509e-11
	4.6063	3.52511e-11	3.60011e-11	3.1501e-11	3.07509e-11	3.1501e-11	2.62508e-11	2.62508e-11	2.62508e-11	2.55008e-11	2.55008e-11	2.47508e-11	2.85009e-11	2.92509e-11	3.1501e-11	2.62508e-11	2.55008e-11	2.62508e-11	2.55008e-11	2.47508e-11	2.47508e-11	2.47508e-11	2.85009e-11	3.00009e-11	2.62508e-11	2.85009e-11	2.77509e-11	2.77509e-11	2.47508e-11	2.55008e-11	2.55008e-11	2.47508e-11	2.77509e-11	2.92509e-11	3.00009e-11	2.62508e-11	2.55008e-11	2.55008e-11	2.62508e-11	2.62508e-11	2.77509e-11	2.70008e-11	2.55008e-11	2.70008e-11	2.70008e-11	2.77509e-11	2.70008e-11	2.92509e-11	3.07509e-11
	4.74803	3.60011e-11	3.75011e-11	3.45011e-11	3.3001e-11	3.3001e-11	2.85009e-11	2.55008e-11	2.55008e-11	2.47508e-11	2.47508e-11	2.47508e-11	2.85009e-11	2.92509e-11	3.2251e-11	2.55008e-11	2.55008e-11	2.55008e-11	2.62508e-11	2.55008e-11	2.62508e-11	2.55008e-11	2.85009e-11	3.07509e-11	2.62508e-11	2.92509e-11	2.85009e-11	2.62508e-11	2.62508e-11	2.40007e-11	2.47508e-11	2.40007e-11	2.85009e-11	2.92509e-11	2.92509e-11	2.70008e-11	2.55008e-11	2.55008e-11	2.55008e-11	2.62508e-11	2.70008e-11	2.47508e-11	2.55008e-11	2.62508e-11	2.85009e-11	2.70008e-11	2.77509e-11	2.85009e-11	3.07509e-11
	4.88976	3.75011e-11	3.90012e-11	3.52511e-11	3.3001e-11	3.3751e-11	2.77509e-11	2.55008e-11	2.47508e-11	2.55008e-11	2.70008e-11	2.55008e-11	2.92509e-11	3.1501e-11	3.2251e-11	2.77509e-11	2.62508e-11	2.55008e-11	2.55008e-11	2.55008e-11	2.47508e-11	2.55008e-11	2.85009e-11	3.07509e-11	2.70008e-11	3.00009e-11	2.77509e-11	2.70008e-11	2.62508e-11	2.55008e-11	2.47508e-11	2.47508e-11	2.77509e-11	2.92509e-11	3.07509e-11	2.70008e-11	2.55008e-11	2.62508e-11	2.55008e-11	2.62508e-11	2.70008e-11	2.70008e-11	2.55008e-11	2.62508e-11	2.77509e-11	2.77509e-11	2.77509e-11	3.00009e-11	3.1501e-11
	5.0315	3.82512e-11	3.97512e-11	3.60011e-11	3.45011e-11	3.52511e-11	2.92509e-11	2.70008e-11	2.47508e-11	2.47508e-11	2.55008e-11	2.62508e-11	2.92509e-11	3.1501e-11	3.3001e-11	2.70008e-11	2.55008e-11	2.55008e-11	2.55008e-11	2.62508e-11	2.55008e-11	2.62508e-11	3.00009e-11	3.3001e-11	2.77509e-11	2.85009e-11	3.00009e-11	2.77509e-11	2.62508e-11	2.47508e-11	2.55008e-11	2.55008e-11	2.77509e-11	3.00009e-11	3.1501e-11	2.77509e-11	2.55008e-11	2.62508e-11	2.55008e-11	2.62508e-11	2.70008e-11	2.62508e-11	2.55008e-11	2.70008e-11	2.70008e-11	2.92509e-11	2.85009e-11	3.07509e-11	3.2251e-11
	5.17323	3.97512e-11	4.35013e-11	3.67511e-11	3.52511e-11	3.60011e-11	2.77509e-11	2.62508e-11	2.62508e-11	2.55008e-11	2.55008e-11	2.47508e-11	3.00009e-11	3.2251e-11	3.3751e-11	2.77509e-11	2.62508e-11	2.55008e-11	2.62508e-11	2.62508e-11	2.47508e-11	2.55008e-11	3.00009e-11	3.2251e-11	2.70008e-11	3.07509e-11	3.1501e-11	2.85009e-11	2.55008e-11	2.47508e-11	2.62508e-11	2.47508e-11	3.00009e-11	3.07509e-11	3.2251e-11	2.70008e-11	2.62508e-11	2.62508e-11	2.62508e-11	2.62508e-11	2.70008e-11	2.70008e-11	2.55008e-11	2.77509e-11	2.77509e-11	2.85009e-11	2.77509e-11	3.07509e-11	3.3001e-11
	5.31496	4.05012e-11	4.35013e-11	3.75011e-11	3.82512e-11	3.75011e-11	2.92509e-11	2.55008e-11	2.62508e-11	2.47508e-11	2.55008e-11	2.55008e-11	3.00009e-11	3.1501e-11	3.60011e-11	2.92509e-11	2.70008e-11	2.62508e-11	2.62508e-11	2.62508e-11	2.70008e-11	2.62508e-11	3.00009e-11	3.3001e-11	2.85009e-11	3.2251e-11	3.1501e-11	2.77509e-11	2.62508e-11	2.62508e-11	2.55008e-11	2.47508e-11	2.92509e-11	3.07509e-11	3.2251e-11	2.77509e-11	2.47508e-11	2.55008e-11	2.62508e-11	2.62508e-11	2.70008e-11	2.77509e-11	2.55008e-11	2.62508e-11	2.77509e-11	2.92509e-11	2.92509e-11	3.1501e-11	3.45011e-11
	5.45669	4.20013e-11	4.72514e-11	4.05012e-11	3.90012e-11	3.97512e-11	3.00009e-11	2.70008e-11	2.70008e-11	2.47508e-11	2.55008e-11	2.32507e-11	3.1501e-11	3.3001e-11	3.75011e-11	2.77509e-11	2.70008e-11	2.55008e-11	2.70008e-11	2.70008e-11	2.62508e-11	2.62508e-11	3.1501e-11	3.3751e-11	2.77509e-11	3.1501e-11	3.2251e-11	2.77509e-11	2.55008e-11	2.55008e-11	2.55008e-11	2.47508e-11	2.92509e-11	3.1501e-11	3.2251e-11	2.85009e-11	2.55008e-11	2.62508e-11	2.62508e-11	2.70008e-11	2.85009e-11	2.62508e-11	2.62508e-11	2.85009e-11	2.70008e-11	2.85009e-11	2.92509e-11	3.2251e-11	3.45011e-11
	5.59843	4.42514e-11	5.02515e-11	4.12513e-11	4.05012e-11	3.97512e-11	3.00009e-11	2.55008e-11	2.77509e-11	2.55008e-11	2.47508e-11	2.47508e-11	3.1501e-11	3.52511e-11	3.90012e-11	2.85009e-11	2.70008e-11	2.55008e-11	2.62508e-11	2.62508e-11	2.77509e-11	2.62508e-11	3.1501e-11	3.45011e-11	2.92509e-11	3.3001e-11	3.3001e-11	2.92509e-11	2.77509e-11	2.62508e-11	2.62508e-11	2.55008e-11	3.00009e-11	3.1501e-11	3.3751e-11	2.85009e-11	2.47508e-11	2.62508e-11	2.55008e-11	2.62508e-11	2.85009e-11	2.62508e-11	2.55008e-11	2.70008e-11	2.85009e-11	3.00009e-11	2.92509e-11	3.3001e-11	3.3751e-11
	5.74016	4.57514e-11	5.17516e-11	4.20013e-11	4.27513e-11	4.20013e-11	3.1501e-11	2.70008e-11	2.77509e-11	2.47508e-11	2.62508e-11	2.47508e-11	3.2251e-11	3.52511e-11	3.97512e-11	2.70008e-11	2.77509e-11	2.55008e-11	2.70008e-11	2.62508e-11	2.55008e-11	2.55008e-11	3.3001e-11	3.60011e-11	2.85009e-11	3.3001e-11	3.3751e-11	2.92509e-11	2.62508e-11	2.70008e-11	2.70008e-11	2.55008e-11	3.07509e-11	3.3001e-11	3.3751e-11	2.92509e-11	2.70008e-11	2.62508e-11	2.55008e-11	2.77509e-11	2.70008e-11	2.62508e-11	2.70008e-11	2.85009e-11	2.92509e-11	2.92509e-11	2.92509e-11	3.3001e-11	3.75011e-11
	5.88189	4.80015e-11	5.32516e-11	4.27513e-11	4.35013e-11	4.20013e-11	3.2251e-11	2.70008e-11	2.62508e-11	2.47508e-11	2.62508e-11	2.55008e-11	3.3001e-11	3.60011e-11	4.20013e-11	2.85009e-11	2.77509e-11	2.62508e-11	2.55008e-11	2.55008e-11	2.70008e-11	2.62508e-11	3.1501e-11	3.67511e-11	2.92509e-11	3.3751e-11	3.3001e-11	3.00009e-11	2.62508e-11	2.62508e-11	2.62508e-11	2.47508e-11	3.07509e-11	3.3751e-11	3.52511e-11	2.92509e-11	2.47508e-11	2.47508e-11	2.70008e-11	2.70008e-11	2.85009e-11	2.77509e-11	2.55008e-11	2.77509e-11	2.92509e-11	3.00009e-11	2.92509e-11	3.45011e-11	3.90012e-11
	6.02362	5.10016e-11	5.70017e-11	4.57514e-11	4.42514e-11	4.27513e-11	3.1501e-11	2.77509e-11	2.77509e-11	2.55008e-11	2.55008e-11	2.47508e-11	3.3751e-11	3.60011e-11	4.35013e-11	2.85009e-11	2.70008e-11	2.62508e-11	2.70008e-11	2.55008e-11	2.62508e-11	2.55008e-11	3.3751e-11	3.75011e-11	3.07509e-11	3.52511e-11	3.3751e-11	3.00009e-11	2.62508e-11	2.55008e-11	2.55008e-11	2.55008e-11	3.1501e-11	3.3751e-11	3.52511e-11	3.00009e-11	2.55008e-11	2.62508e-11	2.77509e-11	2.70008e-11	2.77509e-11	2.55008e-11	2.62508e-11	2.77509e-11	3.00009e-11	3.07509e-11	3.07509e-11	3.45011e-11	3.82512e-11
	6.16535	5.17516e-11	6.15019e-11	4.87515e-11	4.80015e-11	4.35013e-11	3.3001e-11	2.62508e-11	2.70008e-11	2.62508e-11	2.55008e-11	2.55008e-11	3.45011e-11	3.82512e-11	4.65014e-11	3.00009e-11	2.77509e-11	2.62508e-11	2.77509e-11	2.70008e-11	2.70008e-11	2.70008e-11	3.45011e-11	3.82512e-11	3.00009e-11	3.67511e-11	3.45011e-11	3.07509e-11	2.70008e-11	2.70008e-11	2.77509e-11	2.55008e-11	3.3001e-11	3.3751e-11	3.67511e-11	2.92509e-11	2.47508e-11	2.62508e-11	2.62508e-11	2.77509e-11	2.85009e-11	2.62508e-11	2.55008e-11	2.70008e-11	3.07509e-11	3.07509e-11	3.1501e-11	3.3751e-11	3.97512e-11
	6.30709	5.40017e-11	6.22519e-11	4.87515e-11	4.87515e-11	4.57514e-11	3.52511e-11	2.85009e-11	2.70008e-11	2.62508e-11	2.55008e-11	2.55008e-11	3.45011e-11	4.05012e-11	4.80015e-11	3.00009e-11	2.77509e-11	2.62508e-11	2.77509e-11	2.70008e-11	2.62508e-11	2.70008e-11	3.60011e-11	3.90012e-11	3.07509e-11	3.82512e-11	3.52511e-11	3.1501e-11	2.85009e-11	2.62508e-11	2.62508e-11	2.47508e-11	3.3001e-11	3.45011e-11	3.67511e-11	3.1501e-11	2.55008e-11	2.62508e-11	2.62508e-11	2.85009e-11	3.07509e-11	2.62508e-11	2.62508e-11	2.85009e-11	3.1501e-11	3.07509e-11	3.1501e-11	3.52511e-11	3.90012e-11
	6.44882	5.62517e-11	6.5252e-11	5.25016e-11	5.17516e-11	4.72514e-11	3.67511e-11	2.85009e-11	2.70008e-11	2.55008e-11	2.55008e-11	2.47508e-11	3.60011e-11	4.12513e-11	5.17516e-11	3.00009e-11	2.92509e-11	2.70008e-11	2.62508e-11	2.62508e-11	2.55008e-11	2.70008e-11	3.67511e-11	3.97512e-11	3.07509e-11	3.97512e-11	3.67511e-11	3.3001e-11	2.85009e-11	2.70008e-11	2.70008e-11	2.55008e-11	3.3751e-11	3.60011e-11	3.82512e-11	3.00009e-11	2.55008e-11	2.62508e-11	2.70008e-11	2.77509e-11	3.00009e-11	2.77509e-11	2.55008e-11	2.85009e-11	3.00009e-11	3.2251e-11	3.00009e-11	3.60011e-11	4.12513e-11
	6.59055	6.15019e-11	7.05022e-11	5.47517e-11	5.32516e-11	4.87515e-11	3.67511e-11	2.92509e-11	2.77509e-11	2.55008e-11	2.55008e-11	2.62508e-11	3.67511e-11	4.35013e-11	5.55017e-11	3.2251e-11	3.00009e-11	2.62508e-11	2.70008e-11	2.62508e-11	2.70008e-11	2.77509e-11	3.82512e-11	4.27513e-11	3.1501e-11	3.97512e-11	3.75011e-11	3.3001e-11	2.92509e-11	2.77509e-11	2.70008e-11	2.55008e-11	3.45011e-11	3.60011e-11	3.97512e-11	3.1501e-11	2.55008e-11	2.62508e-11	2.70008e-11	2.77509e-11	3.07509e-11	2.70008e-11	2.70008e-11	2.85009e-11	3.1501e-11	3.1501e-11	3.1501e-11	3.75011e-11	4.27513e-11
	6.73228	6.5252e-11	7.65023e-11	5.85018e-11	5.62517e-11	4.95015e-11	3.75011e-11	2.85009e-11	2.77509e-11	2.62508e-11	2.47508e-11	2.55008e-11	3.90012e-11	4.35013e-11	5.55017e-11	3.1501e-11	2.92509e-11	2.77509e-11	2.70008e-11	2.77509e-11	2.77509e-11	2.70008e-11	3.82512e-11	4.27513e-11	3.1501e-11	4.20013e-11	3.82512e-11	3.3001e-11	3.00009e-11	2.70008e-11	3.00009e-11	2.47508e-11	3.45011e-11	3.75011e-11	4.05012e-11	3.07509e-11	2.62508e-11	2.62508e-11	2.70008e-11	2.92509e-11	3.07509e-11	2.77509e-11	2.62508e-11	2.85009e-11	3.1501e-11	3.3751e-11	3.2251e-11	3.82512e-11	4.35013e-11
	6.87402	6.75021e-11	7.95024e-11	6.22519e-11	5.70017e-11	5.40017e-11	3.97512e-11	3.1501e-11	2.77509e-11	2.77509e-11	2.55008e-11	2.62508e-11	3.97512e-11	4.65014e-11	6.22519e-11	3.2251e-11	3.00009e-11	2.77509e-11	2.77509e-11	2.62508e-11	2.77509e-11	2.77509e-11	3.97512e-11	4.35013e-11	3.3001e-11	4.27513e-11	3.97512e-11	3.45011e-11	3.00009e-11	2.70008e-11	3.00009e-11	2.55008e-11	3.52511e-11	3.90012e-11	4.12513e-11	3.3001e-11	2.62508e-11	2.62508e-11	2.77509e-11	2.92509e-11	3.3751e-11	2.70008e-11	2.62508e-11	2.92509e-11	3.3001e-11	3.45011e-11	3.3001e-11	3.90012e-11	4.65014e-11
	7.01575	7.20022e-11	8.40026e-11	6.6002e-11	6.15019e-11	5.85018e-11	4.20013e-11	3.60011e-11	2.85009e-11	2.62508e-11	2.62508e-11	2.70008e-11	4.12513e-11	4.80015e-11	6.6002e-11	3.3001e-11	3.07509e-11	2.77509e-11	2.77509e-11	2.70008e-11	2.77509e-11	2.77509e-11	4.05012e-11	4.35013e-11	3.3001e-11	4.57514e-11	4.05012e-11	3.52511e-11	3.07509e-11	2.70008e-11	3.07509e-11	2.47508e-11	3.67511e-11	4.05012e-11	4.20013e-11	3.3751e-11	2.62508e-11	2.85009e-11	2.77509e-11	3.00009e-11	3.1501e-11	2.77509e-11	2.70008e-11	3.00009e-11	3.3001e-11	3.45011e-11	3.3751e-11	3.60011e-11	4.72514e-11
	7.15748	7.57523e-11	8.92527e-11	6.82521e-11	6.5252e-11	6.15019e-11	4.20013e-11	4.12513e-11	2.77509e-11	2.62508e-11	2.55008e-11	2.77509e-11	4.35013e-11	4.87515e-11	6.82521e-11	3.52511e-11	3.07509e-11	2.85009e-11	2.77509e-11	2.62508e-11	2.92509e-11	2.85009e-11	4.05012e-11	4.57514e-11	3.45011e-11	4.72514e-11	4.05012e-11	3.45011e-11	3.1501e-11	2.85009e-11	3.00009e-11	2.55008e-11	3.60011e-11	4.05012e-11	4.50014e-11	3.3751e-11	2.62508e-11	2.55008e-11	2.85009e-11	2.92509e-11	3.45011e-11	2.77509e-11	2.70008e-11	3.00009e-11	3.3001e-11	3.45011e-11	3.45011e-11	3.75011e-11	4.80015e-11
	7.29921	8.10025e-11	9.37529e-11	7.65023e-11	6.75021e-11	6.30019e-11	4.80015e-11	3.97512e-11	3.00009e-11	2.62508e-11	2.62508e-11	2.62508e-11	4.50014e-11	5.02515e-11	6.97521e-11	3.3751e-11	3.07509e-11	2.77509e-11	2.92509e-11	2.77509e-11	2.92509e-11	2.77509e-11	4.42514e-11	4.87515e-11	3.3751e-11	5.02515e-11	4.27513e-11	3.60011e-11	3.2251e-11	2.77509e-11	3.1501e-11	2.47508e-11	3.75011e-11	4.20013e-11	4.65014e-11	3.45011e-11	2.55008e-11	2.70008e-11	2.92509e-11	3.07509e-11	3.3751e-11	2.70008e-11	2.70008e-11	3.00009e-11	3.52511e-11	3.60011e-11	3.52511e-11	3.82512e-11	4.87515e-11
	7.44094	8.70027e-11	9.45029e-11	8.02525e-11	7.20022e-11	6.4502e-11	5.32516e-11	4.12513e-11	3.07509e-11	2.70008e-11	2.47508e-11	2.70008e-11	4.80015e-11	5.40017e-11	7.65023e-11	3.45011e-11	3.1501e-11	2.85009e-11	2.77509e-11	2.85009e-11	2.85009e-11	2.85009e-11	4.65014e-11	4.72514e-11	3.60011e-11	5.32516e-11	4.50014e-11	3.82512e-11	3.3751e-11	2.85009e-11	3.3751e-11	2.55008e-11	3.82512e-11	4.35013e-11	4.95015e-11	3.45011e-11	2.62508e-11	2.62508e-11	2.92509e-11	3.07509e-11	3.45011e-11	2.85009e-11	2.70008e-11	3.1501e-11	3.67511e-11	3.82512e-11	3.60011e-11	3.90012e-11	4.72514e-11
	7.58268	9.37529e-11	9.52529e-11	8.47526e-11	7.65023e-11	6.90021e-11	5.32516e-11	4.27513e-11	3.00009e-11	2.77509e-11	2.62508e-11	2.70008e-11	4.80015e-11	5.77518e-11	8.25025e-11	3.52511e-11	3.1501e-11	2.85009e-11	3.07509e-11	2.77509e-11	3.07509e-11	2.92509e-11	4.87515e-11	5.17516e-11	3.82512e-11	5.40017e-11	4.80015e-11	3.82512e-11	3.3001e-11	2.92509e-11	3.3751e-11	2.62508e-11	3.97512e-11	4.50014e-11	5.02515e-11	3.45011e-11	2.62508e-11	2.62508e-11	3.07509e-11	3.3001e-11	3.45011e-11	2.77509e-11	2.85009e-11	3.3001e-11	3.82512e-11	4.05012e-11	3.75011e-11	3.97512e-11	4.57514e-11
	7.72441	1.01253e-10	1.06503e-10	8.92527e-11	7.72524e-11	6.97521e-11	5.40017e-11	3.97512e-11	3.1501e-11	2.62508e-11	2.70008e-11	2.77509e-11	5.02515e-11	5.92518e-11	8.25025e-11	3.90012e-11	3.3001e-11	3.07509e-11	3.1501e-11	2.85009e-11	3.07509e-11	2.92509e-11	5.17516e-11	5.55017e-11	3.82512e-11	5.77518e-11	4.95015e-11	3.90012e-11	3.45011e-11	3.00009e-11	3.67511e-11	2.55008e-11	4.20013e-11	4.72514e-11	5.17516e-11	3.75011e-11	2.62508e-11	2.70008e-11	3.07509e-11	3.2251e-11	3.60011e-11	2.92509e-11	3.00009e-11	3.3751e-11	3.75011e-11	4.05012e-11	3.90012e-11	4.27513e-11	4.72514e-11
	7.86614	1.05753e-10	1.11753e-10	9.52529e-11	8.17525e-11	7.50023e-11	5.77518e-11	4.57514e-11	3.1501e-11	2.92509e-11	2.70008e-11	2.85009e-11	5.17516e-11	6.22519e-11	8.77527e-11	3.90012e-11	3.3001e-11	3.00009e-11	3.3001e-11	2.85009e-11	3.07509e-11	2.92509e-11	5.47517e-11	5.70017e-11	3.82512e-11	6.07519e-11	5.17516e-11	4.12513e-11	3.67511e-11	3.07509e-11	3.67511e-11	2.55008e-11	4.27513e-11	4.80015e-11	5.40017e-11	3.75011e-11	2.62508e-11	2.70008e-11	3.2251e-11	3.2251e-11	3.75011e-11	2.85009e-11	3.00009e-11	3.45011e-11	3.97512e-11	4.12513e-11	4.20013e-11	4.27513e-11	4.87515e-11
	8.00787	1.11003e-10	1.21504e-10	1.04253e-10	8.62526e-11	8.02525e-11	6.22519e-11	4.50014e-11	3.3751e-11	2.85009e-11	2.70008e-11	2.77509e-11	5.47517e-11	6.3752e-11	9.52529e-11	4.20013e-11	3.3751e-11	3.07509e-11	3.3001e-11	2.85009e-11	3.00009e-11	2.92509e-11	5.70017e-11	5.92518e-11	3.97512e-11	6.82521e-11	5.40017e-11	4.20013e-11	3.82512e-11	3.3001e-11	3.75011e-11	2.62508e-11	4.42514e-11	5.10016e-11	5.62517e-11	3.82512e-11	2.55008e-11	2.70008e-11	3.3001e-11	3.60011e-11	3.75011e-11	2.85009e-11	3.3001e-11	3.75011e-11	4.05012e-11	4.35013e-11	4.12513e-11	4.42514e-11	5.02515e-11
	8.14961	1.22254e-10	1.26754e-10	1.12503e-10	9.22528e-11	8.77527e-11	6.82521e-11	5.10016e-11	3.75011e-11	2.92509e-11	2.70008e-11	2.77509e-11	6.00018e-11	6.97521e-11	1.03503e-10	4.50014e-11	3.45011e-11	3.3001e-11	3.3751e-11	2.92509e-11	3.1501e-11	3.1501e-11	6.00018e-11	6.30019e-11	4.27513e-11	7.35023e-11	5.47517e-11	4.50014e-11	3.90012e-11	3.2251e-11	3.67511e-11	2.62508e-11	4.57514e-11	5.25016e-11	6.07519e-11	3.90012e-11	2.62508e-11	2.70008e-11	3.3751e-11	3.60011e-11	3.90012e-11	2.92509e-11	3.1501e-11	4.12513e-11	4.20013e-11	4.42514e-11	4.27513e-11	4.65014e-11	5.25016e-11
	8.29134	1.30504e-10	1.33504e-10	1.20754e-10	1.00503e-10	9.15028e-11	7.80024e-11	5.70017e-11	3.82512e-11	3.00009e-11	2.85009e-11	2.92509e-11	6.15019e-11	7.35023e-11	1.12503e-10	4.72514e-11	3.67511e-11	3.2251e-11	3.52511e-11	3.1501e-11	3.3751e-11	3.00009e-11	6.3752e-11	6.4502e-11	4.20013e-11	7.50023e-11	5.77518e-11	4.50014e-11	3.97512e-11	3.3001e-11	3.90012e-11	2.70008e-11	4.72514e-11	5.55017e-11	6.15019e-11	4.12513e-11	2.70008e-11	2.77509e-11	3.97512e-11	3.75011e-11	4.05012e-11	3.07509e-11	3.52511e-11	4.57514e-11	4.35013e-11	4.42514e-11	4.35013e-11	4.72514e-11	5.40017e-11
	8.43307	1.44754e-10	1.40254e-10	1.26004e-10	1.01253e-10	8.85027e-11	8.32525e-11	6.22519e-11	4.20013e-11	3.2251e-11	2.70008e-11	3.00009e-11	6.5252e-11	7.57523e-11	1.23004e-10	5.02515e-11	3.75011e-11	3.52511e-11	3.60011e-11	3.1501e-11	3.60011e-11	3.2251e-11	6.6752e-11	6.6002e-11	4.42514e-11	7.95024e-11	6.07519e-11	4.72514e-11	4.20013e-11	3.67511e-11	3.90012e-11	2.70008e-11	4.95015e-11	5.77518e-11	6.6002e-11	4.27513e-11	2.62508e-11	2.77509e-11	3.90012e-11	3.90012e-11	4.27513e-11	3.07509e-11	4.65014e-11	5.02515e-11	4.42514e-11	4.57514e-11	4.65014e-11	4.80015e-11	5.70017e-11
	8.5748	1.54505e-10	1.53755e-10	1.37254e-10	1.05753e-10	9.52529e-11	9.52529e-11	6.30019e-11	3.60011e-11	3.1501e-11	2.92509e-11	3.07509e-11	7.72524e-11	8.70027e-11	1.30504e-10	5.40017e-11	3.97512e-11	3.60011e-11	3.67511e-11	3.3001e-11	3.52511e-11	3.3001e-11	6.97521e-11	7.42523e-11	4.57514e-11	8.32525e-11	6.4502e-11	4.80015e-11	4.20013e-11	3.67511e-11	4.12513e-11	2.62508e-11	5.17516e-11	5.92518e-11	6.75021e-11	4.57514e-11	2.70008e-11	2.77509e-11	4.20013e-11	4.12513e-11	4.42514e-11	3.07509e-11	4.72514e-11	5.10016e-11	4.50014e-11	4.80015e-11	4.95015e-11	5.02515e-11	5.85018e-11
	8.71654	1.65755e-10	1.67255e-10	1.48505e-10	1.09503e-10	1.00503e-10	1.09503e-10	7.05022e-11	3.90012e-11	3.2251e-11	3.1501e-11	3.1501e-11	7.95024e-11	9.60029e-11	1.44754e-10	4.95015e-11	4.12513e-11	3.75011e-11	3.75011e-11	3.2251e-11	3.60011e-11	3.3751e-11	7.57523e-11	8.10025e-11	5.17516e-11	8.77527e-11	6.82521e-11	5.10016e-11	4.35013e-11	3.82512e-11	4.20013e-11	2.62508e-11	5.40017e-11	6.00018e-11	7.05022e-11	4.65014e-11	2.47508e-11	2.70008e-11	4.72514e-11	4.27513e-11	4.80015e-11	3.1501e-11	4.20013e-11	7.05022e-11	4.80015e-11	4.95015e-11	5.25016e-11	5.40017e-11	6.00018e-11
	8.85827	1.71755e-10	1.80756e-10	1.60505e-10	1.13254e-10	1.05753e-10	1.36504e-10	8.10025e-11	4.35013e-11	3.75011e-11	3.1501e-11	3.3001e-11	8.55026e-11	9.52529e-11	1.57505e-10	5.25016e-11	4.27513e-11	3.97512e-11	4.20013e-11	3.52511e-11	3.67511e-11	3.45011e-11	7.87524e-11	8.40026e-11	6.90021e-11	9.07528e-11	7.50023e-11	5.17516e-11	4.27513e-11	3.75011e-11	4.35013e-11	2.70008e-11	5.62517e-11	6.3752e-11	7.20022e-11	4.87515e-11	2.85009e-11	2.85009e-11	4.50014e-11	4.20013e-11	4.80015e-11	3.45011e-11	4.57514e-11	9.8253e-11	4.95015e-11	5.10016e-11	5.55017e-11	5.55017e-11	6.4502e-11
	9	1.86006e-10	1.87506e-10	1.65755e-10	1.21504e-10	1.12503e-10	1.31254e-10	7.95024e-11	4.72514e-11	3.75011e-11	3.2251e-11	3.45011e-11	8.55026e-11	1.14004e-10	1.67255e-10	6.07519e-11	4.42514e-11	4.12513e-11	4.35013e-11	3.75011e-11	3.67511e-11	3.52511e-11	9.07528e-11	8.32525e-11	5.40017e-11	9.52529e-11	7.80024e-11	5.17516e-11	5.02515e-11	3.67511e-11	4.65014e-11	2.77509e-11	5.85018e-11	6.6002e-11	7.57523e-11	5.02515e-11	2.77509e-11	2.92509e-11	4.87515e-11	4.65014e-11	5.17516e-11	3.82512e-11	5.47517e-11	1.07253e-10	4.95015e-11	5.32516e-11	5.77518e-11	5.92518e-11	7.05022e-11
[truncated: 3 more columns]

## Sheet: Fig4b_Right_N
	Voltage	Current1	Current2	Current3	Current4	Current5	Current6	Current7	Current8	Current9	Current10	Current11	Current12	Current13	Current14	Current15	Current16	Current17	Current18	Current19	Current20	Current21	Current22	Current23	Current24	Current25	Current26	Current27	Current28	Current29	Current30	Current31	Current32	Current33	Current34	Current35	Current36	Current37	Current38	Current39	Current40	Current41	Current42	Current43	Current44	Current45	Current46	Current47	Current48
	V	A	A	A	A	A	A	A	A	A	A	A	A	A	A	A	A	A	A	A	A	A	A	A	A	A	A	A	A	A	A	A	A	A	A	A	A	A	A	A	A	A	A	A	A	A	A	A	A
	-8.89432	-1.9875e-11	-5.4525e-11	-8.34375e-11	-4.77e-11	-5.67e-11	1.31254e-12	1.44004e-11	-3.17625e-11	-2.94e-11	-8.4675e-11	-4.815e-11	-6.05625e-11	-4.69875e-11	-4.73625e-11	1.4588e-11	-2.175e-11	4.46264e-12	-1.5225e-11	1.35004e-11	-5.71875e-11	-6.29625e-11	-3.37125e-11	-3.41625e-11	-6.6675e-11	-6.64125e-11	-2.86875e-11	-6.04875e-11	-5.61e-11	-4.54125e-11	-6.70875e-11	-4.71375e-11	1.45129e-11	1.5488e-11	1.42129e-11	-6.6e-11	-2.13375e-11	-7.3725e-11	8.55026e-12	-3.55875e-11	1.5338e-11	1.15879e-11	0	-2.7825e-11	-6.4725e-11	-3.63375e-11	-4.30875e-11	-2.65875e-11	-1.1475e-11
	-8.8591	-2.81625e-11	-4.9125e-11	-4.26e-11	-4.2675e-11	-3.2025e-11	3.97512e-12	1.7363e-11	-2.74125e-11	-8.775e-12	-4.2675e-11	-4.215e-11	-5.50875e-11	-2.80875e-11	-4.30125e-11	1.95006e-11	1.95756e-11	1.74755e-11	1.94631e-11	1.7513e-11	-4.12125e-11	-5.78625e-11	-3.40125e-11	-3.225e-11	-3.945e-11	-3.91125e-11	-2.51625e-11	-4.91625e-11	-5.34e-11	-4.14375e-11	-6.24375e-11	-4.12875e-11	1.80381e-11	1.93506e-11	1.84506e-11	-2.835e-11	-1.6875e-11	-3.2625e-11	1.21879e-11	7.65023e-12	1.83006e-11	1.43629e-11	4.46264e-12	-2.3025e-11	-2.925e-11	-3.38625e-11	-4.0425e-11	-2.20125e-11	-8.5125e-12
	-8.82387	-2.43e-11	-4.71e-11	-4.05375e-11	-4.21125e-11	-3.075e-11	6.3752e-12	1.81131e-11	-2.61e-11	-8.5125e-12	-4.095e-11	-3.96375e-11	-5.31e-11	-2.76375e-11	-4.07625e-11	2.09256e-11	2.05131e-11	1.91256e-11	2.08881e-11	1.83381e-11	-3.945e-11	-5.4975e-11	-3.3525e-11	-3.13875e-11	-3.75e-11	-3.69e-11	-2.6925e-11	-4.755e-11	-5.08125e-11	-4.065e-11	-6.0225e-11	-4.005e-11	1.95381e-11	1.99131e-11	1.85631e-11	-2.5725e-11	-1.50375e-11	-3.0975e-11	1.30504e-11	9.00028e-12	1.96506e-11	1.6013e-11	4.23763e-12	-2.205e-11	-2.95125e-11	-3.24375e-11	-4.18125e-11	-2.64375e-11	-6.6e-12
	-8.78865	-2.3925e-11	-4.5525e-11	-3.99e-11	-4.0575e-11	-2.9175e-11	4.31263e-12	1.92006e-11	-2.58375e-11	-6.6375e-12	-4.005e-11	-3.86625e-11	-5.1075e-11	-2.82e-11	-3.9825e-11	2.11882e-11	2.09631e-11	1.97631e-11	2.18632e-11	1.85631e-11	-3.96375e-11	-5.34375e-11	-3.07875e-11	-3.945e-11	-3.59625e-11	-3.55875e-11	-2.68125e-11	-4.59375e-11	-4.8825e-11	-4.29e-11	-5.78625e-11	-3.85125e-11	1.95756e-11	2.13757e-11	1.80756e-11	-2.29125e-11	-1.43625e-11	-2.9775e-11	1.19629e-11	8.66277e-12	2.04381e-11	1.59755e-11	3.97512e-12	-2.20875e-11	-3.1125e-11	-3.07125e-11	-4.23e-11	-2.26875e-11	-3.375e-12
	-8.75342	-2.16e-11	-4.3725e-11	-3.91875e-11	-3.975e-11	-2.76e-11	1.95006e-12	1.94631e-11	-2.47125e-11	-6.1125e-12	-3.945e-11	-3.7575e-11	-4.95375e-11	-2.77125e-11	-3.8475e-11	2.15257e-11	2.14507e-11	2.03631e-11	2.22007e-11	1.92381e-11	-3.84e-11	-5.10375e-11	-2.85375e-11	-3.84e-11	-3.48375e-11	-3.465e-11	-2.4075e-11	-4.17e-11	-4.5375e-11	-4.0275e-11	-5.76e-11	-3.87375e-11	2.02881e-11	2.17507e-11	2.05131e-11	-2.145e-11	-1.35e-11	-2.925e-11	1.18504e-11	8.28775e-12	2.02131e-11	1.63505e-11	3.48761e-12	-2.1525e-11	-3.0825e-11	-2.9175e-11	-4.1325e-11	-2.21625e-11	-3.675e-12
	-8.7182	-1.74375e-11	-4.33875e-11	-3.76875e-11	-3.94875e-11	-2.63625e-11	1.95006e-12	2.01006e-11	-2.41875e-11	-4.5e-12	-3.8775e-11	-3.65625e-11	-4.75875e-11	-2.62875e-11	-3.79125e-11	2.25757e-11	2.17882e-11	2.13382e-11	2.20507e-11	1.93506e-11	-3.70125e-11	-4.94625e-11	-2.71875e-11	-3.83625e-11	-3.45e-11	-3.40125e-11	-2.4225e-11	-3.99e-11	-4.4325e-11	-4.11e-11	-5.50875e-11	-3.85875e-11	1.98006e-11	2.15257e-11	1.98756e-11	-1.8975e-11	-1.395e-11	-2.9475e-11	1.23379e-11	7.42523e-12	1.96506e-11	1.6763e-11	3.48761e-12	-2.0025e-11	-2.745e-11	-2.73375e-11	-4.4475e-11	-1.845e-11	-1.8375e-12
	-8.68297	-1.5675e-11	-4.245e-11	-3.6525e-11	-3.9525e-11	-2.595e-11	8.43776e-12	2.16757e-11	-2.3925e-11	-2.625e-12	-3.79875e-11	-3.69e-11	-4.75875e-11	-2.4825e-11	-3.61125e-11	2.19382e-11	2.20132e-11	2.10006e-11	2.23882e-11	2.02881e-11	-3.6225e-11	-4.86375e-11	-2.595e-11	-3.88875e-11	-3.3525e-11	-3.3525e-11	-2.22375e-11	-3.94875e-11	-4.395e-11	-4.065e-11	-5.52e-11	-3.80625e-11	2.05131e-11	2.17882e-11	2.07381e-11	-1.57125e-11	-1.3125e-11	-2.92125e-11	1.28254e-11	6.3752e-12	1.98381e-11	1.7588e-11	3.1126e-12	-1.995e-11	-2.46e-11	-2.595e-11	-3.7875e-11	-1.70625e-11	-8.9625e-12
	-8.64775	-1.4175e-11	-4.365e-11	-3.49875e-11	-3.89625e-11	-2.4225e-11	1.11753e-11	2.20507e-11	-2.1975e-11	-2.325e-12	-3.69e-11	-3.44625e-11	-4.67625e-11	-2.3775e-11	-3.6375e-11	2.23507e-11	2.24632e-11	2.17132e-11	2.31007e-11	2.05131e-11	-3.48e-11	-4.7475e-11	-2.7075e-11	-3.61125e-11	-3.31125e-11	-3.06375e-11	-2.02125e-11	-3.80625e-11	-4.4925e-11	-4.17e-11	-5.51625e-11	-3.7425e-11	2.05506e-11	2.22757e-11	2.11507e-11	-1.5e-11	-1.185e-11	-2.7675e-11	1.19629e-11	6.11269e-12	2.02506e-11	1.6838e-11	3.60011e-12	-2.2275e-11	-2.385e-11	-2.4525e-11	-3.87375e-11	-1.57125e-11	-7.875e-12
	-8.61252	-1.30875e-11	-4.305e-11	-3.31125e-11	-3.8475e-11	-2.03625e-11	1.19254e-11	2.18632e-11	-2.1525e-11	-3.8625e-12	-3.56625e-11	-3.28125e-11	-4.54875e-11	-2.37375e-11	-3.5175e-11	2.24257e-11	2.19757e-11	2.10381e-11	2.27257e-11	2.01381e-11	-3.3e-11	-4.76625e-11	-2.72625e-11	-3.40125e-11	-3.18375e-11	-2.98875e-11	-2.025e-11	-3.6375e-11	-4.3275e-11	-4.2375e-11	-5.41125e-11	-3.6225e-11	2.06631e-11	2.23507e-11	2.07381e-11	-1.53375e-11	-1.16625e-11	-2.7675e-11	1.11378e-11	7.12522e-12	2.08881e-11	1.69505e-11	8.28775e-12	-2.1e-11	-2.06625e-11	-2.4075e-11	-3.8325e-11	-1.62e-11	-1.4475e-11
	-8.5773	-1.485e-11	-4.2375e-11	-3.2925e-11	-3.6975e-11	-1.98375e-11	1.23754e-11	2.11132e-11	-2.085e-11	-7.9875e-12	-3.49125e-11	-3.3225e-11	-4.47e-11	-2.27625e-11	-3.4275e-11	2.19382e-11	2.17132e-11	2.18257e-11	2.31382e-11	2.02131e-11	-3.28125e-11	-4.69875e-11	-2.53875e-11	-3.49875e-11	-3.18375e-11	-2.745e-11	-1.9425e-11	-3.5175e-11	-4.08e-11	-4.155e-11	-5.34375e-11	-3.6375e-11	2.05131e-11	2.22757e-11	2.07381e-11	-1.4025e-11	-1.14375e-11	-2.6925e-11	9.8253e-12	8.62526e-12	2.03256e-11	1.71755e-11	8.25025e-12	-2.1075e-11	-1.73625e-11	-2.36625e-11	-3.615e-11	-1.54125e-11	-2.05875e-11
	-8.54207	-1.54125e-11	-4.1775e-11	-3.18e-11	-3.63375e-11	-1.9425e-11	1.31254e-11	2.17882e-11	-1.99125e-11	-7.0125e-12	-3.4575e-11	-3.31125e-11	-4.39125e-11	-2.22e-11	-3.375e-11	2.17882e-11	2.23882e-11	2.17507e-11	2.31382e-11	2.03631e-11	-3.24375e-11	-4.62375e-11	-2.46e-11	-3.29625e-11	-3.01125e-11	-2.595e-11	-1.84125e-11	-3.4725e-11	-4.02e-11	-4.05375e-11	-5.2425e-11	-3.61125e-11	2.02131e-11	2.23132e-11	2.16007e-11	-1.48875e-11	-1.05375e-11	-2.56125e-11	1.08378e-11	7.76274e-12	2.05131e-11	1.7063e-11	8.77527e-12	-2.1e-11	-1.48875e-11	-2.21625e-11	-3.73875e-11	-1.64625e-11	-9.8625e-12
	-8.50685	-1.5075e-11	-4.0875e-11	-3.105e-11	-3.6e-11	-1.98e-11	1.22254e-11	2.10756e-11	-1.995e-11	-5.5125e-12	-3.375e-11	-3.22875e-11	-4.34625e-11	-2.19e-11	-3.27375e-11	2.19382e-11	2.22007e-11	2.17882e-11	2.28382e-11	1.99881e-11	-3.195e-11	-4.55625e-11	-2.3475e-11	-3.045e-11	-2.8725e-11	-2.67e-11	-2.37e-11	-3.45e-11	-3.77625e-11	-4.06125e-11	-5.14125e-11	-3.51e-11	2.03256e-11	2.19757e-11	2.18257e-11	-1.5825e-11	-9.375e-12	-2.5425e-11	1.26754e-11	9.48779e-12	2.10381e-11	1.73255e-11	9.48779e-12	-2.01e-11	-1.81125e-11	-2.1975e-11	-3.76875e-11	-1.93125e-11	-1.8e-12
	-8.47162	-1.77375e-11	-3.945e-11	-3.06e-11	-3.5325e-11	-2.13375e-11	1.09878e-11	2.08506e-11	-1.94625e-11	-5.625e-12	-3.2325e-11	-3.165e-11	-4.28625e-11	-2.0925e-11	-3.17625e-11	2.23882e-11	2.19757e-11	2.16382e-11	2.28757e-11	1.94256e-11	-3.08625e-11	-4.42875e-11	-2.2425e-11	-3.26625e-11	-2.85e-11	-2.595e-11	-2.77125e-11	-3.50625e-11	-3.8175e-11	-4.09875e-11	-5.055e-11	-3.4575e-11	2.07006e-11	2.17882e-11	2.15632e-11	-1.5375e-11	-8.5875e-12	-2.44875e-11	1.24504e-11	9.03778e-12	2.13007e-11	1.72505e-11	8.47526e-12	-1.99875e-11	-1.75125e-11	-2.1675e-11	-3.60375e-11	-1.8525e-11	-2.8125e-12
	-8.4364	-1.4025e-11	-3.73125e-11	-3.0525e-11	-3.47625e-11	-2.175e-11	1.32754e-11	2.03631e-11	-1.8525e-11	-4.5375e-12	-3.2025e-11	-3.0825e-11	-4.15125e-11	-2.0925e-11	-3.13875e-11	2.22757e-11	2.23882e-11	2.19757e-11	2.35882e-11	1.95381e-11	-3.00375e-11	-4.31625e-11	-2.1375e-11	-3.15375e-11	-2.77875e-11	-2.55e-11	-2.59125e-11	-3.705e-11	-3.90375e-11	-4.035e-11	-4.89375e-11	-3.36e-11	2.07381e-11	2.28382e-11	2.19757e-11	-1.515e-11	-8.7e-12	-2.2875e-11	1.20754e-11	1.15129e-11	2.16382e-11	1.77755e-11	8.73777e-12	-1.93125e-11	-1.7025e-11	-2.10375e-11	-3.40125e-11	-1.6575e-11	-5.25e-13
	-8.40117	-1.35375e-11	-3.7125e-11	-2.91375e-11	-3.43875e-11	-2.16375e-11	1.5788e-11	2.03631e-11	-1.785e-11	-5.0625e-12	-3.06e-11	-3.0075e-11	-4.035e-11	-2.02875e-11	-3.04875e-11	2.21257e-11	2.17882e-11	2.20507e-11	2.30257e-11	1.99881e-11	-2.9925e-11	-4.305e-11	-1.90125e-11	-3.22125e-11	-2.6775e-11	-2.49375e-11	-2.625e-11	-3.2475e-11	-3.73125e-11	-3.9e-11	-4.79625e-11	-3.3e-11	2.11882e-11	2.26507e-11	2.23132e-11	-1.51875e-11	-8.0625e-12	-2.23875e-11	1.33504e-11	1.17004e-11	2.18257e-11	1.86006e-11	9.33779e-12	-1.79625e-11	-1.6275e-11	-1.9725e-11	-3.315e-11	-1.605e-11	-1.5e-12
	-8.36595	-1.36875e-11	-3.67125e-11	-2.835e-11	-3.36e-11	-2.07e-11	1.17004e-11	2.06256e-11	-1.755e-11	-3.2625e-12	-2.9925e-11	-2.95125e-11	-3.9525e-11	-1.935e-11	-2.99625e-11	2.26882e-11	2.19757e-11	2.18257e-11	2.29507e-11	1.96506e-11	-2.8725e-11	-4.1775e-11	-1.75125e-11	-3.39e-11	-2.6175e-11	-2.38875e-11	-2.60625e-11	-3.21375e-11	-3.76125e-11	-3.61875e-11	-4.64625e-11	-3.33e-11	2.06631e-11	2.26507e-11	2.14507e-11	-1.4325e-11	-7.7625e-12	-2.235e-11	1.42504e-11	1.17754e-11	2.20882e-11	1.87506e-11	9.00028e-12	-1.7025e-11	-1.56375e-11	-1.90875e-11	-3.2775e-11	-1.4175e-11	-2.2125e-12
	-8.33072	-1.31625e-11	-3.6825e-11	-2.85375e-11	-3.3075e-11	-2.0025e-11	1.43254e-11	2.03631e-11	-1.70625e-11	-2.175e-12	-2.95125e-11	-2.86875e-11	-3.8775e-11	-1.87125e-11	-2.93625e-11	2.24257e-11	2.24632e-11	2.20882e-11	2.30632e-11	1.99131e-11	-2.8125e-11	-4.05e-11	-1.83e-11	-3.3975e-11	-2.56875e-11	-2.29875e-11	-2.34e-11	-3.15e-11	-3.885e-11	-3.44625e-11	-4.64625e-11	-3.2925e-11	2.06631e-11	2.27632e-11	2.15257e-11	-1.28625e-11	-7.1625e-12	-2.15625e-11	1.38379e-11	1.18129e-11	2.21632e-11	1.90131e-11	9.18778e-12	-1.65e-11	-1.68375e-11	-2.025e-11	-3.17625e-11	-1.07625e-11	-3.9375e-12
	-8.2955	-1.3125e-11	-3.60375e-11	-2.7975e-11	-3.2625e-11	-1.995e-11	1.28254e-11	2.02131e-11	-1.6425e-11	-3.75e-12	-2.92125e-11	-2.77125e-11	-3.8025e-11	-1.8525e-11	-3e-11	2.25757e-11	2.23132e-11	2.25007e-11	2.31757e-11	2.07381e-11	-2.715e-11	-3.98625e-11	-1.77e-11	-3.22875e-11	-2.50125e-11	-2.26875e-11	-2.09625e-11	-3.18e-11	-3.3825e-11	-3.34125e-11	-4.51125e-11	-3.1875e-11	2.03256e-11	2.23132e-11	2.16382e-11	-1.26375e-11	-6.5625e-12	-2.0925e-11	1.11003e-11	1.10628e-11	2.17132e-11	1.92006e-11	1.00503e-11	-1.59375e-11	-1.91625e-11	-2.145e-11	-3.16125e-11	-1.1925e-11	-5.6625e-12
	-8.26027	-1.24125e-11	-3.54375e-11	-2.6475e-11	-3.1875e-11	-1.95375e-11	1.11378e-11	2.02506e-11	-1.635e-11	-3.4875e-12	-2.88e-11	-2.73e-11	-3.735e-11	-1.9275e-11	-2.89125e-11	2.24257e-11	2.20132e-11	2.22007e-11	2.35132e-11	2.08131e-11	-2.62125e-11	-3.9375e-11	-1.6875e-11	-3.14625e-11	-2.44125e-11	-2.2275e-11	-1.7025e-11	-3.19875e-11	-3.34125e-11	-3.2925e-11	-4.485e-11	-3.06e-11	2.14132e-11	2.23132e-11	2.17132e-11	-1.28625e-11	-5.475e-12	-2.0475e-11	1.12503e-11	1.02378e-11	2.23882e-11	2.03631e-11	9.8253e-12	-1.60875e-11	-2.0775e-11	-2.01375e-11	-3.08625e-11	-1.20375e-11	-5.6625e-12
	-8.22505	-1.2225e-11	-3.48e-11	-2.55e-11	-3.07125e-11	-1.9725e-11	1.09878e-11	2.05131e-11	-1.515e-11	-2.8875e-12	-2.80875e-11	-2.64e-11	-3.63e-11	-1.89375e-11	-2.90625e-11	2.23132e-11	2.22382e-11	2.26132e-11	2.32507e-11	2.10756e-11	-2.565e-11	-3.8025e-11	-1.7475e-11	-3.1425e-11	-2.3325e-11	-2.11875e-11	-1.66875e-11	-3.13125e-11	-3.43875e-11	-3.15e-11	-4.41e-11	-3.11625e-11	2.11882e-11	2.27632e-11	2.10381e-11	-1.25625e-11	-5.325e-12	-1.9575e-11	1.17379e-11	1.05378e-11	2.26507e-11	2.01381e-11	1.00878e-11	-1.59e-11	-2.07375e-11	-1.77375e-11	-2.835e-11	-1.18125e-11	-6.4875e-12
	-8.18982	-1.18125e-11	-3.345e-11	-2.52375e-11	-3.06e-11	-1.93125e-11	1.15129e-11	2.04381e-11	-1.40625e-11	-3e-12	-2.7375e-11	-2.6325e-11	-3.615e-11	-1.77e-11	-2.77125e-11	2.26882e-11	2.24632e-11	2.25757e-11	2.37007e-11	2.11132e-11	-2.53125e-11	-3.71625e-11	-1.8825e-11	-2.98125e-11	-2.27625e-11	-2.1225e-11	-1.86e-11	-3.1275e-11	-3.49875e-11	-3.07875e-11	-4.48125e-11	-3.12375e-11	2.06631e-11	2.30632e-11	2.16382e-11	-1.335e-11	-5.025e-12	-1.9125e-11	1.25254e-11	1.14004e-11	2.23507e-11	2.00631e-11	1.07253e-11	-1.59375e-11	-2.0175e-11	-1.49625e-11	-2.02125e-11	-1.1475e-11	-6.375e-12
	-8.1546	-1.1175e-11	-3.135e-11	-2.44125e-11	-3.01875e-11	-1.6425e-11	1.02753e-11	2.02881e-11	-1.3575e-11	-7.875e-13	-2.64e-11	-2.595e-11	-3.59625e-11	-1.81875e-11	-2.6025e-11	2.27257e-11	2.21632e-11	2.25382e-11	2.26132e-11	2.10756e-11	-2.49e-11	-3.585e-11	-1.93125e-11	-2.7975e-11	-2.2875e-11	-2.0025e-11	-1.9275e-11	-3.225e-11	-3.42e-11	-3.09e-11	-4.335e-11	-3.0075e-11	2.08881e-11	2.27632e-11	2.13382e-11	-1.185e-11	-4.9125e-12	-1.90125e-11	1.14004e-11	1.08003e-11	2.30257e-11	1.95381e-11	1.08753e-11	-1.3425e-11	-2.0325e-11	-1.47375e-11	-1.7925e-11	-1.08e-11	-5.775e-12
	-8.11937	-1.17e-11	-3.0225e-11	-2.355e-11	-2.88e-11	-1.665e-11	8.13775e-12	2.19382e-11	-1.38375e-11	-1.5e-13	-2.54625e-11	-2.60625e-11	-3.5475e-11	-1.67625e-11	-2.67e-11	2.22382e-11	2.21632e-11	2.13757e-11	2.44883e-11	2.08506e-11	-2.4075e-11	-3.55125e-11	-1.935e-11	-2.82375e-11	-2.14125e-11	-1.99125e-11	-1.85625e-11	-3.21375e-11	-3.21375e-11	-3.03e-11	-4.1475e-11	-2.9175e-11	2.12257e-11	2.27257e-11	2.13757e-11	-1.005e-11	-5.025e-12	-1.785e-11	1.17379e-11	1.28629e-11	2.30257e-11	1.89756e-11	1.05003e-11	-1.27875e-11	-1.94625e-11	-1.51125e-11	-1.455e-11	-9.7875e-12	-5.5125e-12
	-8.08415	-1.21125e-11	-3.03375e-11	-2.41125e-11	-2.79375e-11	-1.5975e-11	7.01271e-12	2.11507e-11	-1.33875e-11	-6.75e-13	-2.44875e-11	-2.51625e-11	-3.435e-11	-1.59e-11	-2.58e-11	2.22382e-11	2.26507e-11	2.12632e-11	2.38507e-11	2.09256e-11	-2.37375e-11	-3.5325e-11	-1.9125e-11	-2.775e-11	-2.14125e-11	-1.9275e-11	-1.84875e-11	-3.13125e-11	-3.06e-11	-2.96625e-11	-4.06875e-11	-2.895e-11	2.13007e-11	2.29132e-11	2.19382e-11	-1.065e-11	-5.025e-12	-1.68e-11	1.25254e-11	1.30504e-11	2.26882e-11	1.89756e-11	9.56279e-12	-1.1475e-11	-1.86375e-11	-1.42875e-11	-1.32375e-11	-8.8875e-12	-5.4375e-12
	-8.04892	-1.20375e-11	-2.99625e-11	-2.29125e-11	-2.77875e-11	-1.78875e-11	6.6752e-12	2.16382e-11	-1.2975e-11	7.50023e-14	-2.41875e-11	-2.4675e-11	-3.3e-11	-1.50375e-11	-2.42625e-11	2.30257e-11	2.25382e-11	2.05131e-11	2.34757e-11	2.12257e-11	-2.3475e-11	-3.48375e-11	-1.605e-11	-2.7825e-11	-2.20875e-11	-1.86e-11	-1.9425e-11	-2.9925e-11	-3.0075e-11	-2.9775e-11	-3.95625e-11	-2.8875e-11	2.11882e-11	2.29507e-11	2.23132e-11	-9.825e-12	-4.4625e-12	-1.68e-11	1.26379e-11	1.25629e-11	2.25382e-11	1.96131e-11	1.00503e-11	-1.11375e-11	-1.90875e-11	-1.39875e-11	-1.26375e-11	-8.5875e-12	-5.5125e-12
	-8.0137	-1.1625e-11	-2.85e-11	-2.31375e-11	-2.7375e-11	-1.76625e-11	6.33769e-12	2.16007e-11	-1.24875e-11	1.65005e-12	-2.32125e-11	-2.47875e-11	-3.24e-11	-1.4925e-11	-2.39625e-11	2.29132e-11	2.25382e-11	2.13382e-11	2.37007e-11	2.13007e-11	-2.28375e-11	-3.4425e-11	-1.57125e-11	-2.43e-11	-2.08875e-11	-1.7475e-11	-2.05125e-11	-3.13125e-11	-2.81625e-11	-2.925e-11	-3.76875e-11	-2.835e-11	2.11507e-11	2.31007e-11	2.22757e-11	-8.8875e-12	-3.675e-12	-1.63125e-11	1.25629e-11	1.40254e-11	2.23132e-11	2.08881e-11	1.05753e-11	-1.10625e-11	-1.7025e-11	-1.3725e-11	-1.18875e-11	-8.775e-12	-5.175e-12
	-7.97847	-8.625e-12	-2.75625e-11	-2.325e-11	-2.655e-11	-1.75875e-11	6.18769e-12	2.10756e-11	-1.1775e-11	1.16254e-12	-2.27625e-11	-2.44875e-11	-3.225e-11	-1.485e-11	-2.295e-11	2.23507e-11	2.21632e-11	2.19382e-11	2.36257e-11	2.11882e-11	-2.25e-11	-3.40125e-11	-1.51125e-11	-2.43e-11	-2.1075e-11	-1.7325e-11	-1.98375e-11	-2.91375e-11	-2.89125e-11	-2.7975e-11	-3.66375e-11	-2.6775e-11	2.16007e-11	2.29132e-11	2.22007e-11	-1.005e-11	-3.6e-12	-1.605e-11	1.21504e-11	1.45505e-11	2.23882e-11	2.02506e-11	1.01628e-11	-1.15875e-11	-1.57125e-11	-1.27125e-11	-1.605e-11	-8.7e-12	-7.725e-12
	-7.94325	-1.0275e-11	-2.6625e-11	-2.29875e-11	-2.6025e-11	-1.66875e-11	6.07519e-12	2.10006e-11	-1.15125e-11	1.05003e-12	-2.22e-11	-2.41125e-11	-3.1425e-11	-1.44375e-11	-2.2425e-11	2.27257e-11	2.25382e-11	2.16757e-11	2.36257e-11	2.12632e-11	-2.19e-11	-3.30375e-11	-1.55625e-11	-2.29875e-11	-2.00625e-11	-1.64625e-11	-1.72125e-11	-3.01875e-11	-3.04125e-11	-2.73375e-11	-3.61125e-11	-2.535e-11	2.12257e-11	2.29507e-11	2.24632e-11	-1.20375e-11	-3.525e-12	-1.55625e-11	1.18504e-11	1.43254e-11	2.25757e-11	1.98756e-11	9.11278e-12	-1.095e-11	-1.52625e-11	-1.2525e-11	-2.06625e-11	-8.5875e-12	-6.6375e-12
	-7.90802	-9.75e-12	-2.68125e-11	-2.205e-11	-2.52375e-11	-1.58625e-11	6.4877e-12	2.14507e-11	-1.14375e-11	2.02506e-12	-2.19375e-11	-2.35125e-11	-3.0825e-11	-1.38375e-11	-2.1975e-11	2.31382e-11	2.25007e-11	2.14882e-11	2.35882e-11	2.12632e-11	-2.13375e-11	-3.2025e-11	-1.1925e-11	-2.27625e-11	-1.94625e-11	-1.6125e-11	-1.0725e-11	-3e-11	-3.12375e-11	-2.68875e-11	-3.58125e-11	-2.535e-11	2.20507e-11	2.29507e-11	2.29882e-11	-1.155e-11	-3.15e-12	-1.5225e-11	9.7503e-12	1.45505e-11	2.26882e-11	2.10381e-11	8.28775e-12	-9e-12	-1.40625e-11	-1.2975e-11	-1.9425e-11	-7.875e-12	-5.5875e-12
	-7.8728	-8.6625e-12	-2.50875e-11	-2.14125e-11	-2.39625e-11	-1.46625e-11	7.01271e-12	2.16382e-11	-1.0725e-11	3.97512e-12	-2.1225e-11	-2.2125e-11	-2.9625e-11	-1.305e-11	-2.15625e-11	2.25007e-11	2.23882e-11	2.14132e-11	2.37382e-11	2.12257e-11	-2.0775e-11	-3.1125e-11	-1.32e-11	-2.1975e-11	-1.9875e-11	-1.63125e-11	-9.75e-12	-2.75625e-11	-2.74875e-11	-2.58e-11	-3.5325e-11	-2.6025e-11	2.16757e-11	2.32882e-11	2.20507e-11	-9.4125e-12	-2.5875e-12	-1.4625e-11	1.18504e-11	1.38754e-11	2.26507e-11	1.98381e-11	8.17525e-12	-7.9125e-12	-1.455e-11	-1.29375e-11	-1.965e-11	-6.675e-12	-5.025e-12
	-7.83757	-7.725e-12	-2.4975e-11	-2.0625e-11	-2.4225e-11	-1.4325e-11	8.81277e-12	2.13757e-11	-1.03125e-11	4.57514e-12	-2.01e-11	-2.1525e-11	-2.91e-11	-1.215e-11	-2.09625e-11	2.36632e-11	2.24257e-11	2.10381e-11	2.37007e-11	2.11882e-11	-1.995e-11	-3.11625e-11	-1.1775e-11	-1.9875e-11	-1.97625e-11	-1.59e-11	-1.02e-11	-2.535e-11	-2.685e-11	-2.56125e-11	-3.45e-11	-2.67e-11	2.15257e-11	2.32507e-11	2.31757e-11	-7.0875e-12	-1.9875e-12	-1.45125e-11	1.40254e-11	1.27879e-11	2.26132e-11	2.04756e-11	8.77527e-12	-6.3e-12	-1.4175e-11	-1.28625e-11	-2.01375e-11	-6.75e-12	-3.9375e-12
	-7.80235	-6.4875e-12	-2.35125e-11	-1.95e-11	-2.38875e-11	-1.4025e-11	8.92527e-12	2.11882e-11	-1.05375e-11	3.82512e-12	-1.935e-11	-2.11125e-11	-2.80125e-11	-1.18875e-11	-2.02875e-11	2.31382e-11	2.24257e-11	2.11132e-11	2.35507e-11	2.13757e-11	-1.93875e-11	-2.93625e-11	-1.14e-11	-1.87125e-11	-1.9275e-11	-1.5375e-11	-1.03875e-11	-2.5425e-11	-2.52e-11	-2.50875e-11	-3.45e-11	-2.67375e-11	2.20132e-11	2.30632e-11	2.21632e-11	-5.0625e-12	-1.6875e-12	-1.455e-11	1.53755e-11	1.27504e-11	2.34757e-11	2.02881e-11	9.03778e-12	-6.7875e-12	-1.2225e-11	-1.23e-11	-2.29875e-11	-8.8125e-12	-2.2125e-12
	-7.76712	-5.775e-12	-2.3175e-11	-1.86375e-11	-2.235e-11	-1.33125e-11	8.43776e-12	2.20882e-11	-9.975e-12	3.3001e-12	-1.9125e-11	-2.07e-11	-2.77875e-11	-1.27875e-11	-1.98e-11	2.30632e-11	2.26132e-11	2.09631e-11	2.43007e-11	2.08881e-11	-1.91625e-11	-2.96625e-11	-1.1175e-11	-1.79625e-11	-1.8825e-11	-1.4925e-11	-1.01625e-11	-2.62125e-11	-2.59875e-11	-2.55e-11	-3.33375e-11	-2.62875e-11	2.17507e-11	2.31382e-11	2.31382e-11	-4.3125e-12	-1.8375e-12	-1.35e-11	1.43629e-11	1.33129e-11	2.30257e-11	2.01381e-11	8.02525e-12	-5.5875e-12	-1.1325e-11	-1.18125e-11	-2.14875e-11	-4.7625e-12	-3.675e-12
	-7.7319	-5.325e-12	-2.2575e-11	-1.7625e-11	-2.20875e-11	-1.30125e-11	9.11278e-12	2.13757e-11	-9.825e-12	3.3376e-12	-1.90125e-11	-1.8825e-11	-2.72625e-11	-1.2225e-11	-1.93125e-11	2.25757e-11	2.30632e-11	2.15632e-11	2.40382e-11	2.06256e-11	-1.88625e-11	-2.865e-11	-1.14e-11	-1.69875e-11	-1.785e-11	-1.4925e-11	-8.9625e-12	-2.64e-11	-2.60625e-11	-2.5725e-11	-3.32625e-11	-2.47875e-11	2.20507e-11	2.30632e-11	2.28757e-11	-4.9875e-12	-1.3875e-12	-1.29e-11	1.45129e-11	1.35754e-11	2.28757e-11	1.99881e-11	8.96277e-12	-6.7875e-12	-1.19625e-11	-1.11e-11	-2.32875e-11	-3.45e-12	-5.1375e-12
	-7.69667	-4.575e-12	-2.23125e-11	-1.695e-11	-2.17125e-11	-1.2675e-11	9.18778e-12	2.23132e-11	-8.6625e-12	3.1876e-12	-1.82625e-11	-1.87875e-11	-2.64375e-11	-1.215e-11	-1.83e-11	2.32132e-11	2.29132e-11	2.14507e-11	2.42257e-11	2.06631e-11	-1.82625e-11	-2.805e-11	-1.23e-11	-1.55625e-11	-1.7475e-11	-1.5075e-11	-9e-12	-2.63625e-11	-2.415e-11	-2.52375e-11	-3.27e-11	-2.43e-11	2.22382e-11	2.30632e-11	2.29882e-11	-4.0875e-12	-4.5e-13	-1.35e-11	1.50755e-11	1.38004e-11	2.27257e-11	2.08131e-11	9.7128e-12	-6.7125e-12	-1.215e-11	-1.02375e-11	-2.32125e-11	-5.625e-12	-4.0125e-12
	-7.66145	-4.3125e-12	-2.355e-11	-1.66875e-11	-2.03625e-11	-1.2e-11	9.03778e-12	2.21632e-11	-8.6625e-12	3.00009e-12	-1.755e-11	-1.95e-11	-2.59125e-11	-1.11e-11	-1.82625e-11	2.29132e-11	2.26132e-11	2.16007e-11	2.40757e-11	2.04381e-11	-1.7025e-11	-2.7525e-11	-1.2525e-11	-1.395e-11	-1.67625e-11	-1.3725e-11	-9.45e-12	-2.53125e-11	-2.21625e-11	-2.445e-11	-3.20625e-11	-2.4075e-11	2.23507e-11	2.31382e-11	2.23507e-11	-4.5e-12	1.50005e-13	-1.33875e-11	1.59005e-11	1.30504e-11	2.26882e-11	2.17132e-11	9.7503e-12	-5.8125e-12	-1.22625e-11	-1.0125e-11	-2.11875e-11	-8.25e-12	-2.1e-12
	-7.62622	-4.5375e-12	-2.42625e-11	-1.605e-11	-2.02875e-11	-1.26e-11	9.07528e-12	2.22382e-11	-7.95e-12	2.85009e-12	-1.63125e-11	-1.90125e-11	-2.59125e-11	-1.00875e-11	-1.78125e-11	2.24257e-11	2.25382e-11	2.14507e-11	2.37382e-11	2.07006e-11	-1.70625e-11	-2.66625e-11	-1.20375e-11	-1.4025e-11	-1.6875e-11	-1.34625e-11	-7.1625e-12	-2.36625e-11	-2.13e-11	-2.39625e-11	-3.1425e-11	-2.35875e-11	2.24257e-11	2.32132e-11	2.09631e-11	-4.3875e-12	1.50005e-13	-1.22625e-11	1.6013e-11	1.22629e-11	2.23507e-11	2.15257e-11	1.02003e-11	-6.075e-12	-1.0275e-11	-9.45e-12	-1.99125e-11	-8.4375e-12	-1.4625e-12
	-7.591	-4.35e-12	-2.39625e-11	-1.53e-11	-2.04e-11	-1.21875e-11	9.11278e-12	2.21632e-11	-7.8375e-12	3.63761e-12	-1.61625e-11	-1.86e-11	-2.56875e-11	-9.9375e-12	-1.6875e-11	2.28382e-11	2.32882e-11	2.17132e-11	2.38132e-11	2.11132e-11	-1.6875e-11	-2.5575e-11	-1.2375e-11	-1.4025e-11	-1.62375e-11	-1.26e-11	-7.2375e-12	-2.33625e-11	-2.09625e-11	-2.3025e-11	-3.07875e-11	-2.2725e-11	2.23507e-11	2.34007e-11	2.04381e-11	-3.4125e-12	3.00009e-13	-1.1475e-11	1.5713e-11	1.12878e-11	2.27632e-11	2.11882e-11	1.02003e-11	-5.025e-12	-9.975e-12	-8.7375e-12	-1.92375e-11	-7.3125e-12	-1.1625e-12
	-7.55577	-4.725e-12	-2.40375e-11	-1.54875e-11	-1.95e-11	-1.185e-11	9.07528e-12	2.20882e-11	-6.675e-12	2.32507e-12	-1.5975e-11	-1.8225e-11	-2.48625e-11	-9.3e-12	-1.6575e-11	2.28382e-11	2.29132e-11	2.15632e-11	2.42632e-11	2.12257e-11	-1.65e-11	-2.48625e-11	-1.15875e-11	-1.515e-11	-1.5375e-11	-1.23e-11	-7.95e-12	-2.34e-11	-1.96125e-11	-2.085e-11	-3.01125e-11	-2.14875e-11	2.24257e-11	2.34382e-11	2.15632e-11	-2.025e-12	1.08753e-12	-1.12125e-11	1.60505e-11	1.26004e-11	2.27257e-11	2.14882e-11	1.00503e-11	-5.25e-12	-7.8375e-12	-8.1e-12	-1.8225e-11	-7.4625e-12	-1.05e-12
	-7.52055	-5.775e-12	-2.325e-11	-1.5525e-11	-1.89375e-11	-1.17375e-11	9.30029e-12	2.20132e-11	-6e-12	7.12522e-13	-1.58625e-11	-1.725e-11	-2.40375e-11	-8.925e-12	-1.63875e-11	2.26507e-11	2.29507e-11	2.14507e-11	2.44133e-11	2.13007e-11	-1.6575e-11	-2.4375e-11	-1.155e-11	-1.32e-11	-1.51125e-11	-1.21875e-11	-1.00125e-11	-2.32125e-11	-1.91625e-11	-1.965e-11	-2.9025e-11	-2.1225e-11	2.26132e-11	2.34757e-11	2.29132e-11	-2.175e-12	1.31254e-12	-1.0725e-11	1.63505e-11	1.36879e-11	2.27257e-11	2.04381e-11	1.06128e-11	-5.2125e-12	-7.725e-12	-7.875e-12	-1.21125e-11	-5.55e-12	-3.75e-13
	-7.48532	-4.9125e-12	-2.3325e-11	-1.48875e-11	-1.93125e-11	-1.1625e-11	9.30029e-12	2.21257e-11	-5.8125e-12	1.23754e-12	-1.48875e-11	-1.67625e-11	-2.36625e-11	-8.7e-12	-1.59375e-11	2.31382e-11	2.29132e-11	2.21632e-11	2.37382e-11	2.13757e-11	-1.57125e-11	-2.27625e-11	-1.04625e-11	-1.39875e-11	-1.4775e-11	-1.2e-11	-1.14e-11	-2.3025e-11	-1.92375e-11	-2.02875e-11	-2.81625e-11	-2.13375e-11	2.19757e-11	2.30632e-11	2.28007e-11	-2.85e-12	1.16254e-12	-1.10625e-11	1.6313e-11	1.32379e-11	2.28007e-11	2.11882e-11	1.14754e-11	-4.35e-12	-6.45e-12	-7.9125e-12	-4.9125e-12	-3.6375e-12	1.16254e-12
	-7.4501	-3.7125e-12	-2.205e-11	-1.45125e-11	-1.87125e-11	-1.08375e-11	1.03878e-11	2.25007e-11	-5.475e-12	3.63761e-12	-1.42125e-11	-1.66875e-11	-2.31e-11	-8.775e-12	-1.47e-11	2.32132e-11	2.29882e-11	2.25382e-11	2.40007e-11	2.11507e-11	-1.51125e-11	-2.21625e-11	-9.1125e-12	-1.26e-11	-1.42125e-11	-1.11e-11	-9.975e-12	-2.27625e-11	-1.80375e-11	-1.9875e-11	-2.685e-11	-2.04e-11	2.23882e-11	2.33257e-11	2.22382e-11	-3.0375e-12	2.17507e-12	-1.02375e-11	1.62005e-11	1.26754e-11	2.27257e-11	2.13382e-11	1.11753e-11	-3.825e-12	-5.7e-12	-7.725e-12	-4.875e-12	-4.575e-12	1.80006e-12
	-7.41487	-4.275e-12	-2.11875e-11	-1.39125e-11	-1.71e-11	-1.035e-11	1.03503e-11	2.26132e-11	-5.2125e-12	5.36266e-12	-1.41375e-11	-1.54125e-11	-2.27625e-11	-8.8875e-12	-1.47e-11	2.26882e-11	2.33632e-11	2.23882e-11	2.44133e-11	2.08131e-11	-1.48125e-11	-2.23875e-11	-8.175e-12	-1.12875e-11	-1.35e-11	-1.02e-11	-9.3375e-12	-2.22375e-11	-1.65e-11	-1.90875e-11	-2.66625e-11	-1.95e-11	2.22382e-11	2.38507e-11	2.37007e-11	-1.65e-12	1.42504e-12	-9.4875e-12	1.62005e-11	1.33504e-11	2.28757e-11	2.12257e-11	1.00128e-11	-3.4875e-12	-4.0125e-12	-7.05e-12	-6.7125e-12	-3.2625e-12	2.32507e-12
	-7.37965	-2.925e-12	-2.0175e-11	-1.30125e-11	-1.7775e-11	-9.2625e-12	1.07628e-11	2.20507e-11	-4.9875e-12	5.77518e-12	-1.38375e-11	-1.42125e-11	-2.19375e-11	-8.3625e-12	-1.40625e-11	2.25007e-11	2.32507e-11	2.26507e-11	2.42632e-11	2.10756e-11	-1.425e-11	-2.08125e-11	-1.01625e-11	-1.13625e-11	-1.31625e-11	-1.02375e-11	-6.3e-12	-2.235e-11	-1.69875e-11	-2.02125e-11	-2.55e-11	-1.85625e-11	2.24632e-11	2.33632e-11	2.22007e-11	-4.5e-13	2.10006e-12	-9.3375e-12	1.82631e-11	1.42129e-11	2.33632e-11	2.14507e-11	1.09128e-11	-3.9e-12	-2.8875e-12	-6.1875e-12	-7.6125e-12	-2.2875e-12	1.95006e-12
	-7.34442	-2.25e-12	-1.9125e-11	-1.21125e-11	-1.695e-11	-8.4375e-12	1.40254e-11	2.16757e-11	-4.425e-12	5.02515e-12	-1.305e-11	-1.4025e-11	-2.1675e-11	-7.725e-12	-1.38e-11	2.26507e-11	2.26132e-11	2.26507e-11	2.44883e-11	2.13382e-11	-1.3575e-11	-2.0775e-11	-1.20375e-11	-1.1325e-11	-1.33125e-11	-1.00875e-11	-5.3625e-12	-2.1675e-11	-1.68375e-11	-2.01e-11	-2.4375e-11	-1.8525e-11	2.23132e-11	2.34757e-11	2.20132e-11	-3e-13	2.70008e-12	-8.9625e-12	1.6988e-11	1.42504e-11	2.31007e-11	2.18632e-11	1.17379e-11	-3.75e-12	-2.475e-12	-6.15e-12	-5.5875e-12	-1.9125e-12	1.05003e-12
	-7.3092	1.12503e-13	-1.8975e-11	-1.1175e-11	-1.665e-11	-8.0625e-12	1.47005e-11	2.17882e-11	-3.8625e-12	4.35013e-12	-1.2225e-11	-1.32e-11	-2.1e-11	-7.3875e-12	-1.41e-11	2.29132e-11	2.24257e-11	2.29507e-11	2.41507e-11	2.12632e-11	-1.3275e-11	-2.07375e-11	-1.21125e-11	-1.05375e-11	-1.18125e-11	-8.925e-12	-6.0375e-12	-2.13e-11	-1.62375e-11	-1.95375e-11	-2.43e-11	-1.8375e-11	2.22382e-11	2.37007e-11	2.21632e-11	-2.625e-13	3.3001e-12	-8.4e-12	1.65755e-11	1.37629e-11	2.28757e-11	2.15257e-11	1.22254e-11	-3.15e-12	-5.625e-13	-5.4e-12	-4.5e-12	-1.65e-12	1.91256e-12
	-7.27397	2.58758e-12	-1.8675e-11	-1.0725e-11	-1.65375e-11	-7.275e-12	1.37254e-11	2.21257e-11	-3.225e-12	5.13766e-12	-1.15875e-11	-1.33125e-11	-2.025e-11	-5.8875e-12	-1.28625e-11	2.31757e-11	2.25757e-11	2.28757e-11	2.41132e-11	2.14882e-11	-1.28625e-11	-2.02125e-11	-1.12875e-11	-9.5625e-12	-1.155e-11	-8.925e-12	-7.0125e-12	-2.1825e-11	-1.5975e-11	-1.89e-11	-2.34e-11	-1.785e-11	2.20882e-11	2.32132e-11	2.25382e-11	-7.125e-13	3.48761e-12	-8.1375e-12	1.60505e-11	1.31254e-11	2.29132e-11	2.16007e-11	1.18504e-11	-2.7e-12	1.98756e-12	-4.9875e-12	-4.7625e-12	-2.0625e-12	3.3001e-12
	-7.23875	2.21257e-12	-1.8e-11	-1.02e-11	-1.53e-11	-7.2375e-12	1.47005e-11	2.22382e-11	-3.525e-12	6.6002e-12	-1.1625e-11	-1.36125e-11	-1.9875e-11	-5.55e-12	-1.2075e-11	2.33632e-11	2.25757e-11	2.29507e-11	2.40757e-11	2.15632e-11	-1.19625e-11	-1.93875e-11	-1.035e-11	-8.9625e-12	-1.155e-11	-7.875e-12	-6.6e-12	-2.145e-11	-1.545e-11	-1.815e-11	-2.2275e-11	-1.61625e-11	2.18257e-11	2.31757e-11	2.30257e-11	-1.125e-13	3.52511e-12	-7.8375e-12	1.6838e-11	1.30504e-11	2.23132e-11	2.21632e-11	1.22629e-11	-2.9625e-12	1.50005e-12	-6.1875e-12	-4.9125e-12	-4.2e-12	4.27513e-12
	-7.20352	1.35004e-12	-1.73625e-11	-1.06125e-11	-1.51125e-11	-7.6875e-12	1.64255e-11	2.26507e-11	-2.25e-12	6.93771e-12	-1.125e-11	-1.2525e-11	-1.88625e-11	-5.025e-12	-1.215e-11	2.28382e-11	2.28382e-11	2.32507e-11	2.48633e-11	2.18632e-11	-1.1625e-11	-1.90875e-11	-9.4875e-12	-9e-12	-1.0875e-11	-7.35e-12	-5.175e-12	-2.08125e-11	-1.44e-11	-1.68e-11	-2.1975e-11	-1.5525e-11	2.19007e-11	2.34007e-11	2.31007e-11	4.50014e-13	3.67511e-12	-6.4125e-12	1.7438e-11	1.38004e-11	2.22007e-11	2.22757e-11	1.19254e-11	-3.45e-12	3.75012e-14	-5.4375e-12	-5.325e-12	-4.5e-12	4.98765e-12
	-7.1683	0	-1.7325e-11	-9.1125e-12	-1.46625e-11	-6.825e-12	1.6388e-11	2.19007e-11	-1.7625e-12	7.95024e-12	-1.05375e-11	-1.11e-11	-1.76625e-11	-4.5e-12	-1.1925e-11	2.30257e-11	2.32132e-11	2.24257e-11	2.45633e-11	2.18257e-11	-1.11e-11	-1.875e-11	-8.8125e-12	-9.5625e-12	-1.06875e-11	-7.35e-12	-5.5125e-12	-1.995e-11	-1.43625e-11	-1.55625e-11	-2.12625e-11	-1.56375e-11	2.19007e-11	2.33257e-11	2.31757e-11	5.25016e-13	4.05012e-12	-5.7375e-12	1.81131e-11	1.45505e-11	2.25757e-11	2.20507e-11	1.27504e-11	-2.1e-12	-2.4e-12	-7.3125e-12	-6.4125e-12	-2.925e-12	5.25016e-12
	-7.13307	4.87515e-13	-1.7325e-11	-8.55e-12	-1.42125e-11	-6.9375e-12	1.48505e-11	1.98381e-11	-1.35e-12	7.23772e-12	-1.0425e-11	-1.11375e-11	-1.71e-11	-4.7625e-12	-1.14e-11	2.30257e-11	2.23132e-11	2.28382e-11	2.41132e-11	2.19382e-11	-1.1025e-11	-1.8075e-11	-7.3875e-12	-8.7375e-12	-9.3375e-12	-6.7875e-12	-5.55e-12	-1.7925e-11	-1.59e-11	-1.5225e-11	-2.0025e-11	-1.5225e-11	2.16007e-11	2.31382e-11	2.31382e-11	9.37529e-13	4.46264e-12	-6.375e-12	1.87506e-11	1.45505e-11	2.25007e-11	2.22757e-11	1.32754e-11	-2.775e-12	-2.7375e-12	-8.1e-12	-3.5625e-12	-2.5125e-12	4.83765e-12
	-7.09785	7.50023e-14	-1.6725e-11	-8.8125e-12	-1.39125e-11	-6.4875e-12	1.35754e-11	1.96881e-11	-1.35e-12	7.61273e-12	-9.75e-12	-1.09125e-11	-1.695e-11	-4.8e-12	-1.10625e-11	2.31007e-11	2.29507e-11	2.32507e-11	2.46383e-11	2.24257e-11	-1.065e-11	-1.75875e-11	-8.55e-12	-8.5125e-12	-9.2625e-12	-5.55e-12	-3.825e-12	-1.63125e-11	-1.5825e-11	-1.48125e-11	-1.93875e-11	-1.5e-11	2.19757e-11	2.31007e-11	2.31382e-11	9.37529e-13	4.57514e-12	-5.8125e-12	1.86381e-11	1.4738e-11	2.27632e-11	2.24632e-11	1.28629e-11	-3.2625e-12	-1.0125e-12	-8.1375e-12	-3.825e-12	-2.55e-12	5.73768e-12
	-7.06262	-7.5e-13	-1.68375e-11	-8.2125e-12	-1.33875e-11	-5.775e-12	1.28629e-11	2.05131e-11	-1.125e-12	1.00878e-11	-9.7125e-12	-9.975e-12	-1.63875e-11	-4.275e-12	-1.05e-11	2.31007e-11	2.29132e-11	2.33632e-11	2.44508e-11	2.26882e-11	-9.525e-12	-1.72875e-11	-7.875e-12	-7.6875e-12	-9.15e-12	-5.8875e-12	-2.775e-12	-1.545e-11	-1.52625e-11	-1.34625e-11	-1.90875e-11	-1.485e-11	2.23132e-11	2.26882e-11	2.32507e-11	1.61255e-12	4.80015e-12	-5.5125e-12	1.90881e-11	1.4888e-11	2.33632e-11	2.19007e-11	1.25254e-11	-2.625e-12	-1.2375e-12	-7.5e-12	-5.6625e-12	-1.4625e-12	5.73768e-12
	-7.0274	1.12503e-13	-1.56e-11	-7.8375e-12	-1.2975e-11	-5.85e-12	1.32004e-11	2.08131e-11	-7.5e-13	8.96277e-12	-9.2625e-12	-9.45e-12	-1.545e-11	-3.6e-12	-9.75e-12	2.28757e-11	2.28757e-11	2.28757e-11	2.44508e-11	2.25382e-11	-9.5625e-12	-1.6875e-11	-7.2e-12	-7.275e-12	-8.7375e-12	-5.325e-12	-3.45e-12	-1.68375e-11	-1.4625e-11	-1.33875e-11	-1.8525e-11	-1.45125e-11	2.13007e-11	2.26132e-11	2.30257e-11	2.21257e-12	5.28766e-12	-4.95e-12	1.95756e-11	1.5113e-11	2.35882e-11	2.19007e-11	1.26004e-11	-2.0625e-12	-1.725e-12	-6.5625e-12	-4.9875e-12	-2.625e-13	6.90021e-12
	-6.99217	7.12522e-13	-1.56e-11	-7.35e-12	-1.20375e-11	-5.2125e-12	1.5338e-11	2.10006e-11	-1.875e-13	8.58776e-12	-8.925e-12	-9.3e-12	-1.4625e-11	-3.3e-12	-9e-12	2.31007e-11	2.29882e-11	2.27257e-11	2.44133e-11	2.26882e-11	-9.0375e-12	-1.59375e-11	-6.8625e-12	-7.35e-12	-8.4e-12	-4.0125e-12	-2.325e-12	-1.6725e-11	-1.35375e-11	-1.31625e-11	-1.74e-11	-1.43625e-11	2.16757e-11	2.31382e-11	2.35132e-11	2.66258e-12	5.51267e-12	-4.6125e-12	1.89381e-11	1.5188e-11	2.34382e-11	2.31757e-11	1.32379e-11	-2.0625e-12	-2.325e-12	-6e-12	-5.5875e-12	-9.75e-13	7.35023e-12
	-6.95695	2.21257e-12	-1.54875e-11	-7.5e-12	-1.12125e-11	-4.6875e-12	1.4738e-11	2.11132e-11	5.25016e-13	8.81277e-12	-8.925e-12	-8.55e-12	-1.42125e-11	-3.3e-12	-8.9625e-12	2.26507e-11	2.30632e-11	2.29882e-11	2.43007e-11	2.29882e-11	-8.7e-12	-1.665e-11	-6.45e-12	-6.2625e-12	-7.4625e-12	-3.3375e-12	-2.8125e-12	-1.5075e-11	-1.365e-11	-1.395e-11	-1.74e-11	-1.365e-11	2.21632e-11	2.38882e-11	2.32507e-11	2.85009e-12	6.22519e-12	-4.7625e-12	1.94256e-11	1.55255e-11	2.33632e-11	2.20132e-11	1.42504e-11	-2.3625e-12	-1.3125e-12	-5.925e-12	-6.7125e-12	-2.4e-12	7.57523e-12
	-6.92172	2.88759e-12	-1.43625e-11	-7.5375e-12	-1.10625e-11	-3.8625e-12	1.48505e-11	2.04756e-11	2.62508e-13	8.85027e-12	-8.5125e-12	-7.8e-12	-1.35375e-11	-2.8875e-12	-8.1375e-12	2.40007e-11	2.28007e-11	2.26882e-11	2.42632e-11	2.37007e-11	-8.2125e-12	-1.43625e-11	-5.625e-12	-5.0625e-12	-6.1125e-12	-3.075e-12	-2.1375e-12	-1.4175e-11	-1.22625e-11	-1.39875e-11	-1.68e-11	-1.335e-11	2.24257e-11	2.30257e-11	2.25007e-11	3.00009e-12	5.96268e-12	-4.6875e-12	1.79631e-11	1.5563e-11	2.34007e-11	2.24632e-11	1.38379e-11	-2.85e-12	8.62526e-13	-5.55e-12	-7.425e-12	-1.0125e-12	6.33769e-12
	-6.8865	4.05012e-12	-1.35375e-11	-6.9e-12	-1.05e-11	-3.1875e-12	1.55255e-11	2.22007e-11	7.87524e-13	9.00028e-12	-7.9125e-12	-7.875e-12	-1.35e-11	-1.875e-12	-7.575e-12	2.32882e-11	2.26882e-11	2.28007e-11	2.43757e-11	2.23882e-11	-7.65e-12	-1.40625e-11	-5.8125e-12	-4.6125e-12	-6e-12	-2.9625e-12	-1.95e-12	-1.4475e-11	-1.0725e-11	-1.3425e-11	-1.56e-11	-1.305e-11	2.25382e-11	2.34382e-11	2.25757e-11	3.3376e-12	6.26269e-12	-3.9375e-12	1.89006e-11	1.5488e-11	2.35882e-11	2.28757e-11	1.44004e-11	-3.3e-12	1.95006e-12	-4.6125e-12	-1.0125e-11	-1.05e-12	5.96268e-12
	-6.85127	4.42514e-12	-1.26375e-11	-6.3375e-12	-1.02e-11	-2.925e-12	1.5563e-11	2.18632e-11	1.38754e-12	9.11278e-12	-7.95e-12	-8.0625e-12	-1.3275e-11	-1.0125e-12	-6.975e-12	2.34757e-11	2.31757e-11	2.28382e-11	2.46758e-11	2.24257e-11	-7.0125e-12	-1.365e-11	-5.775e-12	-3.6e-12	-5.5875e-12	-3e-12	-1.2375e-12	-1.4925e-11	-9.975e-12	-1.3125e-11	-1.515e-11	-1.2525e-11	2.26507e-11	2.37382e-11	2.30632e-11	3.75012e-12	6.71271e-12	-3e-12	1.84881e-11	1.6088e-11	2.34382e-11	2.26882e-11	1.40629e-11	-3.2625e-12	1.61255e-12	-3.6375e-12	-6.6e-12	7.50023e-14	6.26269e-12
	-6.81605	3.97512e-12	-1.20375e-11	-4.8e-12	-9.4875e-12	-2.475e-12	1.5938e-11	2.17882e-11	1.38754e-12	9.03778e-12	-7.2e-12	-6.45e-12	-1.23375e-11	-1.8375e-12	-7.125e-12	2.35132e-11	2.29507e-11	2.28007e-11	2.41507e-11	2.23132e-11	-6.4875e-12	-1.3575e-11	-5.1e-12	-2.4375e-12	-6.45e-12	-3.15e-12	6.00018e-13	-1.42875e-11	-9.5625e-12	-1.23e-11	-1.45875e-11	-1.1775e-11	2.24257e-11	2.33632e-11	2.30257e-11	3.93762e-12	6.97521e-12	-2.4e-12	1.88631e-11	1.6163e-11	2.36632e-11	2.29132e-11	1.5263e-11	-1.3875e-12	2.02506e-12	-3.7125e-12	-4.6125e-12	8.25025e-13	6.15019e-12
	-6.78082	4.05012e-12	-1.16625e-11	-4.6125e-12	-9.15e-12	-2.2875e-12	1.6088e-11	2.16007e-11	2.36257e-12	9.15028e-12	-6.9e-12	-7.2e-12	-1.2075e-11	-7.125e-13	-6.825e-12	2.31757e-11	2.25757e-11	2.36257e-11	2.43382e-11	2.28382e-11	-6.45e-12	-1.30125e-11	-4.275e-12	-2.025e-12	-5.7375e-12	-1.95e-12	2.47508e-12	-1.245e-11	-9.3375e-12	-1.215e-11	-1.36125e-11	-1.12875e-11	2.25757e-11	2.31382e-11	2.31757e-11	4.31263e-12	7.12522e-12	-2.0625e-12	1.88256e-11	1.6313e-11	2.37007e-11	2.34007e-11	1.4588e-11	-7.5e-14	2.81259e-12	-2.5875e-12	-4.5375e-12	9.00028e-13	5.88768e-12
	-6.7456	3.75012e-12	-1.18125e-11	-5.2125e-12	-8.55e-12	-3.075e-12	1.75505e-11	2.23132e-11	1.35004e-12	8.28775e-12	-7.6125e-12	-6.3e-12	-1.23e-11	-1.425e-12	-6.375e-12	2.34757e-11	2.34382e-11	2.33257e-11	2.48633e-11	2.27257e-11	-5.625e-12	-1.26375e-11	-3.8625e-12	-1.3875e-12	-5.2875e-12	-1.8375e-12	2.62508e-12	-1.15875e-11	-8.7375e-12	-1.13625e-11	-1.2975e-11	-1.06125e-11	2.25757e-11	2.35132e-11	2.32507e-11	3.03759e-12	7.20022e-12	-1.5375e-12	1.88256e-11	1.56755e-11	2.36632e-11	2.34757e-11	1.5113e-11	6.3752e-13	4.05012e-12	-4.4625e-12	-5.1e-12	1.05003e-12	6.90021e-12
	-6.71037	3.4126e-12	-1.12875e-11	-3.8625e-12	-8.4e-12	-2.3625e-12	1.83756e-11	2.23132e-11	2.25007e-12	9.9003e-12	-6.15e-12	-5.5875e-12	-1.1925e-11	-6.375e-13	-5.7375e-12	2.34007e-11	2.33257e-11	2.35507e-11	2.44883e-11	2.30632e-11	-5.2125e-12	-1.20375e-11	-4.05e-12	-1.8375e-12	-4.5375e-12	-1.5e-12	9.7503e-13	-1.19625e-11	-7.425e-12	-9.9375e-12	-1.28625e-11	-9.75e-12	2.24632e-11	2.37757e-11	2.28382e-11	4.16263e-12	7.35023e-12	-1.6875e-12	1.96881e-11	1.52255e-11	2.39257e-11	2.32882e-11	1.55255e-11	1.12503e-12	5.06266e-12	-4.3875e-12	-4.5375e-12	1.16254e-12	8.77527e-12
	-6.67515	4.68764e-12	-1.01625e-11	-3.525e-12	-7.65e-12	-1.575e-12	1.6988e-11	2.25007e-11	2.21257e-12	1.20379e-11	-5.5875e-12	-5.325e-12	-1.09875e-11	3.75012e-13	-5.1e-12	2.35507e-11	2.33257e-11	2.34382e-11	2.43757e-11	2.30257e-11	-5.2125e-12	-1.12125e-11	-3.525e-12	-3.75e-14	-5.1e-12	-1.05e-12	-2.25e-13	-1.11375e-11	-7.5e-12	-9.4125e-12	-1.24875e-11	-9.15e-12	2.28757e-11	2.37382e-11	2.28007e-11	5.62517e-12	7.68774e-12	-1.05e-12	2.05881e-11	1.5338e-11	2.38132e-11	2.33257e-11	1.5563e-11	6.75021e-13	5.70017e-12	-4.6125e-12	-3.6e-12	7.87524e-13	9.45029e-12
	-6.63992	4.80015e-12	-9.975e-12	-2.9625e-12	-6.825e-12	-1.65e-12	1.6088e-11	2.28007e-11	2.70008e-12	1.21129e-11	-5.175e-12	-4.95e-12	-1.06125e-11	3.00009e-13	-4.9125e-12	2.32507e-11	2.34757e-11	2.38507e-11	2.49008e-11	2.27632e-11	-4.425e-12	-1.065e-11	-3e-12	-1.9125e-12	-4.875e-12	-4.875e-13	-1.5e-13	-9.7875e-12	-6.9375e-12	-8.2125e-12	-1.18125e-11	-8.5125e-12	2.31007e-11	2.42632e-11	2.35132e-11	6.15019e-12	8.10025e-12	-1.2375e-12	2.03256e-11	1.59755e-11	2.37757e-11	2.32132e-11	1.5413e-11	2.25007e-13	5.21266e-12	-3.75e-12	-3.825e-12	2.62508e-13	9.26278e-12
	-6.6047	5.55017e-12	-9.1125e-12	-3.225e-12	-6.975e-12	-1.8375e-12	1.7063e-11	2.24632e-11	3.1126e-12	1.30879e-11	-4.9875e-12	-4.575e-12	-1.065e-11	9.00028e-13	-4.9125e-12	2.32507e-11	2.34382e-11	2.37757e-11	2.46758e-11	2.34007e-11	-4.6125e-12	-1.00125e-11	-3.4125e-12	-1.3875e-12	-4.05e-12	-7.5e-14	1.38754e-12	-9.225e-12	-8.1375e-12	-7.2e-12	-1.2075e-11	-7.95e-12	2.28007e-11	2.43757e-11	2.36632e-11	6.4502e-12	8.70027e-12	-6e-13	1.97256e-11	1.62005e-11	2.38507e-11	2.32132e-11	1.53755e-11	5.25016e-13	5.17516e-12	-3.375e-12	-4.1625e-12	9.37529e-13	1.03503e-11
	-6.56947	5.36266e-12	-9.225e-12	-2.5125e-12	-6.45e-12	-6.75e-13	1.7363e-11	2.21632e-11	3.07509e-12	1.29004e-11	-4.6125e-12	-4.6875e-12	-9.6375e-12	1.72505e-12	-4.425e-12	2.40757e-11	2.32132e-11	2.35132e-11	2.44133e-11	2.35882e-11	-3.525e-12	-9.6375e-12	-1.6875e-12	-7.875e-13	-3.225e-12	2.25007e-13	1.38754e-12	-8.85e-12	-7.275e-12	-7.05e-12	-1.1325e-11	-7.725e-12	2.25757e-11	2.40382e-11	2.29507e-11	6.75021e-12	8.77527e-12	-4.125e-13	1.97631e-11	1.59005e-11	2.40757e-11	2.33257e-11	1.5488e-11	1.16254e-12	5.40017e-12	-3.2625e-12	-3.375e-12	3.82512e-12	1.32754e-11
	-6.53425	6.33769e-12	-8.1e-12	-1.95e-12	-6.4125e-12	-5.25e-13	1.68755e-11	2.27257e-11	3.48761e-12	1.18879e-11	-4.3125e-12	-4.3125e-12	-9.15e-12	2.10006e-12	-4.4625e-12	2.36632e-11	2.34007e-11	2.35882e-11	2.47133e-11	2.34757e-11	-3e-12	-8.85e-12	-6.375e-13	-3e-13	-2.0625e-12	6.75021e-13	1.42504e-12	-8.1375e-12	-7.4625e-12	-7.2375e-12	-1.00875e-11	-7.6125e-12	2.31757e-11	2.41507e-11	2.37757e-11	6.5252e-12	8.62526e-12	3.75012e-13	1.98756e-11	1.58255e-11	2.40757e-11	2.34757e-11	1.5338e-11	1.35004e-12	4.80015e-12	-2.55e-12	-2.9625e-12	7.50023e-12	1.12878e-11
	-6.49902	6.11269e-12	-7.7625e-12	-1.3875e-12	-6e-12	-3.375e-13	1.7663e-11	2.33632e-11	4.23763e-12	1.19629e-11	-4.05e-12	-2.6625e-12	-9.1875e-12	2.21257e-12	-3.5625e-12	2.35507e-11	2.35882e-11	2.36257e-11	2.47883e-11	2.36257e-11	-2.4e-12	-8.625e-12	-3.375e-13	-3.75e-13	-1.3125e-12	1.01253e-12	2.17507e-12	-8.475e-12	-5.775e-12	-6.9375e-12	-1.04625e-11	-6.525e-12	2.32132e-11	2.48633e-11	2.37007e-11	6.6377e-12	9.07528e-12	1.16254e-12	2.02131e-11	1.6238e-11	2.38132e-11	2.27257e-11	1.5188e-11	1.16254e-12	4.27513e-12	-1.9875e-12	-3.375e-12	6.97521e-12	1.27879e-11
	-6.4638	6.71271e-12	-7.1625e-12	-7.125e-13	-5.2875e-12	-1.125e-13	1.6313e-11	2.31382e-11	4.16263e-12	1.23379e-11	-3.9375e-12	-3e-12	-8.025e-12	2.43757e-12	-4.1625e-12	2.38507e-11	2.33257e-11	2.33257e-11	2.43757e-11	2.32507e-11	-2.175e-12	-8.025e-12	7.50023e-13	7.50023e-13	-1.5375e-12	1.16254e-12	2.17507e-12	-8.175e-12	-5.2875e-12	-6.375e-12	-9.9375e-12	-6.9e-12	2.30257e-11	2.49008e-11	2.24632e-11	7.08772e-12	9.8253e-12	1.27504e-12	2.14507e-11	1.68005e-11	2.42632e-11	2.34757e-11	1.61255e-11	2.51258e-12	3.93762e-12	-1.3875e-12	-2.0625e-12	7.27522e-12	1.31629e-11
	-6.42857	6.3752e-12	-6.9375e-12	-5.625e-13	-4.8375e-12	-2.25e-13	1.56005e-11	2.31007e-11	4.31263e-12	1.27504e-11	-3.6e-12	-3.225e-12	-7.9125e-12	3.1501e-12	-2.5875e-12	2.35132e-11	2.32132e-11	2.36632e-11	2.47133e-11	2.36257e-11	-2.2125e-12	-7.3875e-12	6.3752e-13	1.61255e-12	-9.375e-13	1.76255e-12	3.3751e-12	-7.1625e-12	-6.1125e-12	-5.5125e-12	-9.225e-12	-6.4125e-12	2.28757e-11	2.43382e-11	2.29132e-11	7.23772e-12	9.8628e-12	1.42504e-12	2.01756e-11	1.7138e-11	2.40757e-11	2.40007e-11	1.60505e-11	2.62508e-12	3.45011e-12	-7.125e-13	-1.3125e-12	6.5627e-12	1.27504e-11
	-6.39335	5.77518e-12	-6.45e-12	-3.75e-13	-4.1625e-12	0	1.62755e-11	2.36257e-11	5.21266e-12	1.29754e-11	-2.8125e-12	-2.475e-12	-7.9875e-12	3.1126e-12	-2.6625e-12	2.35132e-11	2.36632e-11	2.35507e-11	2.48633e-11	2.38507e-11	-1.7625e-12	-7.425e-12	-5.25e-13	1.80006e-12	-8.625e-13	2.36257e-12	3.00009e-12	-6.6375e-12	-6e-12	-5.0625e-12	-8.1375e-12	-5.8875e-12	2.26132e-11	2.45258e-11	2.34757e-11	7.53773e-12	1.02753e-11	1.91256e-12	2.03631e-11	1.71005e-11	2.35507e-11	2.39632e-11	1.62005e-11	2.28757e-12	3.90012e-12	-3.75e-13	-1.275e-12	7.76274e-12	1.24129e-11
	-6.35812	5.47517e-12	-6.075e-12	2.25007e-13	-4.3125e-12	1.08753e-12	1.7288e-11	2.28382e-11	5.10016e-12	1.27504e-11	-2.55e-12	-2.1e-12	-7.275e-12	3.45011e-12	-1.65e-12	2.38132e-11	2.38882e-11	2.40382e-11	2.44133e-11	2.40007e-11	-1.125e-12	-6.675e-12	-1.0125e-12	1.80006e-12	-1.875e-13	1.87506e-12	2.62508e-12	-6.825e-12	-5.4e-12	-4.9875e-12	-8.2875e-12	-5.925e-12	2.30257e-11	2.41882e-11	2.35882e-11	7.98774e-12	1.06878e-11	2.17507e-12	2.10381e-11	1.6688e-11	2.37382e-11	2.39257e-11	1.59005e-11	2.92509e-12	6.15019e-12	1.50005e-13	5.62517e-13	5.58767e-12	1.21504e-11
	-6.3229	4.72514e-12	-6.3375e-12	6.00018e-13	-3.1875e-12	1.57505e-12	1.62005e-11	2.39257e-11	4.83765e-12	1.32379e-11	-2.2125e-12	-1.5375e-12	-6.5625e-12	3.86262e-12	-1.3875e-12	2.40007e-11	2.37007e-11	2.34382e-11	2.47883e-11	2.36257e-11	-1.125e-12	-6.075e-12	-2.625e-13	1.20004e-12	6.3752e-13	2.58758e-12	3.1876e-12	-7.05e-12	-4.9125e-12	-3.9e-12	-7.95e-12	-5.5875e-12	2.32132e-11	2.44133e-11	2.31007e-11	8.43776e-12	1.05378e-11	1.95006e-12	2.13382e-11	1.67255e-11	2.41882e-11	2.40382e-11	1.5938e-11	3.1876e-12	6.82521e-12	2.62508e-13	1.42504e-12	3.56261e-12	1.23379e-11
	-6.28767	4.35013e-12	-5.8875e-12	8.25025e-13	-2.8125e-12	1.27504e-12	1.67255e-11	2.39632e-11	4.91265e-12	1.33879e-11	-2.325e-12	-1.35e-12	-6.4125e-12	3.3001e-12	-1.3125e-12	2.35882e-11	2.42632e-11	2.38507e-11	2.50133e-11	2.37007e-11	-7.875e-13	-5.6625e-12	6.75021e-13	3.3751e-13	3.3751e-13	2.96259e-12	3.3001e-12	-6.225e-12	-4.2375e-12	-3.0375e-12	-7.725e-12	-4.7625e-12	2.31382e-11	2.48258e-11	2.34007e-11	8.13775e-12	1.08003e-11	2.66258e-12	2.08131e-11	1.7588e-11	2.41882e-11	2.41132e-11	1.6613e-11	3.52511e-12	7.16272e-12	4.50014e-13	6.3752e-13	3.90012e-12	1.29754e-11
	-6.25245	4.27513e-12	-4.7625e-12	1.08753e-12	-2.5875e-12	1.01253e-12	1.91256e-11	2.32882e-11	5.02515e-12	1.38004e-11	-1.425e-12	-6e-13	-6e-12	4.50014e-12	-6.375e-13	2.40757e-11	2.36257e-11	2.39257e-11	2.44508e-11	2.40757e-11	-1.05e-12	-5.175e-12	1.31254e-12	1.23754e-12	7.87524e-13	3.63761e-12	4.76265e-12	-5.325e-12	-3.825e-12	-3e-12	-6.975e-12	-4.3875e-12	2.33632e-11	2.45258e-11	2.32507e-11	8.36276e-12	1.13254e-11	2.25007e-12	2.07006e-11	1.71005e-11	2.42632e-11	2.40757e-11	1.6988e-11	4.20013e-12	7.42523e-12	9.37529e-13	1.61255e-12	5.77518e-12	1.31629e-11
	-6.21722	4.83765e-12	-4.1625e-12	1.38754e-12	-2.4375e-12	1.50005e-12	1.96881e-11	2.35882e-11	5.28766e-12	1.50755e-11	-5.625e-13	-9e-13	-5.475e-12	4.80015e-12	-3.75e-14	2.40757e-11	2.39632e-11	2.36257e-11	2.45633e-11	2.43382e-11	3.00009e-13	-4.8375e-12	1.42504e-12	3.3751e-12	1.01253e-12	3.48761e-12	4.16263e-12	-5.4375e-12	-2.6625e-12	-2.3625e-12	-5.9625e-12	-4.2375e-12	2.37007e-11	2.42632e-11	2.32882e-11	8.66277e-12	1.09503e-11	2.88759e-12	2.11882e-11	1.6988e-11	2.43007e-11	2.41507e-11	1.65005e-11	4.23763e-12	8.47526e-12	1.01253e-12	2.25007e-12	8.55026e-12	1.30129e-11
	-6.182	5.51267e-12	-3.675e-12	1.27504e-12	-2.4375e-12	2.40007e-12	1.82631e-11	2.37007e-11	5.96268e-12	1.44754e-11	-1.875e-13	-3.375e-13	-5.25e-12	5.32516e-12	-3.75e-14	2.39632e-11	2.45258e-11	2.40007e-11	2.50508e-11	2.41132e-11	-4.5e-13	-4.4625e-12	1.61255e-12	3.1126e-12	1.38754e-12	3.52511e-12	4.68764e-12	-3.975e-12	-2.5875e-12	-2.325e-12	-6.225e-12	-3.1875e-12	2.37757e-11	2.47508e-11	2.40007e-11	9.33779e-12	1.08003e-11	3.97512e-12	2.10006e-11	1.88256e-11	2.41507e-11	2.41507e-11	1.60505e-11	4.46264e-12	7.57523e-12	1.91256e-12	1.57505e-12	1.01628e-11	1.21879e-11
	-6.14677	5.47517e-12	-2.9625e-12	1.98756e-12	-2.1e-12	1.76255e-12	1.83381e-11	2.38507e-11	6.4127e-12	1.5488e-11	1.50005e-13	5.62517e-13	-4.425e-12	5.21266e-12	2.62508e-13	2.42632e-11	2.43007e-11	2.40007e-11	2.49008e-11	2.37007e-11	5.62517e-13	-3.9e-12	3.48761e-12	2.06256e-12	1.38754e-12	3.71261e-12	4.76265e-12	-3.75e-12	-2.475e-12	-1.725e-12	-5.7375e-12	-2.7375e-12	2.38882e-11	2.44508e-11	2.37007e-11	9.18778e-12	1.10253e-11	3.93762e-12	2.12632e-11	1.94631e-11	2.40007e-11	2.36632e-11	1.64255e-11	4.91265e-12	8.06275e-12	3.00009e-12	1.72505e-12	1.06878e-11	1.27879e-11
	-6.11155	7.27522e-12	-2.5875e-12	2.36257e-12	-1.425e-12	2.85009e-12	1.88631e-11	2.36632e-11	6.4877e-12	1.61255e-11	1.50005e-13	8.62526e-13	-3.5625e-12	5.06266e-12	7.12522e-13	2.40757e-11	2.37757e-11	2.39257e-11	2.46383e-11	2.35882e-11	7.50023e-13	-4.125e-12	3.75012e-12	2.47508e-12	1.72505e-12	4.42514e-12	5.10016e-12	-3.7125e-12	-1.65e-12	-1.9875e-12	-4.95e-12	-2.775e-12	2.35507e-11	2.47508e-11	2.30632e-11	9.22528e-12	1.13629e-11	4.38763e-12	2.14882e-11	1.94256e-11	2.42257e-11	2.47133e-11	1.6988e-11	5.02515e-12	9.11278e-12	1.80006e-12	3.3376e-12	1.09128e-11	1.27129e-11
	-6.07632	7.53773e-12	-2.8875e-12	2.58758e-12	-7.125e-13	2.66258e-12	1.95381e-11	2.32882e-11	6.6377e-12	1.57505e-11	0	8.62526e-13	-3.075e-12	5.47517e-12	1.16254e-12	2.37382e-11	2.35882e-11	2.41507e-11	2.49383e-11	2.37757e-11	9.37529e-13	-2.8125e-12	4.20013e-12	2.85009e-12	2.43757e-12	4.98765e-12	7.20022e-12	-2.7e-12	1.27504e-12	-6.375e-13	-4.8e-12	-2.5125e-12	2.41882e-11	2.45633e-11	2.31382e-11	9.48779e-12	1.13254e-11	4.80015e-12	2.10756e-11	1.99131e-11	2.43757e-11	2.46383e-11	1.69505e-11	4.98765e-12	1.01628e-11	-7.5e-14	3.45011e-12	1.05753e-11	1.30879e-11
	-6.0411	8.21275e-12	-2.7375e-12	3.00009e-12	-1.0125e-12	3.1501e-12	1.90506e-11	2.35132e-11	6.82521e-12	1.5338e-11	4.50014e-13	8.62526e-13	-2.8875e-12	6.00018e-12	1.65005e-12	2.40382e-11	2.35882e-11	2.41507e-11	2.50883e-11	2.39632e-11	1.20004e-12	-3.225e-12	3.78762e-12	5.13766e-12	2.81259e-12	5.02515e-12	5.21266e-12	-2.3625e-12	-4.875e-13	-4.125e-13	-3.4125e-12	-1.425e-12	2.34757e-11	2.50133e-11	2.40007e-11	9.7878e-12	1.16629e-11	4.98765e-12	2.09631e-11	1.99506e-11	2.41132e-11	2.43757e-11	1.70255e-11	5.25016e-12	9.7128e-12	8.62526e-13	1.27504e-12	1.08753e-11	1.31254e-11
	-6.00587	8.36276e-12	-2.4e-12	3.1876e-12	-1.0125e-12	3.78762e-12	1.82256e-11	2.25382e-11	6.4127e-12	1.4963e-11	1.35004e-12	9.7503e-13	-2.1375e-12	6.6377e-12	2.06256e-12	2.46758e-11	2.38132e-11	2.40382e-11	2.47508e-11	2.37007e-11	1.72505e-12	-2.2125e-12	4.50014e-12	5.81268e-12	2.73758e-12	5.36266e-12	5.73768e-12	-2.2875e-12	-1.0875e-12	-1.0875e-12	-3.6375e-12	-1.2375e-12	2.40757e-11	2.43007e-11	2.34757e-11	1.02003e-11	1.23379e-11	5.47517e-12	2.13382e-11	1.93881e-11	2.44133e-11	2.41882e-11	1.7588e-11	5.81268e-12	8.88777e-12	2.28757e-12	1.83756e-12	1.05378e-11	1.21504e-11
	-5.97065	8.32526e-12	-1.35e-12	3.1876e-12	3.75012e-13	3.93762e-12	1.90131e-11	2.35132e-11	7.42523e-12	1.5338e-11	1.50005e-12	1.12503e-12	-2.0625e-12	7.35023e-12	2.10006e-12	2.42632e-11	2.43007e-11	2.39632e-11	2.52008e-11	2.37007e-11	2.25007e-12	-1.95e-12	4.50014e-12	5.58767e-12	2.70008e-12	5.66267e-12	6.6002e-12	-1.8e-12	2.25007e-13	-7.875e-13	-2.4e-12	-1.35e-12	2.40382e-11	2.44883e-11	2.34757e-11	1.05003e-11	1.21129e-11	6.11269e-12	2.11132e-11	1.92006e-11	2.42632e-11	2.42632e-11	1.7738e-11	5.17516e-12	9.03778e-12	3.56261e-12	2.25007e-13	1.08378e-11	1.21129e-11
	-5.93542	8.62526e-12	-1.125e-12	3.67511e-12	2.62508e-13	4.01262e-12	1.90506e-11	2.32132e-11	9.00028e-12	1.6163e-11	8.62526e-13	1.98756e-12	-1.8e-12	6.82521e-12	2.43757e-12	2.37382e-11	2.45258e-11	2.43757e-11	2.53883e-11	2.40382e-11	2.70008e-12	-1.8e-12	5.13766e-12	5.96268e-12	3.00009e-12	5.62517e-12	6.4877e-12	-1.35e-12	1.83756e-12	-4.875e-13	-2.775e-12	-9.75e-13	2.41882e-11	2.46758e-11	2.40007e-11	1.04253e-11	1.21504e-11	6.15019e-12	2.13007e-11	1.90506e-11	2.44508e-11	2.44508e-11	1.85631e-11	7.35023e-12	9.6753e-12	2.66258e-12	1.53755e-12	1.08003e-11	1.24129e-11
	-5.9002	8.88777e-12	-1.2e-12	4.16263e-12	6.3752e-13	3.93762e-12	1.96131e-11	2.40757e-11	8.36276e-12	1.59005e-11	2.36257e-12	2.55008e-12	-1.1625e-12	6.97521e-12	2.36257e-12	2.45633e-11	2.38507e-11	2.43007e-11	2.46008e-11	2.40007e-11	3.1501e-12	-1.575e-12	6.07519e-12	6.30019e-12	4.12513e-12	6.3752e-12	6.15019e-12	-1.125e-12	3.3376e-12	-1.875e-13	-2.25e-12	-6e-13	2.37382e-11	2.48258e-11	2.35132e-11	1.07253e-11	1.27129e-11	6.26269e-12	2.12632e-11	1.89381e-11	2.41882e-11	2.43007e-11	1.86756e-11	7.12522e-12	1.05378e-11	1.80006e-12	1.42504e-12	1.09503e-11	1.32004e-11
	-5.86497	8.96277e-12	-9.375e-13	4.08763e-12	1.31254e-12	3.97512e-12	1.90881e-11	2.38507e-11	8.85027e-12	1.5713e-11	2.58758e-12	2.51258e-12	-1.0875e-12	6.90021e-12	2.58758e-12	2.42257e-11	2.49383e-11	2.44508e-11	2.49008e-11	2.40757e-11	3.3751e-12	-1.05e-12	6.5252e-12	6.11269e-12	4.20013e-12	6.30019e-12	6.18769e-12	-6.375e-13	4.35013e-12	5.25016e-13	-1.9125e-12	-3e-13	2.36632e-11	2.48258e-11	2.41132e-11	1.06128e-11	1.28629e-11	6.5252e-12	2.14132e-11	1.88631e-11	2.45633e-11	2.43007e-11	1.86756e-11	7.68774e-12	1.13254e-11	1.80006e-12	1.16254e-12	1.09878e-11	1.38004e-11
	-5.82975	9.52529e-12	-7.875e-13	4.23763e-12	1.50005e-12	4.91265e-12	1.85256e-11	2.35132e-11	9.52529e-12	1.65755e-11	2.51258e-12	3.1876e-12	-8.25e-13	7.12522e-12	2.85009e-12	2.43007e-11	2.49758e-11	2.45633e-11	2.52008e-11	2.42632e-11	3.1876e-12	-4.5e-13	7.05022e-12	6.71271e-12	4.83765e-12	6.97521e-12	6.4127e-12	-7.5e-14	4.65014e-12	1.35004e-12	-1.7625e-12	1.87506e-13	2.39257e-11	2.47508e-11	2.42257e-11	1.14379e-11	1.30129e-11	6.75021e-12	2.15632e-11	1.96881e-11	2.41882e-11	2.43382e-11	1.84506e-11	7.98774e-12	1.10628e-11	2.77509e-12	1.42504e-12	1.15504e-11	1.38379e-11
	-5.79452	8.66277e-12	-6.375e-13	4.87515e-12	1.61255e-12	5.25016e-12	1.87506e-11	2.33257e-11	9.37529e-12	1.78881e-11	3.1876e-12	3.1501e-12	-5.25e-13	6.90021e-12	3.3001e-12	2.44508e-11	2.46008e-11	2.43007e-11	2.47883e-11	2.42257e-11	4.23763e-12	-3.75e-14	6.3752e-12	6.82521e-12	5.13766e-12	6.86271e-12	6.11269e-12	-3e-13	5.51267e-12	1.87506e-12	-1.5e-12	6.3752e-13	2.40757e-11	2.46758e-11	2.44883e-11	1.06878e-11	1.35004e-11	7.35023e-12	2.16382e-11	1.92006e-11	2.46008e-11	2.41882e-11	1.89006e-11	8.06275e-12	1.03128e-11	3.1126e-12	3.3751e-12	1.23379e-11	1.45505e-11
	-5.7593	9.18778e-12	1.50005e-13	4.95015e-12	2.25007e-12	6.15019e-12	1.87506e-11	2.38132e-11	9.8253e-12	1.77005e-11	3.3001e-12	3.82512e-12	-7.5e-14	7.16272e-12	3.86262e-12	2.42257e-11	2.47883e-11	2.46758e-11	2.49383e-11	2.41132e-11	3.93762e-12	1.12503e-13	6.97521e-12	8.58776e-12	5.73768e-12	7.31272e-12	5.77518e-12	-3.375e-13	5.58767e-12	2.32507e-12	-1.1625e-12	8.25025e-13	2.41882e-11	2.44883e-11	2.47508e-11	1.14754e-11	1.36129e-11	6.4877e-12	2.19007e-11	1.92006e-11	2.44133e-11	2.46758e-11	1.90506e-11	8.17525e-12	9.97531e-12	3.3751e-12	4.83765e-12	1.21879e-11	1.37629e-11
	-5.72407	9.00028e-12	1.08753e-12	5.17516e-12	2.73758e-12	5.92518e-12	1.82631e-11	2.37757e-11	1.02003e-11	1.7663e-11	3.60011e-12	4.31263e-12	6.75021e-13	7.53773e-12	3.97512e-12	2.41882e-11	2.44883e-11	2.49008e-11	2.52383e-11	2.43007e-11	4.08763e-12	3.00009e-13	7.65023e-12	9.26278e-12	5.77518e-12	7.27522e-12	6.11269e-12	1.12503e-13	5.77518e-12	2.32507e-12	-7.125e-13	1.23754e-12	2.40382e-11	2.46758e-11	2.43382e-11	1.17004e-11	1.37254e-11	6.78771e-12	2.22757e-11	2.07006e-11	2.43757e-11	2.47133e-11	1.90881e-11	8.70027e-12	9.7128e-12	3.78762e-12	4.68764e-12	1.20754e-11	1.39879e-11
	-5.68885	9.9003e-12	5.62517e-13	5.70017e-12	2.55008e-12	6.11269e-12	1.83381e-11	2.36257e-11	1.01253e-11	1.77005e-11	4.23763e-12	4.53764e-12	1.01253e-12	7.61273e-12	4.35013e-12	2.45633e-11	2.44883e-11	2.46758e-11	2.46758e-11	2.46383e-11	4.68764e-12	1.08753e-12	9.45029e-12	9.8628e-12	5.62517e-12	7.35023e-12	6.4877e-12	4.12513e-13	5.73768e-12	2.88759e-12	-8.25e-13	1.53755e-12	2.37382e-11	2.45633e-11	2.40382e-11	1.18504e-11	1.39129e-11	6.82521e-12	2.25757e-11	2.07381e-11	2.46008e-11	2.49008e-11	1.92006e-11	9.18778e-12	1.09878e-11	4.27513e-12	4.05012e-12	1.27129e-11	1.4888e-11
	-5.65362	1.03128e-11	1.53755e-12	5.92518e-12	2.81259e-12	6.22519e-12	1.94256e-11	2.40007e-11	1.00878e-11	1.83756e-11	4.68764e-12	5.02515e-12	1.16254e-12	7.98774e-12	4.91265e-12	2.47133e-11	2.45258e-11	2.43757e-11	2.51258e-11	2.41507e-11	4.98765e-12	2.06256e-12	9.52529e-12	9.48779e-12	5.70017e-12	7.76274e-12	7.57523e-12	9.37529e-13	6.18769e-12	2.73758e-12	5.62517e-13	2.02506e-12	2.42257e-11	2.45258e-11	2.40007e-11	1.18504e-11	1.42879e-11	7.83774e-12	2.28757e-11	2.06256e-11	2.48258e-11	2.46383e-11	1.90131e-11	9.18778e-12	1.23754e-11	5.06266e-12	4.42514e-12	1.27504e-11	1.4888e-11
	-5.6184	1.03878e-11	1.46255e-12	6.00018e-12	3.71261e-12	6.6752e-12	1.82631e-11	2.41132e-11	1.04628e-11	1.81506e-11	5.02515e-12	5.66267e-12	1.46255e-12	8.43776e-12	5.13766e-12	2.43757e-11	2.48258e-11	2.43757e-11	2.55008e-11	2.40007e-11	5.02515e-12	1.61255e-12	9.07528e-12	9.8253e-12	5.77518e-12	8.28775e-12	6.4502e-12	1.16254e-12	6.33769e-12	4.68764e-12	1.12503e-13	2.10006e-12	2.42257e-11	2.47883e-11	2.50508e-11	1.23004e-11	1.39129e-11	8.66277e-12	2.29132e-11	2.07381e-11	2.47133e-11	2.46383e-11	1.89006e-11	9.22528e-12	1.32379e-11	5.85018e-12	5.92518e-12	1.38004e-11	1.5488e-11
	-5.58317	1.03128e-11	1.98756e-12	6.33769e-12	3.90012e-12	6.6377e-12	1.87131e-11	2.37382e-11	1.08753e-11	1.82256e-11	5.17516e-12	6.30019e-12	2.55008e-12	8.55026e-12	5.10016e-12	2.42257e-11	2.47883e-11	2.45633e-11	2.50508e-11	2.41132e-11	5.32516e-12	1.98756e-12	8.17525e-12	9.26278e-12	5.85018e-12	8.51276e-12	7.05022e-12	1.23754e-12	5.88768e-12	3.75012e-12	4.12513e-13	2.47508e-12	2.44508e-11	2.46758e-11	2.47508e-11	1.27129e-11	1.45129e-11	8.66277e-12	2.37382e-11	2.08506e-11	2.43757e-11	2.42632e-11	1.96131e-11	9.7878e-12	1.35379e-11	6.03769e-12	6.15019e-12	1.33129e-11	1.4888e-11
	-5.54795	1.09878e-11	2.21257e-12	6.82521e-12	3.75012e-12	6.6377e-12	1.87881e-11	2.43757e-11	1.09878e-11	1.85256e-11	5.25016e-12	5.96268e-12	3.07509e-12	9.33779e-12	6.11269e-12	2.53133e-11	2.45633e-11	2.46008e-11	2.50508e-11	2.43757e-11	5.81268e-12	2.43757e-12	7.16272e-12	9.07528e-12	6.5252e-12	8.51276e-12	6.75021e-12	1.57505e-12	6.4502e-12	4.01262e-12	1.72505e-12	1.50005e-12	2.38507e-11	2.48633e-11	2.45258e-11	1.28629e-11	1.4588e-11	8.51276e-12	2.17132e-11	2.07756e-11	2.46758e-11	2.50508e-11	1.95756e-11	9.97531e-12	1.34254e-11	6.33769e-12	4.80015e-12	1.35379e-11	1.5638e-11
	-5.51272	1.12878e-11	2.96259e-12	7.08772e-12	4.80015e-12	6.97521e-12	1.84506e-11	2.42632e-11	1.08753e-11	1.83756e-11	5.51267e-12	6.30019e-12	2.43757e-12	9.18778e-12	5.62517e-12	2.41507e-11	2.48633e-11	2.47133e-11	2.51258e-11	2.38507e-11	6.03769e-12	2.47508e-12	7.05022e-12	9.00028e-12	6.97521e-12	9.41279e-12	7.42523e-12	2.43757e-12	6.71271e-12	4.72514e-12	1.35004e-12	3.07509e-12	2.43382e-11	2.48258e-11	2.45258e-11	1.31254e-11	1.4588e-11	8.73777e-12	2.21632e-11	2.06256e-11	2.48633e-11	2.49758e-11	1.97256e-11	1.08003e-11	1.29004e-11	6.07519e-12	4.50014e-12	1.36129e-11	1.55255e-11
	-5.4775	1.10628e-11	2.77509e-12	7.12522e-12	4.53764e-12	7.20022e-12	1.91256e-11	2.35882e-11	1.13254e-11	1.82256e-11	5.62517e-12	7.08772e-12	2.62508e-12	9.7503e-12	5.96268e-12	2.42632e-11	2.48633e-11	2.45258e-11	2.49758e-11	2.42632e-11	6.18769e-12	2.77509e-12	7.65023e-12	9.11278e-12	6.82521e-12	9.03778e-12	8.10025e-12	2.85009e-12	7.01271e-12	5.02515e-12	1.80006e-12	4.05012e-12	2.42632e-11	2.45258e-11	2.44883e-11	1.30879e-11	1.50755e-11	9.41279e-12	2.18257e-11	2.05506e-11	2.44508e-11	2.43382e-11	1.97256e-11	9.8628e-12	1.24504e-11	6.03769e-12	5.28766e-12	1.39504e-11	1.6238e-11
	-5.44227	1.12503e-11	2.96259e-12	7.46273e-12	5.25016e-12	7.57523e-12	1.94631e-11	2.38132e-11	1.11003e-11	1.85631e-11	6.26269e-12	6.86271e-12	3.1501e-12	9.8628e-12	6.4127e-12	2.46758e-11	2.50133e-11	2.45633e-11	2.54633e-11	2.40382e-11	6.6002e-12	3.3751e-12	7.80024e-12	9.7128e-12	7.35023e-12	9.30029e-12	8.25025e-12	2.36257e-12	7.42523e-12	5.43767e-12	2.21257e-12	4.42514e-12	2.40382e-11	2.43007e-11	2.47883e-11	1.29004e-11	1.5263e-11	1.01253e-11	2.20882e-11	2.09256e-11	2.46383e-11	2.47133e-11	1.97256e-11	1.05753e-11	1.30504e-11	6.26269e-12	4.27513e-12	1.41004e-11	1.6613e-11
	-5.40705	1.15504e-11	3.3751e-12	7.46273e-12	5.77518e-12	8.21275e-12	1.98006e-11	2.44883e-11	1.18879e-11	1.87506e-11	6.5627e-12	7.38773e-12	3.48761e-12	9.7878e-12	6.78771e-12	2.42632e-11	2.47133e-11	2.50508e-11	2.49383e-11	2.41882e-11	6.82521e-12	3.75012e-12	7.98774e-12	1.03503e-11	7.95024e-12	9.7128e-12	8.32526e-12	2.66258e-12	8.02525e-12	5.85018e-12	2.21257e-12	4.65014e-12	2.44883e-11	2.46383e-11	2.43382e-11	1.38379e-11	1.52255e-11	9.26278e-12	2.25757e-11	2.09631e-11	2.47883e-11	2.50508e-11	2.02881e-11	9.52529e-12	1.33504e-11	6.4502e-12	5.47517e-12	1.42504e-11	1.62005e-11
	-5.37182	1.13254e-11	3.71261e-12	7.91274e-12	5.66267e-12	8.28775e-12	2.01381e-11	2.43007e-11	1.24129e-11	1.84881e-11	6.18769e-12	7.46273e-12	3.60011e-12	9.41279e-12	6.90021e-12	2.48633e-11	2.49758e-11	2.44883e-11	2.54258e-11	2.44133e-11	7.05022e-12	3.97512e-12	9.7878e-12	1.07628e-11	7.91274e-12	9.9378e-12	8.10025e-12	3.3376e-12	8.96277e-12	5.73768e-12	2.58758e-12	4.98765e-12	2.45633e-11	2.49383e-11	2.44508e-11	1.31254e-11	1.5338e-11	1.00128e-11	2.27257e-11	2.25382e-11	2.48258e-11	2.49008e-11	2.03256e-11	1.08753e-11	1.4663e-11	6.5252e-12	7.46273e-12	1.43629e-11	1.6238e-11
	-5.33659	1.23004e-11	4.05012e-12	8.06275e-12	5.40017e-12	8.47526e-12	2.01381e-11	2.38132e-11	1.23754e-11	1.91256e-11	7.08772e-12	7.50023e-12	3.75012e-12	1.07253e-11	7.20022e-12	2.51633e-11	2.46008e-11	2.49758e-11	2.46383e-11	2.42632e-11	7.50023e-12	4.42514e-12	1.15504e-11	1.11378e-11	8.66277e-12	1.00878e-11	9.11278e-12	4.05012e-12	9.00028e-12	5.55017e-12	3.3376e-12	5.36266e-12	2.41507e-11	2.47133e-11	2.44883e-11	1.32379e-11	1.55255e-11	1.05003e-11	2.27632e-11	2.17132e-11	2.49758e-11	2.49383e-11	2.08506e-11	1.13254e-11	1.42504e-11	6.78771e-12	8.88777e-12	1.45129e-11	1.59755e-11
	-5.30137	1.32379e-11	4.35013e-12	8.21275e-12	5.92518e-12	8.81277e-12	2.01756e-11	2.43757e-11	1.23754e-11	1.85631e-11	7.42523e-12	7.61273e-12	4.01262e-12	1.10253e-11	7.68774e-12	2.48258e-11	2.51258e-11	2.46758e-11	2.54258e-11	2.41507e-11	7.98774e-12	4.76265e-12	1.12503e-11	1.09878e-11	8.77527e-12	1.06128e-11	9.45029e-12	3.93762e-12	9.60029e-12	5.88768e-12	3.90012e-12	5.55017e-12	2.43757e-11	2.49383e-11	2.47133e-11	1.30504e-11	1.58255e-11	1.05753e-11	2.26507e-11	2.26882e-11	2.49008e-11	2.42632e-11	2.06631e-11	1.12128e-11	1.50005e-11	6.6752e-12	8.96277e-12	1.4888e-11	1.67255e-11
	-5.26614	1.27129e-11	4.80015e-12	8.85027e-12	6.6752e-12	9.6753e-12	2.07006e-11	2.44133e-11	1.28254e-11	1.85631e-11	7.08772e-12	8.21275e-12	4.46264e-12	1.08003e-11	7.65023e-12	2.44133e-11	2.55008e-11	2.43757e-11	2.54258e-11	2.42632e-11	7.83774e-12	4.83765e-12	1.05753e-11	1.05378e-11	9.22528e-12	1.07253e-11	9.8253e-12	4.50014e-12	1.02753e-11	6.4127e-12	4.23763e-12	5.77518e-12	2.41132e-11	2.50133e-11	2.53508e-11	1.37629e-11	1.5938e-11	1.11003e-11	2.24257e-11	2.28757e-11	2.49758e-11	2.45258e-11	2.07756e-11	1.18129e-11	1.4588e-11	7.08772e-12	8.25025e-12	1.44754e-11	1.64255e-11
	-5.23092	1.35004e-11	5.55017e-12	9.33779e-12	6.5627e-12	9.7503e-12	2.02506e-11	2.41882e-11	1.32004e-11	1.95006e-11	7.27522e-12	8.55026e-12	5.36266e-12	1.08003e-11	7.72524e-12	2.43757e-11	2.50508e-11	2.45633e-11	2.53133e-11	2.43007e-11	8.10025e-12	5.43767e-12	1.13629e-11	1.08753e-11	9.60029e-12	1.08753e-11	1.14379e-11	4.57514e-12	1.07253e-11	6.33769e-12	4.31263e-12	6.11269e-12	2.42257e-11	2.46383e-11	2.47133e-11	1.42504e-11	1.6463e-11	1.10253e-11	2.32507e-11	2.29882e-11	2.47883e-11	2.50508e-11	2.10756e-11	1.24504e-11	1.5038e-11	7.57523e-12	8.32526e-12	1.50755e-11	1.64255e-11
	-5.19569	1.35004e-11	5.70017e-12	9.7503e-12	6.93771e-12	9.7503e-12	1.98006e-11	2.42632e-11	1.32379e-11	1.98006e-11	7.72524e-12	8.51276e-12	5.96268e-12	1.07253e-11	8.17525e-12	2.46383e-11	2.49758e-11	2.49008e-11	2.51633e-11	2.46008e-11	8.70027e-12	5.62517e-12	1.15129e-11	1.06878e-11	9.6753e-12	1.13629e-11	1.06128e-11	4.83765e-12	1.08003e-11	6.4127e-12	5.25016e-12	5.77518e-12	2.39632e-11	2.46008e-11	2.51258e-11	1.41379e-11	1.65005e-11	1.12128e-11	2.31007e-11	2.28757e-11	2.44133e-11	2.52383e-11	2.09256e-11	1.24879e-11	1.5638e-11	7.83774e-12	9.00028e-12	1.4738e-11	1.6013e-11
	-5.16047	1.36879e-11	6.33769e-12	1.00128e-11	7.53773e-12	9.7128e-12	2.03631e-11	2.42257e-11	1.33879e-11	1.96506e-11	8.36276e-12	8.92527e-12	5.96268e-12	1.07628e-11	8.21275e-12	2.44883e-11	2.51258e-11	2.52008e-11	2.50883e-11	2.44133e-11	8.88777e-12	5.96268e-12	1.22629e-11	1.16254e-11	9.6378e-12	1.17754e-11	1.09128e-11	5.92518e-12	1.03878e-11	7.68774e-12	5.25016e-12	6.26269e-12	2.49008e-11	2.51258e-11	2.44883e-11	1.43629e-11	1.65005e-11	1.16629e-11	2.37757e-11	2.27257e-11	2.45258e-11	2.46008e-11	2.07381e-11	1.27129e-11	1.60505e-11	8.40026e-12	8.51276e-12	1.47755e-11	1.71755e-11
	-5.12524	1.34629e-11	6.4127e-12	1.04253e-11	6.82521e-12	9.9378e-12	2.12632e-11	2.43382e-11	1.35379e-11	1.94256e-11	8.58776e-12	9.30029e-12	6.00018e-12	1.12878e-11	8.92527e-12	2.44883e-11	2.52008e-11	2.52758e-11	2.50508e-11	2.48258e-11	8.77527e-12	6.4502e-12	1.21504e-11	1.31629e-11	9.9003e-12	1.18879e-11	1.15129e-11	6.3752e-12	1.11378e-11	7.08772e-12	5.85018e-12	6.6377e-12	2.47883e-11	2.49383e-11	2.47508e-11	1.4963e-11	1.6088e-11	1.21879e-11	2.31382e-11	2.26507e-11	2.48633e-11	2.48633e-11	2.05881e-11	1.31629e-11	1.6013e-11	9.18778e-12	9.11278e-12	1.59755e-11	1.78506e-11
	-5.09002	1.37254e-11	6.6377e-12	1.07253e-11	7.87524e-12	1.02753e-11	2.01756e-11	2.43007e-11	1.31629e-11	1.92756e-11	8.47526e-12	9.26278e-12	6.03769e-12	1.12128e-11	9.26278e-12	2.50133e-11	2.52008e-11	2.48633e-11	2.51633e-11	2.40757e-11	9.11278e-12	6.78771e-12	1.23754e-11	1.27504e-11	1.02003e-11	1.21504e-11	1.22629e-11	6.22519e-12	1.14004e-11	7.98774e-12	6.18769e-12	7.23772e-12	2.44883e-11	2.47508e-11	2.48258e-11	1.53755e-11	1.62755e-11	1.22254e-11	2.34007e-11	2.19382e-11	2.52008e-11	2.49008e-11	2.08506e-11	1.29379e-11	1.5788e-11	9.22528e-12	9.7128e-12	1.47755e-11	1.7213e-11
	-5.05479	1.40254e-11	7.53773e-12	1.03878e-11	8.36276e-12	1.06128e-11	2.10756e-11	2.45633e-11	1.44004e-11	1.90506e-11	8.66277e-12	9.8628e-12	6.6377e-12	1.08753e-11	9.11278e-12	2.42632e-11	2.49758e-11	2.47133e-11	2.56508e-11	2.45633e-11	9.30029e-12	6.5252e-12	1.25629e-11	1.29379e-11	1.03128e-11	1.23004e-11	1.23004e-11	6.5627e-12	1.14754e-11	8.66277e-12	6.00018e-12	7.57523e-12	2.43382e-11	2.51258e-11	2.51633e-11	1.5638e-11	1.64255e-11	1.17754e-11	2.30632e-11	2.10006e-11	2.50133e-11	2.47133e-11	2.12257e-11	1.26754e-11	1.6088e-11	9.60029e-12	9.7128e-12	1.47755e-11	1.7438e-11
	-5.01957	1.41379e-11	7.68774e-12	1.06128e-11	8.06275e-12	1.09503e-11	2.06631e-11	2.41882e-11	1.43629e-11	1.89756e-11	8.77527e-12	1.06503e-11	7.20022e-12	1.14004e-11	9.41279e-12	2.51633e-11	2.50133e-11	2.46008e-11	2.55008e-11	2.49383e-11	9.45029e-12	7.12522e-12	1.29004e-11	1.37629e-11	1.03878e-11	1.21504e-11	1.21504e-11	7.16272e-12	1.17004e-11	8.81277e-12	6.5252e-12	7.53773e-12	2.42257e-11	2.49008e-11	2.52008e-11	1.56755e-11	1.64255e-11	1.22629e-11	2.39632e-11	2.13382e-11	2.49383e-11	2.46758e-11	2.05881e-11	1.33879e-11	1.6838e-11	8.92527e-12	1.07628e-11	1.49255e-11	1.77755e-11
	-4.98434	1.45129e-11	7.87524e-12	1.17004e-11	7.98774e-12	1.08378e-11	2.11132e-11	2.39257e-11	1.42129e-11	1.94256e-11	9.97531e-12	1.03128e-11	7.53773e-12	1.22254e-11	1.00503e-11	2.53508e-11	2.49758e-11	2.52383e-11	2.44883e-11	2.45633e-11	1.04628e-11	7.80024e-12	1.32754e-11	1.34254e-11	1.15129e-11	1.25629e-11	1.22629e-11	7.31272e-12	1.17004e-11	8.81277e-12	7.16272e-12	7.91274e-12	2.47883e-11	2.49008e-11	2.45633e-11	1.54505e-11	1.6838e-11	1.17004e-11	2.32132e-11	2.06631e-11	2.51258e-11	2.48258e-11	2.16757e-11	1.32004e-11	1.71005e-11	8.77527e-12	1.02753e-11	1.4813e-11	1.78881e-11
	-4.94912	1.4663e-11	8.43776e-12	1.02378e-11	8.17525e-12	1.08378e-11	2.10006e-11	2.53508e-11	1.43254e-11	1.98006e-11	9.97531e-12	9.8628e-12	7.38773e-12	1.23754e-11	1.03128e-11	2.51633e-11	2.55758e-11	2.48258e-11	2.58008e-11	2.44883e-11	1.03878e-11	7.72524e-12	1.32754e-11	1.32379e-11	1.11753e-11	1.29754e-11	1.29379e-11	7.72524e-12	1.15504e-11	9.41279e-12	7.23772e-12	8.43776e-12	2.48258e-11	2.51633e-11	2.52758e-11	1.53005e-11	1.69505e-11	1.36129e-11	2.24632e-11	2.08506e-11	2.50133e-11	2.49758e-11	2.08506e-11	1.33879e-11	1.74005e-11	9.7503e-12	1.01253e-11	1.4963e-11	1.81881e-11
	-4.91389	1.39879e-11	8.92527e-12	1.18504e-11	8.40026e-12	1.06503e-11	2.10006e-11	2.45633e-11	1.44004e-11	1.95756e-11	9.37529e-12	1.08378e-11	7.68774e-12	1.29004e-11	1.02378e-11	2.47508e-11	2.52383e-11	2.49758e-11	2.50133e-11	2.45258e-11	9.8628e-12	7.65023e-12	1.34254e-11	1.36504e-11	1.15129e-11	1.32754e-11	1.39129e-11	8.06275e-12	1.20004e-11	9.6378e-12	7.16272e-12	8.85027e-12	2.46008e-11	2.52383e-11	2.53133e-11	1.58255e-11	1.70255e-11	1.29379e-11	2.28757e-11	2.07756e-11	2.51258e-11	2.50508e-11	2.16007e-11	1.38754e-11	1.5713e-11	1.02003e-11	1.02003e-11	1.6088e-11	1.83756e-11
	-4.87867	1.4588e-11	9.15028e-12	1.21879e-11	8.70027e-12	1.17379e-11	2.13007e-11	2.43007e-11	1.46255e-11	2.01006e-11	1.05753e-11	1.08003e-11	8.17525e-12	1.32754e-11	1.05378e-11	2.48633e-11	2.49383e-11	2.50133e-11	2.52008e-11	2.45258e-11	1.03878e-11	8.17525e-12	1.39129e-11	1.47005e-11	1.07628e-11	1.31629e-11	1.28629e-11	7.72524e-12	1.30129e-11	9.22528e-12	7.50023e-12	8.92527e-12	2.47133e-11	2.51633e-11	2.49008e-11	1.58255e-11	1.74755e-11	1.29379e-11	2.34757e-11	2.13007e-11	2.50883e-11	2.53133e-11	2.19382e-11	1.41004e-11	1.6538e-11	1.03128e-11	1.10628e-11	1.71755e-11	1.85256e-11
	-4.84344	1.5338e-11	9.03778e-12	1.23754e-11	9.11278e-12	1.11378e-11	2.08881e-11	2.45258e-11	1.46255e-11	2.11132e-11	1.02753e-11	1.10628e-11	8.40026e-12	1.30879e-11	1.09503e-11	2.47883e-11	2.53883e-11	2.50508e-11	2.54633e-11	2.45633e-11	1.08753e-11	8.70027e-12	1.35004e-11	1.47005e-11	1.10253e-11	1.34254e-11	1.32004e-11	8.62526e-12	1.24879e-11	1.02753e-11	8.06275e-12	8.77527e-12	2.46383e-11	2.52383e-11	2.51258e-11	1.5938e-11	1.7438e-11	1.31254e-11	2.36257e-11	2.12257e-11	2.47883e-11	2.53133e-11	2.19007e-11	1.39504e-11	1.7288e-11	1.07253e-11	1.16629e-11	1.67255e-11	1.84506e-11
	-4.80822	1.5038e-11	8.73777e-12	1.23754e-11	9.33779e-12	1.18879e-11	2.10006e-11	2.45258e-11	1.50005e-11	2.05881e-11	1.07253e-11	1.15879e-11	8.62526e-12	1.33504e-11	1.08003e-11	2.48258e-11	2.51633e-11	2.50133e-11	2.53133e-11	2.47883e-11	1.09128e-11	8.85027e-12	1.40254e-11	1.50005e-11	1.17379e-11	1.35754e-11	1.24879e-11	8.96277e-12	1.31629e-11	1.03878e-11	8.06275e-12	9.60029e-12	2.51258e-11	2.55008e-11	2.53508e-11	1.68005e-11	1.78506e-11	1.37254e-11	2.38882e-11	2.10756e-11	2.50133e-11	2.48258e-11	2.17882e-11	1.41754e-11	1.78881e-11	1.11003e-11	1.20004e-11	1.69505e-11	1.89006e-11
	-4.77299	1.5338e-11	9.48779e-12	1.26754e-11	9.41279e-12	1.23004e-11	2.11882e-11	2.47883e-11	1.49255e-11	2.08131e-11	1.07628e-11	1.17004e-11	8.73777e-12	1.37254e-11	1.14754e-11	2.53133e-11	2.51633e-11	2.51633e-11	2.52008e-11	2.50133e-11	1.15129e-11	9.45029e-12	1.4588e-11	1.5638e-11	1.20754e-11	1.38754e-11	1.32379e-11	8.81277e-12	1.37629e-11	1.02753e-11	8.51276e-12	9.8253e-12	2.51258e-11	2.46383e-11	2.49008e-11	1.71755e-11	1.77005e-11	1.36129e-11	2.31382e-11	2.10381e-11	2.54258e-11	2.47883e-11	2.19757e-11	1.43629e-11	1.77755e-11	1.11753e-11	1.23379e-11	1.75505e-11	1.91256e-11
	-4.73777	1.62005e-11	1.00503e-11	1.24504e-11	1.05003e-11	1.22254e-11	2.26507e-11	2.51633e-11	1.49255e-11	2.11507e-11	1.11753e-11	1.17379e-11	8.77527e-12	1.38379e-11	1.19254e-11	2.49758e-11	2.53883e-11	2.52758e-11	2.55008e-11	2.43007e-11	1.18504e-11	1.01253e-11	1.39129e-11	1.5338e-11	1.23754e-11	1.41004e-11	1.43629e-11	9.41279e-12	1.34629e-11	1.05003e-11	9.03778e-12	1.02753e-11	2.45633e-11	2.57258e-11	2.51258e-11	1.7438e-11	1.78881e-11	1.41004e-11	2.28382e-11	2.14882e-11	2.53133e-11	2.50883e-11	2.22382e-11	1.41754e-11	1.77755e-11	1.13629e-11	1.22629e-11	1.7363e-11	1.84506e-11
	-4.70254	1.6088e-11	1.00128e-11	1.27129e-11	1.05003e-11	1.21129e-11	2.19007e-11	2.48633e-11	1.5788e-11	2.10381e-11	1.15879e-11	1.21879e-11	9.18778e-12	1.40254e-11	1.15879e-11	2.47508e-11	2.54633e-11	2.49383e-11	2.56133e-11	2.49758e-11	1.19254e-11	9.45029e-12	1.38379e-11	1.54505e-11	1.27879e-11	1.40629e-11	1.45129e-11	9.60029e-12	1.42129e-11	1.08003e-11	8.40026e-12	9.6753e-12	2.53508e-11	2.50883e-11	2.58383e-11	1.7813e-11	1.82256e-11	1.4588e-11	2.40382e-11	2.19757e-11	2.49758e-11	2.52383e-11	2.21257e-11	1.49255e-11	1.73255e-11	1.18129e-11	1.23754e-11	1.79256e-11	1.94256e-11
	-4.66732	1.6313e-11	1.03128e-11	1.32754e-11	1.09503e-11	1.25254e-11	2.23132e-11	2.46758e-11	1.53755e-11	2.12257e-11	1.18504e-11	1.25629e-11	1.00878e-11	1.44754e-11	1.18504e-11	2.53508e-11	2.52383e-11	2.45258e-11	2.52383e-11	2.49383e-11	1.19629e-11	9.97531e-12	1.44379e-11	1.60505e-11	1.31254e-11	1.42129e-11	1.43254e-11	9.9378e-12	1.38379e-11	1.07253e-11	9.60029e-12	1.03503e-11	2.44133e-11	2.53883e-11	2.50883e-11	1.81131e-11	1.82631e-11	1.43254e-11	2.40007e-11	2.20132e-11	2.50133e-11	2.48633e-11	2.23132e-11	1.5788e-11	1.7363e-11	1.16254e-11	1.29379e-11	1.81881e-11	1.93131e-11
	-4.63209	1.6763e-11	1.06128e-11	1.32754e-11	1.05753e-11	1.28254e-11	2.24632e-11	2.47883e-11	1.56755e-11	2.12632e-11	1.20754e-11	1.25254e-11	9.8253e-12	1.49255e-11	1.20379e-11	2.48633e-11	2.52008e-11	2.48258e-11	2.53133e-11	2.49008e-11	1.21504e-11	1.01628e-11	1.43254e-11	1.6463e-11	1.35379e-11	1.47005e-11	1.45129e-11	1.02378e-11	1.39129e-11	1.08378e-11	1.00128e-11	1.04628e-11	2.48258e-11	2.52383e-11	2.48633e-11	1.83006e-11	1.80381e-11	1.41754e-11	2.36632e-11	2.17882e-11	2.54633e-11	2.53133e-11	2.10756e-11	1.49255e-11	1.82631e-11	1.16629e-11	1.30504e-11	1.76255e-11	1.94631e-11
	-4.59687	1.66505e-11	1.08378e-11	1.33504e-11	1.11753e-11	1.29754e-11	2.18257e-11	2.49383e-11	1.5413e-11	2.09631e-11	1.20004e-11	1.24504e-11	9.9003e-12	1.46255e-11	1.20754e-11	2.56508e-11	2.55008e-11	2.53508e-11	2.58758e-11	2.49008e-11	1.23754e-11	1.03128e-11	1.42504e-11	1.65755e-11	1.33504e-11	1.50755e-11	1.47755e-11	1.04253e-11	1.43629e-11	1.11003e-11	9.7878e-12	1.06128e-11	2.52758e-11	2.53508e-11	2.55758e-11	1.85256e-11	1.83756e-11	1.4738e-11	2.33632e-11	2.17882e-11	2.49383e-11	2.47133e-11	2.10756e-11	1.56755e-11	1.86381e-11	1.22254e-11	1.24504e-11	1.81881e-11	1.96506e-11
	-4.56164	1.64255e-11	1.12503e-11	1.35379e-11	1.09878e-11	1.35379e-11	2.13382e-11	2.44883e-11	1.54505e-11	2.08131e-11	1.24129e-11	1.32379e-11	9.97531e-12	1.45505e-11	1.21504e-11	2.44883e-11	2.52383e-11	2.49758e-11	2.53133e-11	2.46758e-11	1.24504e-11	1.06128e-11	1.44379e-11	1.6388e-11	1.41004e-11	1.41754e-11	1.4963e-11	1.05753e-11	1.4663e-11	1.15504e-11	1.02378e-11	1.11753e-11	2.49008e-11	2.49758e-11	2.52758e-11	1.86006e-11	1.88256e-11	1.4738e-11	2.38507e-11	2.19757e-11	2.51258e-11	2.50883e-11	2.18632e-11	1.5488e-11	1.84131e-11	1.25254e-11	1.37254e-11	1.86756e-11	1.97256e-11
	-4.52642	1.6838e-11	1.12878e-11	1.38754e-11	1.15129e-11	1.36504e-11	2.14507e-11	2.48633e-11	1.5938e-11	2.09631e-11	1.29379e-11	1.30879e-11	1.06503e-11	1.52255e-11	1.25254e-11	2.50508e-11	2.50883e-11	2.50508e-11	2.56508e-11	2.47883e-11	1.25629e-11	1.10628e-11	1.4663e-11	1.6088e-11	1.42504e-11	1.56755e-11	1.53755e-11	1.08003e-11	1.4738e-11	1.22254e-11	1.02003e-11	1.12878e-11	2.46383e-11	2.50883e-11	2.52008e-11	1.91256e-11	1.89006e-11	1.5338e-11	2.38132e-11	2.23132e-11	2.53883e-11	2.56883e-11	2.16382e-11	1.52255e-11	1.92006e-11	1.22629e-11	1.38754e-11	1.85631e-11	1.97256e-11
	-4.49119	1.7063e-11	1.11378e-11	1.40629e-11	1.21879e-11	1.35004e-11	2.13757e-11	2.53133e-11	1.6613e-11	2.08131e-11	1.27879e-11	1.30879e-11	1.08003e-11	1.51505e-11	1.24879e-11	2.46008e-11	2.55008e-11	2.49758e-11	2.53508e-11	2.50883e-11	1.31629e-11	1.09878e-11	1.4888e-11	1.65005e-11	1.36129e-11	1.54505e-11	1.56755e-11	1.12878e-11	1.47755e-11	1.26379e-11	1.05003e-11	1.15504e-11	2.49758e-11	2.54258e-11	2.51633e-11	1.87881e-11	1.88256e-11	1.5338e-11	2.38882e-11	2.17507e-11	2.48633e-11	2.54258e-11	2.21632e-11	1.57505e-11	1.89756e-11	1.27504e-11	1.39129e-11	1.84506e-11	1.98006e-11
	-4.45597	1.6763e-11	1.14004e-11	1.39129e-11	1.17754e-11	1.31254e-11	2.13007e-11	2.41882e-11	1.63505e-11	2.05506e-11	1.26004e-11	1.38379e-11	1.09878e-11	1.4888e-11	1.25254e-11	2.51258e-11	2.53133e-11	2.47883e-11	2.49758e-11	2.54633e-11	1.30129e-11	1.13254e-11	1.51505e-11	1.69505e-11	1.4663e-11	1.54505e-11	1.5188e-11	1.11378e-11	1.50755e-11	1.27504e-11	1.09128e-11	1.16254e-11	2.52383e-11	2.52008e-11	2.50883e-11	1.84881e-11	1.87881e-11	1.53755e-11	2.41882e-11	2.21257e-11	2.52758e-11	2.49383e-11	2.19007e-11	1.63505e-11	1.96881e-11	1.29754e-11	1.39504e-11	1.89006e-11	2.00631e-11
	-4.42074	1.59005e-11	1.19629e-11	1.42129e-11	1.16254e-11	1.4588e-11	2.14507e-11	2.48633e-11	1.6163e-11	2.04006e-11	1.33504e-11	1.37629e-11	1.11753e-11	1.5488e-11	1.30504e-11	2.54633e-11	2.49008e-11	2.49383e-11	2.53508e-11	2.52008e-11	1.35379e-11	1.19629e-11	1.54505e-11	1.76255e-11	1.45505e-11	1.5563e-11	1.63505e-11	1.21879e-11	1.5713e-11	1.29379e-11	1.13254e-11	1.13254e-11	2.50508e-11	2.50508e-11	2.50883e-11	1.90131e-11	1.86381e-11	1.56005e-11	2.41882e-11	2.21257e-11	2.55758e-11	2.50508e-11	2.20882e-11	1.63505e-11	1.94631e-11	1.30879e-11	1.44379e-11	1.93506e-11	2.01381e-11
	-4.38552	1.6988e-11	1.23754e-11	1.42504e-11	1.20754e-11	1.44004e-11	2.15632e-11	2.52383e-11	1.6763e-11	2.11132e-11	1.31254e-11	1.38379e-11	1.12503e-11	1.56005e-11	1.34254e-11	2.49758e-11	2.53883e-11	2.48633e-11	2.57633e-11	2.46758e-11	1.39504e-11	1.20004e-11	1.5563e-11	1.6538e-11	1.4738e-11	1.5938e-11	1.6238e-11	1.15879e-11	1.53005e-11	1.30879e-11	1.18129e-11	1.18879e-11	2.52008e-11	2.55758e-11	2.53883e-11	1.94256e-11	1.89006e-11	1.59005e-11	2.41132e-11	2.23132e-11	2.53508e-11	2.51258e-11	2.14882e-11	1.6238e-11	1.97256e-11	1.36129e-11	1.50005e-11	1.91256e-11	1.96506e-11
	-4.35029	1.6538e-11	1.29379e-11	1.47755e-11	1.21879e-11	1.44379e-11	2.18257e-11	2.50883e-11	1.7138e-11	2.07381e-11	1.32754e-11	1.43629e-11	1.18504e-11	1.62755e-11	1.36129e-11	2.48633e-11	2.48633e-11	2.45633e-11	2.55758e-11	2.48258e-11	1.38379e-11	1.21504e-11	1.66505e-11	1.70255e-11	1.45129e-11	1.56005e-11	1.6238e-11	1.19629e-11	1.59755e-11	1.34254e-11	1.12503e-11	1.27129e-11	2.52008e-11	2.54633e-11	2.55758e-11	1.92381e-11	1.93131e-11	1.59755e-11	2.44508e-11	2.25757e-11	2.52758e-11	2.48633e-11	2.15632e-11	1.67255e-11	1.97631e-11	1.38004e-11	1.50755e-11	1.90881e-11	2.04756e-11
	-4.31507	1.76255e-11	1.26004e-11	1.5113e-11	1.26004e-11	1.4738e-11	2.23132e-11	2.48633e-11	1.7138e-11	2.11132e-11	1.38004e-11	1.44379e-11	1.22629e-11	1.6913e-11	1.37629e-11	2.53508e-11	2.49008e-11	2.47508e-11	2.52383e-11	2.49758e-11	1.42504e-11	1.23754e-11	1.6688e-11	1.73255e-11	1.4813e-11	1.5788e-11	1.6088e-11	1.20379e-11	1.5863e-11	1.39504e-11	1.22629e-11	1.21129e-11	2.50133e-11	2.53508e-11	2.52008e-11	1.94256e-11	1.90131e-11	1.5938e-11	2.47508e-11	2.27257e-11	2.56883e-11	2.52758e-11	2.20132e-11	1.7213e-11	1.99506e-11	1.38379e-11	1.5113e-11	1.87881e-11	2.06256e-11
	-4.27984	1.78881e-11	1.33129e-11	1.51505e-11	1.24504e-11	1.4738e-11	2.26507e-11	2.49383e-11	1.7138e-11	2.08881e-11	1.38004e-11	1.42504e-11	1.20379e-11	1.67255e-11	1.40629e-11	2.50133e-11	2.52383e-11	2.51633e-11	2.53883e-11	2.51258e-11	1.42129e-11	1.30129e-11	1.6313e-11	1.7813e-11	1.5263e-11	1.65005e-11	1.68005e-11	1.26754e-11	1.61255e-11	1.36504e-11	1.23379e-11	1.27504e-11	2.57633e-11	2.50508e-11	2.53508e-11	1.94256e-11	1.95381e-11	1.62755e-11	2.45258e-11	2.31382e-11	2.57633e-11	2.55383e-11	2.16757e-11	1.7063e-11	2.02131e-11	1.41004e-11	1.5413e-11	1.84506e-11	2.07006e-11
	-4.24462	1.79631e-11	1.29754e-11	1.5338e-11	1.30129e-11	1.49255e-11	2.20132e-11	2.52383e-11	1.71005e-11	2.10756e-11	1.36879e-11	1.48505e-11	1.20004e-11	1.63505e-11	1.38379e-11	2.53883e-11	2.51633e-11	2.51258e-11	2.56508e-11	2.51258e-11	1.46255e-11	1.26004e-11	1.6538e-11	1.75505e-11	1.55255e-11	1.6613e-11	1.62755e-11	1.29379e-11	1.64255e-11	1.42879e-11	1.26004e-11	1.32754e-11	2.47508e-11	2.54258e-11	2.57258e-11	1.93131e-11	1.96881e-11	1.64255e-11	2.42632e-11	2.31007e-11	2.52008e-11	2.47508e-11	2.19382e-11	1.73255e-11	2.04381e-11	1.44379e-11	1.42879e-11	1.90506e-11	2.12632e-11
	-4.20939	1.79631e-11	1.39504e-11	1.55255e-11	1.26004e-11	1.56005e-11	2.22007e-11	2.47508e-11	1.71755e-11	2.13757e-11	1.40629e-11	1.4888e-11	1.28254e-11	1.6538e-11	1.4663e-11	2.50883e-11	2.48258e-11	2.49383e-11	2.55008e-11	2.53508e-11	1.4738e-11	1.32754e-11	1.69505e-11	1.7663e-11	1.5788e-11	1.6463e-11	1.6988e-11	1.29379e-11	1.68005e-11	1.40629e-11	1.22254e-11	1.33504e-11	2.56133e-11	2.51258e-11	2.52383e-11	1.95381e-11	1.99131e-11	1.6463e-11	2.46758e-11	2.29132e-11	2.50133e-11	2.52383e-11	2.19382e-11	1.7663e-11	2.08131e-11	1.4588e-11	1.5038e-11	1.90881e-11	2.11132e-11
	-4.17417	1.79631e-11	1.41004e-11	1.57505e-11	1.39879e-11	1.6013e-11	2.24257e-11	2.51633e-11	1.74005e-11	2.15257e-11	1.44004e-11	1.52255e-11	1.33504e-11	1.65005e-11	1.4663e-11	2.54633e-11	2.48633e-11	2.51258e-11	2.54633e-11	2.49758e-11	1.47005e-11	1.37629e-11	1.6838e-11	1.79631e-11	1.55255e-11	1.6913e-11	1.77005e-11	1.29754e-11	1.6763e-11	1.47005e-11	1.32379e-11	1.32004e-11	2.55008e-11	2.55758e-11	2.52008e-11	1.99506e-11	1.96881e-11	1.6763e-11	2.45633e-11	2.32507e-11	2.55383e-11	2.52008e-11	2.23132e-11	1.71755e-11	2.11507e-11	1.44754e-11	1.59005e-11	1.90131e-11	2.14882e-11
	-4.13894	1.81131e-11	1.41004e-11	1.62755e-11	1.37629e-11	1.58255e-11	2.27257e-11	2.52008e-11	1.81881e-11	2.15632e-11	1.43629e-11	1.49255e-11	1.29379e-11	1.63505e-11	1.45505e-11	2.47508e-11	2.51633e-11	2.53133e-11	2.57633e-11	2.50133e-11	1.4813e-11	1.33129e-11	1.7138e-11	1.81881e-11	1.54505e-11	1.71755e-11	1.80381e-11	1.34254e-11	1.68755e-11	1.47755e-11	1.33879e-11	1.39504e-11	2.52008e-11	2.55383e-11	2.53133e-11	1.98756e-11	2.02881e-11	1.67255e-11	2.40757e-11	2.37757e-11	2.48258e-11	2.54258e-11	2.21632e-11	1.77005e-11	2.11507e-11	1.5113e-11	1.63505e-11	1.89006e-11	2.12632e-11
	-4.10372	1.81131e-11	1.46255e-11	1.5863e-11	1.35754e-11	1.5938e-11	2.31007e-11	2.49008e-11	1.77005e-11	2.14132e-11	1.4813e-11	1.5938e-11	1.31629e-11	1.68755e-11	1.4738e-11	2.55383e-11	2.48258e-11	2.50133e-11	2.54258e-11	2.50883e-11	1.4963e-11	1.40254e-11	1.75505e-11	1.84881e-11	1.59005e-11	1.71005e-11	1.7813e-11	1.38754e-11	1.70255e-11	1.4888e-11	1.35754e-11	1.39504e-11	2.50883e-11	2.50133e-11	2.49758e-11	1.99131e-11	2.00256e-11	1.71005e-11	2.44133e-11	2.38882e-11	2.58383e-11	2.51633e-11	2.24257e-11	1.81131e-11	2.09256e-11	1.50005e-11	1.59755e-11	1.93506e-11	2.10006e-11
	-4.06849	1.81131e-11	1.46255e-11	1.6313e-11	1.40629e-11	1.6388e-11	2.32882e-11	2.49383e-11	1.7813e-11	2.16007e-11	1.53755e-11	1.5113e-11	1.35004e-11	1.7213e-11	1.47005e-11	2.52383e-11	2.53508e-11	2.45633e-11	2.52758e-11	2.52758e-11	1.5638e-11	1.41379e-11	1.73255e-11	1.87881e-11	1.59755e-11	1.72505e-11	1.7213e-11	1.37629e-11	1.71005e-11	1.5038e-11	1.40254e-11	1.36879e-11	2.54258e-11	2.50883e-11	2.55008e-11	2.01756e-11	1.99506e-11	1.71005e-11	2.43382e-11	2.32132e-11	2.54633e-11	2.52383e-11	2.25382e-11	1.78506e-11	2.10381e-11	1.50005e-11	1.61255e-11	1.98381e-11	2.10756e-11
	-4.03327	1.85631e-11	1.47005e-11	1.59005e-11	1.42504e-11	1.65005e-11	2.31382e-11	2.52383e-11	1.83381e-11	2.25007e-11	1.50755e-11	1.60505e-11	1.37629e-11	1.7063e-11	1.4888e-11	2.53508e-11	2.61383e-11	2.52383e-11	2.60258e-11	2.54258e-11	1.55255e-11	1.44379e-11	1.71005e-11	1.89006e-11	1.6238e-11	1.74755e-11	1.72505e-11	1.42504e-11	1.7213e-11	1.5113e-11	1.39129e-11	1.41379e-11	2.56508e-11	2.53883e-11	2.58758e-11	2.01756e-11	1.98006e-11	1.7588e-11	2.43757e-11	2.35132e-11	2.52383e-11	2.53508e-11	2.19007e-11	1.7813e-11	2.20132e-11	1.5188e-11	1.6538e-11	1.96506e-11	2.13757e-11
	-3.99804	1.80381e-11	1.50755e-11	1.68005e-11	1.42879e-11	1.6013e-11	2.27632e-11	2.54633e-11	1.81131e-11	2.22007e-11	1.5413e-11	1.62755e-11	1.42879e-11	1.71755e-11	1.50005e-11	2.53883e-11	2.56883e-11	2.48258e-11	2.53133e-11	2.52008e-11	1.5788e-11	1.4663e-11	1.76255e-11	1.90131e-11	1.62755e-11	1.73255e-11	1.80381e-11	1.39879e-11	1.7288e-11	1.5338e-11	1.39129e-11	1.45129e-11	2.55383e-11	2.55383e-11	2.55383e-11	1.99131e-11	1.98756e-11	1.7363e-11	2.49758e-11	2.31757e-11	2.55008e-11	2.51633e-11	2.28382e-11	1.81881e-11	2.22382e-11	1.5713e-11	1.7213e-11	1.96881e-11	2.21632e-11
	-3.96282	1.83006e-11	1.5113e-11	1.6838e-11	1.4588e-11	1.63505e-11	2.24632e-11	2.49383e-11	1.82256e-11	2.24632e-11	1.57505e-11	1.6088e-11	1.44754e-11	1.71005e-11	1.5188e-11	2.52383e-11	2.52383e-11	2.53508e-11	2.52758e-11	2.50508e-11	1.5788e-11	1.44004e-11	1.78881e-11	1.86381e-11	1.6613e-11	1.78506e-11	1.86756e-11	1.44004e-11	1.7738e-11	1.5638e-11	1.42879e-11	1.43629e-11	2.53883e-11	2.56508e-11	2.50508e-11	2.07381e-11	2.07006e-11	1.74755e-11	2.52008e-11	2.34007e-11	2.55008e-11	2.55758e-11	2.32132e-11	1.85631e-11	2.26882e-11	1.5938e-11	1.71755e-11	2.02881e-11	2.21257e-11
	-3.92759	1.78881e-11	1.5488e-11	1.67255e-11	1.49255e-11	1.62755e-11	2.26882e-11	2.48633e-11	1.84131e-11	2.18632e-11	1.57505e-11	1.6088e-11	1.42129e-11	1.75505e-11	1.56755e-11	2.52008e-11	2.55008e-11	2.52008e-11	2.57258e-11	2.53133e-11	1.5638e-11	1.44754e-11	1.83381e-11	1.89381e-11	1.65005e-11	1.82256e-11	1.89756e-11	1.52255e-11	1.75505e-11	1.59005e-11	1.43254e-11	1.49255e-11	2.52008e-11	2.52008e-11	2.52383e-11	2.05506e-11	2.03631e-11	1.80006e-11	2.44883e-11	2.34382e-11	2.52758e-11	2.54258e-11	2.33632e-11	1.86006e-11	2.24632e-11	1.58255e-11	1.6838e-11	1.98756e-11	2.20132e-11
	-3.89237	1.87506e-11	1.5488e-11	1.7063e-11	1.50005e-11	1.66505e-11	2.31757e-11	2.49383e-11	1.84131e-11	2.24257e-11	1.5638e-11	1.6163e-11	1.44754e-11	1.7738e-11	1.5638e-11	2.54258e-11	2.53508e-11	2.52383e-11	2.56883e-11	2.56508e-11	1.62755e-11	1.4813e-11	1.7813e-11	1.96506e-11	1.6838e-11	1.80006e-11	1.85631e-11	1.4888e-11	1.82631e-11	1.56005e-11	1.4813e-11	1.53005e-11	2.50508e-11	2.52758e-11	2.57633e-11	2.06256e-11	2.04756e-11	1.79631e-11	2.43757e-11	2.35132e-11	2.53508e-11	2.53133e-11	2.33257e-11	1.86756e-11	2.24257e-11	1.6013e-11	1.65755e-11	2.07756e-11	2.16382e-11
	-3.85714	1.86006e-11	1.5488e-11	1.71755e-11	1.53005e-11	1.7063e-11	2.30257e-11	2.51258e-11	1.84506e-11	2.22757e-11	1.6238e-11	1.65005e-11	1.45505e-11	1.78506e-11	1.61255e-11	2.56508e-11	2.53133e-11	2.51258e-11	2.52758e-11	2.55758e-11	1.6463e-11	1.53005e-11	1.83006e-11	1.97256e-11	1.7213e-11	1.81131e-11	1.96881e-11	1.4663e-11	1.85256e-11	1.5863e-11	1.43254e-11	1.53005e-11	2.61383e-11	2.49758e-11	2.55383e-11	2.10006e-11	2.11132e-11	1.79256e-11	2.53133e-11	2.37382e-11	2.55008e-11	2.53508e-11	2.31007e-11	1.88631e-11	2.26507e-11	1.61255e-11	1.6688e-11	2.06631e-11	2.17507e-11
	-3.82192	1.84506e-11	1.5563e-11	1.72505e-11	1.62005e-11	1.70255e-11	2.31757e-11	2.55008e-11	1.89006e-11	2.28382e-11	1.65005e-11	1.6913e-11	1.5188e-11	1.81131e-11	1.61255e-11	2.52008e-11	2.55008e-11	2.51633e-11	2.54258e-11	2.48258e-11	1.67255e-11	1.55255e-11	1.78881e-11	1.92381e-11	1.7213e-11	1.83756e-11	1.98006e-11	1.55255e-11	1.79256e-11	1.6838e-11	1.48505e-11	1.5338e-11	2.53508e-11	2.60258e-11	2.51633e-11	2.09631e-11	2.04756e-11	1.84131e-11	2.47133e-11	2.45258e-11	2.55383e-11	2.53133e-11	2.31382e-11	1.89756e-11	2.27257e-11	1.6088e-11	1.7438e-11	2.08506e-11	2.19757e-11
	-3.78669	1.85256e-11	1.55255e-11	1.75505e-11	1.58255e-11	1.68755e-11	2.25007e-11	2.53133e-11	1.93131e-11	2.25382e-11	1.65005e-11	1.68005e-11	1.4663e-11	1.83381e-11	1.65755e-11	2.52758e-11	2.54258e-11	2.55758e-11	2.54258e-11	2.53133e-11	1.64255e-11	1.5413e-11	1.84131e-11	1.95006e-11	1.7288e-11	1.84881e-11	1.94631e-11	1.59755e-11	1.82631e-11	1.64255e-11	1.41004e-11	1.6088e-11	2.52008e-11	2.56508e-11	2.59883e-11	2.07381e-11	2.08506e-11	1.83381e-11	2.48633e-11	2.46008e-11	2.56133e-11	2.56133e-11	2.33257e-11	1.93506e-11	2.25757e-11	1.6613e-11	1.7738e-11	2.05506e-11	2.21632e-11
	-3.75147	1.91256e-11	1.62755e-11	1.78881e-11	1.6088e-11	1.7063e-11	2.39632e-11	2.50133e-11	1.87506e-11	2.22382e-11	1.6838e-11	1.7213e-11	1.6088e-11	1.86381e-11	1.65005e-11	2.59133e-11	2.54258e-11	2.52758e-11	2.50883e-11	2.55758e-11	1.6613e-11	1.59755e-11	1.86381e-11	1.98381e-11	1.7663e-11	1.86756e-11	1.96131e-11	1.5863e-11	1.87131e-11	1.64255e-11	1.5413e-11	1.59755e-11	2.52383e-11	2.53508e-11	2.46758e-11	2.07756e-11	2.07381e-11	1.80006e-11	2.53508e-11	2.41507e-11	2.53883e-11	2.53883e-11	2.38507e-11	1.94631e-11	2.28382e-11	1.70255e-11	1.78506e-11	2.09631e-11	2.28382e-11
	-3.71624	1.92381e-11	1.62755e-11	1.78506e-11	1.60505e-11	1.73255e-11	2.35882e-11	2.52383e-11	1.90131e-11	2.24257e-11	1.7063e-11	1.6163e-11	1.5038e-11	1.87881e-11	1.6463e-11	2.50883e-11	2.59133e-11	2.47883e-11	2.58758e-11	2.53508e-11	1.68755e-11	1.57505e-11	1.86006e-11	1.98756e-11	1.7738e-11	1.84881e-11	1.95756e-11	1.5938e-11	1.84506e-11	1.6763e-11	1.56005e-11	1.6013e-11	2.55008e-11	2.55383e-11	2.58008e-11	2.10006e-11	2.08131e-11	1.85256e-11	2.44508e-11	2.43757e-11	2.57258e-11	2.55008e-11	2.38132e-11	1.92756e-11	2.28382e-11	1.68005e-11	1.89756e-11	1.99506e-11	2.22757e-11
	-3.68102	1.90506e-11	1.65755e-11	1.79256e-11	1.59755e-11	1.7438e-11	2.36257e-11	2.52008e-11	1.96131e-11	2.26132e-11	1.68005e-11	1.80381e-11	1.5638e-11	1.90506e-11	1.67255e-11	2.55008e-11	2.58383e-11	2.52758e-11	2.57633e-11	2.53133e-11	1.6988e-11	1.64255e-11	1.84881e-11	1.98756e-11	1.79631e-11	1.88631e-11	1.96881e-11	1.62005e-11	1.86381e-11	1.70255e-11	1.50755e-11	1.6613e-11	2.53883e-11	2.53133e-11	2.57258e-11	2.12632e-11	2.13757e-11	1.87506e-11	2.47883e-11	2.46008e-11	2.56133e-11	2.52758e-11	2.38132e-11	1.91256e-11	2.22757e-11	1.70255e-11	1.85631e-11	1.96506e-11	2.18632e-11
	-3.64579	1.94631e-11	1.6388e-11	1.82256e-11	1.62005e-11	1.77005e-11	2.34757e-11	2.59883e-11	1.93506e-11	2.29507e-11	1.7138e-11	1.71005e-11	1.6088e-11	1.91256e-11	1.7138e-11	2.57258e-11	2.55383e-11	2.53133e-11	2.58008e-11	2.51633e-11	1.75505e-11	1.6613e-11	1.87131e-11	2.01006e-11	1.77755e-11	1.86381e-11	1.99506e-11	1.62755e-11	1.89756e-11	1.7288e-11	1.5713e-11	1.6613e-11	2.58008e-11	2.55383e-11	2.54633e-11	2.07381e-11	2.16757e-11	1.88631e-11	2.50883e-11	2.44508e-11	2.52758e-11	2.56883e-11	2.48258e-11	1.97631e-11	2.29507e-11	1.7138e-11	1.90506e-11	1.99506e-11	2.19757e-11
	-3.61057	1.99881e-11	1.65755e-11	1.79631e-11	1.68005e-11	1.80381e-11	2.36632e-11	2.51633e-11	1.92756e-11	2.32507e-11	1.79631e-11	1.78506e-11	1.6238e-11	1.89381e-11	1.70255e-11	2.50883e-11	2.49758e-11	2.56508e-11	2.50133e-11	2.52383e-11	1.7588e-11	1.6613e-11	1.90881e-11	2.01381e-11	1.81881e-11	1.99131e-11	2.03256e-11	1.6688e-11	1.90506e-11	1.77755e-11	1.58255e-11	1.6313e-11	2.57258e-11	2.55383e-11	2.52758e-11	2.10756e-11	2.14132e-11	1.86006e-11	2.49383e-11	2.39632e-11	2.58383e-11	2.59133e-11	2.45633e-11	1.95756e-11	2.32507e-11	1.7363e-11	1.92756e-11	1.97631e-11	2.21257e-11
	-3.57534	1.94256e-11	1.68755e-11	1.82631e-11	1.66505e-11	1.7438e-11	2.37382e-11	2.54633e-11	1.98006e-11	2.29507e-11	1.71755e-11	1.77005e-11	1.62005e-11	1.98756e-11	1.7213e-11	2.51633e-11	2.53508e-11	2.53133e-11	2.61008e-11	2.55758e-11	1.6838e-11	1.66505e-11	1.90881e-11	1.96881e-11	1.86381e-11	1.92381e-11	2.06631e-11	1.6838e-11	1.92756e-11	1.78881e-11	1.6013e-11	1.6613e-11	2.52383e-11	2.55758e-11	2.55383e-11	2.09631e-11	2.13007e-11	1.93881e-11	2.49008e-11	2.46383e-11	2.56508e-11	2.55758e-11	2.42257e-11	1.97631e-11	2.29882e-11	1.7513e-11	1.88256e-11	1.98756e-11	2.24632e-11
	-3.54012	2.00631e-11	1.68755e-11	1.84506e-11	1.6388e-11	1.80381e-11	2.35882e-11	2.49383e-11	1.96131e-11	2.30257e-11	1.7363e-11	1.7813e-11	1.63505e-11	1.94256e-11	1.7663e-11	2.56883e-11	2.56883e-11	2.55383e-11	2.53883e-11	2.54258e-11	1.78506e-11	1.70255e-11	1.90881e-11	2.06631e-11	1.81881e-11	1.93506e-11	1.99506e-11	1.65755e-11	1.93131e-11	1.7588e-11	1.63505e-11	1.72505e-11	2.52008e-11	2.56133e-11	2.55008e-11	2.14882e-11	2.16007e-11	1.86756e-11	2.51258e-11	2.40007e-11	2.55008e-11	2.54258e-11	2.46383e-11	1.99881e-11	2.25382e-11	1.7738e-11	1.86756e-11	2.06631e-11	2.28382e-11
	-3.50489	2.04006e-11	1.7063e-11	1.85256e-11	1.71005e-11	1.82256e-11	2.36632e-11	2.52758e-11	1.97256e-11	2.29507e-11	1.82256e-11	1.78506e-11	1.66505e-11	1.97256e-11	1.7738e-11	2.57633e-11	2.54633e-11	2.53133e-11	2.55758e-11	2.52008e-11	1.77755e-11	1.7588e-11	1.94256e-11	2.04381e-11	1.84881e-11	1.97256e-11	2.13382e-11	1.6988e-11	1.97631e-11	1.77005e-11	1.6388e-11	1.7288e-11	2.55383e-11	2.52008e-11	2.53883e-11	2.17507e-11	2.16757e-11	1.95381e-11	2.50133e-11	2.43382e-11	2.55758e-11	2.52008e-11	2.44508e-11	1.94256e-11	2.25382e-11	1.75505e-11	1.90131e-11	2.13007e-11	2.24632e-11
	-3.46967	1.98006e-11	1.7663e-11	1.84506e-11	1.77755e-11	1.84506e-11	2.38132e-11	2.55008e-11	2.02881e-11	2.34757e-11	1.77005e-11	1.81506e-11	1.6763e-11	1.95381e-11	1.7738e-11	2.55008e-11	2.61758e-11	2.53133e-11	2.61383e-11	2.53883e-11	1.79256e-11	1.7588e-11	1.86381e-11	1.99881e-11	1.83756e-11	1.97631e-11	2.05506e-11	1.6613e-11	1.95381e-11	1.82631e-11	1.66505e-11	1.71005e-11	2.56508e-11	2.56508e-11	2.58758e-11	2.18257e-11	2.12257e-11	1.96506e-11	2.47508e-11	2.49758e-11	2.57258e-11	2.53508e-11	2.44508e-11	1.95756e-11	2.29507e-11	1.7738e-11	1.93506e-11	2.17132e-11	2.35132e-11
	-3.43444	2.04381e-11	1.74755e-11	1.90131e-11	1.72505e-11	1.86756e-11	2.36257e-11	2.54258e-11	2.02131e-11	2.34382e-11	1.83756e-11	1.84506e-11	1.6988e-11	1.97631e-11	1.80381e-11	2.56133e-11	2.52008e-11	2.55008e-11	2.56883e-11	2.55758e-11	1.80381e-11	1.7288e-11	1.94256e-11	2.08881e-11	1.84506e-11	1.99506e-11	2.13382e-11	1.75505e-11	1.98756e-11	1.81131e-11	1.65005e-11	1.7438e-11	2.56508e-11	2.54258e-11	2.58008e-11	2.16382e-11	2.17507e-11	1.92756e-11	2.53133e-11	2.47883e-11	2.57258e-11	2.53133e-11	2.48258e-11	2.01006e-11	2.30632e-11	1.81131e-11	1.93131e-11	2.12632e-11	2.31007e-11
	-3.39922	2.07006e-11	1.74755e-11	1.92006e-11	1.7513e-11	1.82631e-11	2.44508e-11	2.55008e-11	1.97631e-11	2.29507e-11	1.84881e-11	1.83381e-11	1.7213e-11	1.99881e-11	1.7738e-11	2.58383e-11	2.55008e-11	2.53883e-11	2.54633e-11	2.55758e-11	1.83756e-11	1.7663e-11	1.97256e-11	2.10381e-11	1.87881e-11	2.00256e-11	2.12632e-11	1.7363e-11	1.96881e-11	1.83756e-11	1.7588e-11	1.71005e-11	2.52008e-11	2.53883e-11	2.50133e-11	2.17882e-11	2.17132e-11	1.94631e-11	2.50508e-11	2.44133e-11	2.56133e-11	2.55383e-11	2.44883e-11	2.01756e-11	2.37007e-11	1.82256e-11	1.90881e-11	2.13757e-11	2.44508e-11
	-3.36399	2.05506e-11	1.7738e-11	1.91256e-11	1.7663e-11	1.83381e-11	2.40007e-11	2.55383e-11	2.00256e-11	2.31382e-11	1.85631e-11	1.84506e-11	1.7213e-11	1.99881e-11	1.80756e-11	2.54258e-11	2.61008e-11	2.55383e-11	2.55383e-11	2.52008e-11	1.80756e-11	1.75505e-11	1.88631e-11	2.05881e-11	1.90881e-11	2.00631e-11	2.09631e-11	1.7663e-11	1.99131e-11	1.86381e-11	1.75505e-11	1.77755e-11	2.53508e-11	2.57258e-11	2.57258e-11	2.23882e-11	2.17882e-11	1.99881e-11	2.46758e-11	2.45633e-11	2.56133e-11	2.56883e-11	2.38507e-11	2.04381e-11	2.31382e-11	1.83381e-11	1.92756e-11	2.14507e-11	2.29132e-11
	-3.32877	2.05881e-11	1.81506e-11	1.94256e-11	1.75505e-11	1.86756e-11	2.41882e-11	2.52383e-11	2.03631e-11	2.31382e-11	1.86756e-11	1.87881e-11	1.76255e-11	2.02131e-11	1.82631e-11	2.58008e-11	2.59883e-11	2.58758e-11	2.56883e-11	2.60258e-11	1.83381e-11	1.80381e-11	1.87881e-11	2.10756e-11	1.92006e-11	2.02131e-11	2.11132e-11	1.7588e-11	2.03631e-11	1.87881e-11	1.73255e-11	1.7663e-11	2.54633e-11	2.54633e-11	2.52758e-11	2.23507e-11	2.24632e-11	2.01756e-11	2.50508e-11	2.47883e-11	2.54258e-11	2.52383e-11	2.44508e-11	2.01381e-11	2.29507e-11	1.87506e-11	1.94256e-11	2.22007e-11	2.31007e-11
	-3.29354	2.06631e-11	1.80381e-11	1.96506e-11	1.78506e-11	1.89756e-11	2.41507e-11	2.51258e-11	2.04006e-11	2.30257e-11	1.86006e-11	1.86381e-11	1.70255e-11	2.02131e-11	1.87881e-11	2.59133e-11	2.56133e-11	2.51258e-11	2.58383e-11	2.54633e-11	1.88256e-11	1.78881e-11	1.89381e-11	2.13007e-11	1.92756e-11	2.02881e-11	2.18257e-11	1.77755e-11	2.02506e-11	1.88256e-11	1.72505e-11	1.80756e-11	2.58008e-11	2.53133e-11	2.57633e-11	2.19757e-11	2.25007e-11	1.99506e-11	2.47508e-11	2.43382e-11	2.53883e-11	2.58008e-11	2.49383e-11	2.02881e-11	2.34382e-11	1.87131e-11	2.08131e-11	2.22007e-11	2.30257e-11
	-3.25832	2.05881e-11	1.87131e-11	1.93506e-11	1.84131e-11	1.90131e-11	2.44133e-11	2.58008e-11	2.08131e-11	2.28007e-11	1.89006e-11	1.90131e-11	1.79631e-11	2.02131e-11	1.81131e-11	2.53508e-11	2.54258e-11	2.56508e-11	2.52758e-11	2.55008e-11	1.89006e-11	1.81881e-11	1.89381e-11	2.10006e-11	1.95006e-11	2.07006e-11	2.18632e-11	1.81881e-11	2.04756e-11	1.93506e-11	1.77755e-11	1.81506e-11	2.57633e-11	2.57633e-11	2.54633e-11	2.22382e-11	2.22757e-11	1.99881e-11	2.54258e-11	2.38507e-11	2.57258e-11	2.56133e-11	2.53133e-11	2.01006e-11	2.38882e-11	1.92006e-11	2.06631e-11	2.20882e-11	2.34757e-11
	-3.22309	2.05881e-11	1.86756e-11	1.95756e-11	1.81881e-11	1.89381e-11	2.41507e-11	2.51258e-11	2.11132e-11	2.26882e-11	1.90131e-11	1.92381e-11	1.80006e-11	2.03256e-11	1.86381e-11	2.55383e-11	2.56133e-11	2.56508e-11	2.57258e-11	2.59508e-11	1.88631e-11	1.84506e-11	1.91631e-11	2.12632e-11	1.95756e-11	2.04756e-11	2.14132e-11	1.82256e-11	2.05506e-11	1.93506e-11	1.7738e-11	1.82256e-11	2.53508e-11	2.57633e-11	2.56133e-11	2.20132e-11	2.22757e-11	2.01756e-11	2.50883e-11	2.40757e-11	2.52008e-11	2.57258e-11	2.46758e-11	2.10381e-11	2.43382e-11	1.88631e-11	1.99881e-11	2.25382e-11	2.40007e-11
	-3.18787	2.08131e-11	1.84131e-11	1.98756e-11	1.80381e-11	1.90881e-11	2.40382e-11	2.56133e-11	2.04756e-11	2.32507e-11	1.95756e-11	1.90881e-11	1.78506e-11	2.05131e-11	1.92381e-11	2.56883e-11	2.52008e-11	2.55008e-11	2.51258e-11	2.55758e-11	1.92381e-11	1.88631e-11	1.92756e-11	2.17882e-11	1.94256e-11	2.07756e-11	2.17507e-11	1.82631e-11	2.04381e-11	1.92381e-11	1.80381e-11	1.86381e-11	2.54258e-11	2.55383e-11	2.52383e-11	2.25007e-11	2.23507e-11	2.00631e-11	2.49008e-11	2.36257e-11	2.64008e-11	2.58383e-11	2.45258e-11	2.08506e-11	2.41882e-11	1.92006e-11	1.99881e-11	2.24632e-11	2.41132e-11
	-3.15264	2.09631e-11	1.85256e-11	1.97256e-11	1.86381e-11	1.91256e-11	2.42632e-11	2.58008e-11	2.09631e-11	2.31757e-11	1.96131e-11	1.89756e-11	1.80756e-11	2.08506e-11	1.88631e-11	2.55008e-11	2.61008e-11	2.52383e-11	2.62883e-11	2.51258e-11	1.93506e-11	1.87881e-11	1.89006e-11	2.13757e-11	2.02506e-11	2.07006e-11	2.23507e-11	1.85631e-11	2.05506e-11	1.95381e-11	1.81881e-11	1.86756e-11	2.56133e-11	2.56883e-11	2.56133e-11	2.30632e-11	2.24632e-11	2.08881e-11	2.44883e-11	2.42632e-11	2.59133e-11	2.55758e-11	2.44883e-11	2.07756e-11	2.41882e-11	1.93506e-11	2.01381e-11	2.24257e-11	2.40382e-11
	-3.11742	2.06256e-11	1.87131e-11	1.99131e-11	1.89756e-11	2.03256e-11	2.41507e-11	2.53508e-11	2.12257e-11	2.31757e-11	1.92756e-11	1.97631e-11	1.85631e-11	2.06256e-11	1.87881e-11	2.53133e-11	2.58008e-11	2.56508e-11	2.56883e-11	2.53883e-11	1.93881e-11	1.89006e-11	1.90506e-11	2.13007e-11	1.94631e-11	2.09631e-11	2.20507e-11	1.88256e-11	2.07756e-11	1.96881e-11	1.80756e-11	1.89006e-11	2.53883e-11	2.56883e-11	2.56883e-11	2.24257e-11	2.23882e-11	2.08506e-11	2.48258e-11	2.43007e-11	2.56508e-11	2.52758e-11	2.49383e-11	2.12257e-11	2.39632e-11	1.93506e-11	2.07381e-11	2.27257e-11	2.41132e-11
	-3.08219	2.12632e-11	1.88631e-11	2.07006e-11	1.86756e-11	1.95006e-11	2.41132e-11	2.55758e-11	2.13382e-11	2.35132e-11	1.97631e-11	1.98006e-11	1.89381e-11	2.08131e-11	1.93131e-11	2.56508e-11	2.53508e-11	2.53133e-11	2.55383e-11	2.58008e-11	1.92381e-11	1.92756e-11	2.03256e-11	2.16757e-11	2.03631e-11	2.05131e-11	2.24257e-11	1.87131e-11	2.05881e-11	1.93881e-11	1.85256e-11	1.90131e-11	2.53508e-11	2.53883e-11	2.55008e-11	2.21632e-11	2.23507e-11	2.04006e-11	2.53883e-11	2.44133e-11	2.55008e-11	2.55383e-11	2.51258e-11	2.10006e-11	2.45258e-11	1.93506e-11	2.10006e-11	2.29132e-11	2.41132e-11
	-3.04697	2.14132e-11	1.92006e-11	2.02881e-11	1.86381e-11	1.96506e-11	2.44133e-11	2.57258e-11	2.14132e-11	2.35132e-11	1.98006e-11	1.96131e-11	1.88256e-11	2.08506e-11	1.94256e-11	2.58758e-11	2.58008e-11	2.56508e-11	2.55383e-11	2.56508e-11	1.94256e-11	1.92756e-11	1.95381e-11	2.18257e-11	2.04381e-11	2.08506e-11	2.25757e-11	1.89756e-11	2.10006e-11	1.94631e-11	1.90506e-11	1.86381e-11	2.57258e-11	2.56508e-11	2.56508e-11	2.23507e-11	2.26507e-11	2.07381e-11	2.52758e-11	2.42257e-11	2.53508e-11	2.59133e-11	2.48258e-11	2.13382e-11	2.49008e-11	1.96506e-11	2.12632e-11	2.28007e-11	2.43382e-11
	-3.01174	2.14507e-11	1.91256e-11	2.00631e-11	1.89756e-11	1.94256e-11	2.43757e-11	2.54633e-11	2.12257e-11	2.34007e-11	1.99506e-11	1.99506e-11	1.86006e-11	2.08131e-11	1.93881e-11	2.56133e-11	2.56508e-11	2.56508e-11	2.54633e-11	2.53133e-11	1.97256e-11	1.92756e-11	2.01381e-11	2.18257e-11	2.05131e-11	2.08131e-11	2.18257e-11	1.96881e-11	2.09631e-11	2.00631e-11	1.85256e-11	1.94631e-11	2.56883e-11	2.58008e-11	2.57258e-11	2.26882e-11	2.24632e-11	2.06256e-11	2.52383e-11	2.44883e-11	2.55383e-11	2.53133e-11	2.46008e-11	2.11882e-11	2.39257e-11	1.99881e-11	2.12632e-11	2.20882e-11	2.36632e-11
	-2.97652	2.13007e-11	1.95756e-11	2.04381e-11	1.90506e-11	2.01756e-11	2.47883e-11	2.53133e-11	2.13382e-11	2.37007e-11	2.00256e-11	2.00631e-11	1.90131e-11	2.07381e-11	2.00256e-11	2.53883e-11	2.56883e-11	2.56508e-11	2.56883e-11	2.55758e-11	1.95756e-11	1.95756e-11	2.03256e-11	2.21632e-11	2.03631e-11	2.09256e-11	2.28382e-11	1.91256e-11	2.14507e-11	1.97631e-11	1.87881e-11	1.96131e-11	2.54633e-11	2.53883e-11	2.53883e-11	2.28007e-11	2.28007e-11	2.12632e-11	2.52008e-11	2.46758e-11	2.58008e-11	2.52383e-11	2.47508e-11	2.08131e-11	2.38132e-11	2.00631e-11	2.11507e-11	2.31757e-11	2.44133e-11
	-2.94129	2.17132e-11	1.95381e-11	2.05881e-11	1.96131e-11	2.05506e-11	2.45258e-11	2.55758e-11	2.18257e-11	2.34757e-11	2.01756e-11	1.99131e-11	1.86006e-11	2.05881e-11	1.99506e-11	2.55008e-11	2.57633e-11	2.58008e-11	2.56883e-11	2.54258e-11	2.02131e-11	1.99506e-11	1.99881e-11	2.22007e-11	2.04756e-11	2.14132e-11	2.30632e-11	1.96131e-11	2.14507e-11	2.04381e-11	1.92381e-11	1.96506e-11	2.55383e-11	2.55008e-11	2.59883e-11	2.29882e-11	2.28382e-11	2.11132e-11	2.52008e-11	2.44133e-11	2.56133e-11	2.62508e-11	2.50508e-11	2.10756e-11	2.38882e-11	2.01006e-11	2.14882e-11	2.26882e-11	2.38507e-11
	-2.90607	2.17132e-11	1.96131e-11	2.05881e-11	1.99881e-11	2.02881e-11	2.44133e-11	2.58383e-11	2.20132e-11	2.35882e-11	1.99881e-11	2.04006e-11	2.00631e-11	2.05881e-11	1.98381e-11	2.54633e-11	2.55758e-11	2.56133e-11	2.57258e-11	2.58008e-11	1.99506e-11	1.94631e-11	2.04006e-11	2.20882e-11	2.05506e-11	2.15632e-11	2.24632e-11	1.95006e-11	2.17882e-11	2.05131e-11	1.89756e-11	1.95006e-11	2.58008e-11	2.59508e-11	2.55758e-11	2.28007e-11	2.28007e-11	2.11882e-11	2.55758e-11	2.46758e-11	2.53883e-11	2.55008e-11	2.50883e-11	2.13007e-11	2.42632e-11	2.02131e-11	2.11882e-11	2.27632e-11	2.44883e-11
	-2.87084	2.17132e-11	1.96881e-11	2.07756e-11	1.92006e-11	2.05506e-11	2.44883e-11	2.55008e-11	2.19382e-11	2.37007e-11	2.01756e-11	2.02131e-11	1.90131e-11	2.10006e-11	2.01381e-11	2.61383e-11	2.55758e-11	2.53508e-11	2.55758e-11	2.60633e-11	2.02881e-11	1.99881e-11	2.08131e-11	2.26132e-11	2.04006e-11	2.13382e-11	2.27632e-11	1.98756e-11	2.13757e-11	2.02506e-11	1.95756e-11	1.95381e-11	2.53133e-11	2.56508e-11	2.57258e-11	2.27632e-11	2.28007e-11	2.12632e-11	2.53133e-11	2.46008e-11	2.56883e-11	2.56508e-11	2.49008e-11	2.22382e-11	2.40007e-11	2.00256e-11	2.13757e-11	2.29507e-11	2.40382e-11
	-2.83562	2.22757e-11	2.02131e-11	2.09631e-11	1.92381e-11	2.07756e-11	2.47883e-11	2.52383e-11	2.17132e-11	2.38132e-11	2.07381e-11	2.03631e-11	1.95006e-11	2.13007e-11	2.01006e-11	2.58383e-11	2.59508e-11	2.58758e-11	2.53133e-11	2.53883e-11	2.07381e-11	2.02881e-11	2.10006e-11	2.29132e-11	2.08881e-11	2.16382e-11	2.32882e-11	2.00631e-11	2.13757e-11	2.03256e-11	2.01381e-11	1.94256e-11	2.56133e-11	2.57633e-11	2.52383e-11	2.29507e-11	2.28382e-11	2.11507e-11	2.58008e-11	2.42257e-11	2.58008e-11	2.55758e-11	2.50883e-11	2.17507e-11	2.40007e-11	2.00256e-11	2.17132e-11	2.31382e-11	2.44133e-11
	-2.80039	2.21632e-11	2.05881e-11	2.09256e-11	1.99131e-11	2.07006e-11	2.48258e-11	2.57633e-11	2.19382e-11	2.38507e-11	2.05881e-11	2.04381e-11	1.95381e-11	2.09631e-11	2.03256e-11	2.58383e-11	2.60258e-11	2.55383e-11	2.63258e-11	2.56883e-11	2.05131e-11	1.98006e-11	2.04381e-11	2.28007e-11	2.10381e-11	2.18257e-11	2.32132e-11	1.99131e-11	2.14132e-11	2.05506e-11	1.98381e-11	1.97631e-11	2.53883e-11	2.57258e-11	2.60633e-11	2.28757e-11	2.28757e-11	2.17882e-11	2.49758e-11	2.49008e-11	2.60258e-11	2.53133e-11	2.43757e-11	2.12632e-11	2.45633e-11	2.06256e-11	2.17507e-11	2.28757e-11	2.46383e-11
	-2.76517	2.19757e-11	2.07381e-11	2.14507e-11	2.02881e-11	2.07756e-11	2.50133e-11	2.55758e-11	2.20132e-11	2.38882e-11	2.02131e-11	2.09631e-11	1.99131e-11	2.13382e-11	2.03256e-11	2.52758e-11	2.58008e-11	2.55383e-11	2.55008e-11	2.56133e-11	2.01006e-11	1.99131e-11	2.04756e-11	2.28007e-11	2.09631e-11	2.17132e-11	2.31007e-11	1.99131e-11	2.16382e-11	2.07381e-11	1.91631e-11	2.01381e-11	2.55758e-11	2.55758e-11	2.58758e-11	2.37007e-11	2.30632e-11	2.19007e-11	2.55758e-11	2.53508e-11	2.59133e-11	2.53133e-11	2.53133e-11	2.21257e-11	2.42632e-11	2.05131e-11	2.14132e-11	2.31382e-11	2.42632e-11
	-2.72994	2.24632e-11	2.03631e-11	2.17132e-11	2.01381e-11	2.09256e-11	2.51258e-11	2.55758e-11	2.23132e-11	2.41132e-11	2.05506e-11	2.04006e-11	1.99881e-11	2.15257e-11	2.01756e-11	2.57258e-11	2.53133e-11	2.53883e-11	2.62883e-11	2.59133e-11	2.01756e-11	2.04006e-11	2.08506e-11	2.31007e-11	2.14132e-11	2.18632e-11	2.31007e-11	2.01381e-11	2.19382e-11	2.07006e-11	1.99881e-11	1.98756e-11	2.55758e-11	2.55758e-11	2.57633e-11	2.33257e-11	2.32507e-11	2.15257e-11	2.56883e-11	2.54258e-11	2.54633e-11	2.56883e-11	2.56883e-11	2.18257e-11	2.46758e-11	2.06631e-11	2.20882e-11	2.30257e-11	2.40382e-11
	-2.69472	2.25382e-11	2.01381e-11	2.13382e-11	2.02506e-11	2.11132e-11	2.48258e-11	2.59133e-11	2.19007e-11	2.37757e-11	2.04381e-11	2.07756e-11	1.99506e-11	2.08506e-11	2.02131e-11	2.57633e-11	2.60258e-11	2.58758e-11	2.56508e-11	2.55383e-11	2.10756e-11	2.03256e-11	2.07381e-11	2.34382e-11	2.13007e-11	2.25382e-11	2.31007e-11	2.04381e-11	2.19382e-11	2.09256e-11	2.00256e-11	2.01006e-11	2.55008e-11	2.57258e-11	2.56133e-11	2.32132e-11	2.32132e-11	2.14882e-11	2.54258e-11	2.49383e-11	2.53883e-11	2.56508e-11	2.51258e-11	2.22382e-11	2.52008e-11	2.06631e-11	2.19757e-11	2.29507e-11	2.44883e-11
	-2.65949	2.23507e-11	2.05506e-11	2.12632e-11	2.00631e-11	2.08506e-11	2.49008e-11	2.54258e-11	2.22007e-11	2.42257e-11	2.14507e-11	2.11882e-11	2.01756e-11	2.17882e-11	2.05506e-11	2.53508e-11	2.57258e-11	2.62133e-11	2.54258e-11	2.58008e-11	2.09256e-11	2.04006e-11	2.11132e-11	2.32132e-11	2.15257e-11	2.17132e-11	2.35507e-11	2.11882e-11	2.19382e-11	2.10006e-11	2.01006e-11	2.04756e-11	2.58008e-11	2.55758e-11	2.55758e-11	2.32507e-11	2.32507e-11	2.19007e-11	2.52383e-11	2.47508e-11	2.56508e-11	2.53133e-11	2.48258e-11	2.20507e-11	2.38882e-11	2.10006e-11	2.19007e-11	2.35882e-11	2.51258e-11
	-2.62427	2.25757e-11	2.10006e-11	2.21632e-11	2.04381e-11	2.15632e-11	2.50883e-11	2.53508e-11	2.23132e-11	2.41132e-11	2.08506e-11	2.13382e-11	2.03256e-11	2.15257e-11	2.09256e-11	2.56508e-11	2.61383e-11	2.53883e-11	2.55008e-11	2.58758e-11	2.06256e-11	2.07756e-11	2.12257e-11	2.37757e-11	2.14507e-11	2.22007e-11	2.37007e-11	1.99881e-11	2.22757e-11	2.08131e-11	2.07756e-11	2.05131e-11	2.58758e-11	2.55008e-11	2.56133e-11	2.38132e-11	2.34382e-11	2.22007e-11	2.52008e-11	2.52758e-11	2.57633e-11	2.57633e-11	2.50508e-11	2.21257e-11	2.41132e-11	2.08131e-11	2.22007e-11	2.40757e-11	2.50508e-11
	-2.58904	2.25007e-11	2.08506e-11	2.16007e-11	2.10381e-11	2.13382e-11	2.47508e-11	2.56133e-11	2.26507e-11	2.38507e-11	2.11507e-11	2.14132e-11	2.02131e-11	2.12257e-11	2.10756e-11	2.53883e-11	2.54633e-11	2.56133e-11	2.58758e-11	2.55008e-11	2.13382e-11	2.07381e-11	2.10381e-11	2.23882e-11	2.15257e-11	2.22757e-11	2.40382e-11	2.07006e-11	2.18257e-11	2.14882e-11	2.06631e-11	2.10006e-11	2.54633e-11	2.61008e-11	2.58008e-11	2.40757e-11	2.35132e-11	2.16382e-11	2.51633e-11	2.51258e-11	2.58758e-11	2.61008e-11	2.53508e-11	2.20882e-11	2.38132e-11	2.11507e-11	2.21257e-11	2.36632e-11	2.47883e-11
	-2.55382	2.25007e-11	2.10756e-11	2.14132e-11	2.08131e-11	2.10006e-11	2.49008e-11	2.55383e-11	2.27632e-11	2.38507e-11	2.11507e-11	2.16757e-11	2.04381e-11	2.18632e-11	2.10006e-11	2.53883e-11	2.58383e-11	2.54633e-11	2.57258e-11	2.55383e-11	2.07006e-11	2.06631e-11	2.14507e-11	2.33632e-11	2.15257e-11	2.21632e-11	2.37757e-11	2.06631e-11	2.25007e-11	2.15632e-11	2.05506e-11	2.09256e-11	2.56508e-11	2.60633e-11	2.58758e-11	2.34757e-11	2.35132e-11	2.21632e-11	2.51633e-11	2.55008e-11	2.56508e-11	2.56133e-11	2.51633e-11	2.26507e-11	2.43007e-11	2.13007e-11	2.20132e-11	2.37757e-11	2.49383e-11
	-2.51859	2.22757e-11	2.11132e-11	2.21257e-11	2.05506e-11	2.17507e-11	2.51258e-11	2.53883e-11	2.27257e-11	2.41132e-11	2.15257e-11	2.17132e-11	2.09256e-11	2.19757e-11	2.09631e-11	2.62883e-11	2.55383e-11	2.55008e-11	2.53133e-11	2.58383e-11	2.16007e-11	2.10381e-11	2.21257e-11	2.37757e-11	2.17132e-11	2.22382e-11	2.36257e-11	2.11882e-11	2.23132e-11	2.15257e-11	2.09256e-11	2.03631e-11	2.53883e-11	2.54633e-11	2.54258e-11	2.34007e-11	2.33632e-11	2.19007e-11	2.56508e-11	2.49383e-11	2.57258e-11	2.57633e-11	2.51633e-11	2.29507e-11	2.46008e-11	2.11882e-11	2.24257e-11	2.40382e-11	2.48633e-11
	-2.48337	2.30632e-11	2.13382e-11	2.15632e-11	2.08881e-11	2.18257e-11	2.48633e-11	2.57258e-11	2.26132e-11	2.40757e-11	2.16007e-11	2.14132e-11	2.05131e-11	2.18257e-11	2.13382e-11	2.56883e-11	2.57633e-11	2.57258e-11	2.57633e-11	2.60633e-11	2.16757e-11	2.17132e-11	2.13757e-11	2.36632e-11	2.21632e-11	2.23882e-11	2.38507e-11	2.11132e-11	2.22007e-11	2.10381e-11	2.13007e-11	2.08881e-11	2.59883e-11	2.56133e-11	2.55008e-11	2.33257e-11	2.34757e-11	2.20882e-11	2.49758e-11	2.52383e-11	2.59883e-11	2.59133e-11	2.52383e-11	2.24632e-11	2.51258e-11	2.12257e-11	2.27632e-11	2.35507e-11	2.49008e-11
	-2.44814	2.26132e-11	2.15632e-11	2.17882e-11	2.10381e-11	2.15257e-11	2.53883e-11	2.60633e-11	2.24632e-11	2.40757e-11	2.15257e-11	2.16757e-11	2.10381e-11	2.20132e-11	2.15257e-11	2.59883e-11	2.59883e-11	2.58383e-11	2.60258e-11	2.53508e-11	2.13757e-11	2.09256e-11	2.13007e-11	2.37757e-11	2.23132e-11	2.24632e-11	2.37007e-11	2.13007e-11	2.25007e-11	2.17132e-11	2.10381e-11	2.11882e-11	2.57633e-11	2.59883e-11	2.64008e-11	2.35507e-11	2.34757e-11	2.24257e-11	2.52383e-11	2.52383e-11	2.59133e-11	2.56133e-11	2.47133e-11	2.28757e-11	2.47133e-11	2.14132e-11	2.26882e-11	2.31757e-11	2.47883e-11
	-2.41292	2.28382e-11	2.16757e-11	2.26882e-11	2.13757e-11	2.17132e-11	2.49758e-11	2.56508e-11	2.28382e-11	2.43007e-11	2.16007e-11	2.21257e-11	2.14507e-11	2.20507e-11	2.12257e-11	2.56133e-11	2.57258e-11	2.59508e-11	2.55758e-11	2.57258e-11	2.14132e-11	2.14507e-11	2.19382e-11	2.35132e-11	2.20507e-11	2.25382e-11	2.35507e-11	2.12632e-11	2.29507e-11	2.20132e-11	2.08131e-11	2.16007e-11	2.58383e-11	2.57633e-11	2.55758e-11	2.39632e-11	2.41507e-11	2.22382e-11	2.60258e-11	2.52383e-11	2.59883e-11	2.57633e-11	2.54633e-11	2.30632e-11	2.45633e-11	2.17132e-11	2.26132e-11	2.42257e-11	2.50508e-11
	-2.37769	2.31757e-11	2.17507e-11	2.25007e-11	2.10756e-11	2.17882e-11	2.54633e-11	2.54633e-11	2.26507e-11	2.45258e-11	2.16757e-11	2.16382e-11	2.11882e-11	2.24257e-11	2.18257e-11	2.55383e-11	2.55758e-11	2.55758e-11	2.56883e-11	2.56508e-11	2.16007e-11	2.14507e-11	2.19382e-11	2.34007e-11	2.21257e-11	2.27632e-11	2.39632e-11	2.11882e-11	2.28757e-11	2.22757e-11	2.12632e-11	2.14882e-11	2.56133e-11	2.53508e-11	2.58008e-11	2.38882e-11	2.37757e-11	2.22382e-11	2.53508e-11	2.56883e-11	2.53508e-11	2.59508e-11	2.50883e-11	2.32507e-11	2.47883e-11	2.15257e-11	2.34382e-11	2.36257e-11	2.49758e-11
	-2.34247	2.31007e-11	2.11882e-11	2.21257e-11	2.16757e-11	2.17507e-11	2.52758e-11	2.59508e-11	2.32507e-11	2.44508e-11	2.16757e-11	2.17507e-11	2.13757e-11	2.22007e-11	2.11132e-11	2.56508e-11	2.57258e-11	2.58383e-11	2.58758e-11	2.56508e-11	2.17507e-11	2.12632e-11	2.16757e-11	2.36257e-11	2.20507e-11	2.29882e-11	2.38507e-11	2.14507e-11	2.28382e-11	2.24257e-11	2.14132e-11	2.16007e-11	2.55758e-11	2.59883e-11	2.57633e-11	2.35882e-11	2.34757e-11	2.26507e-11	2.57258e-11	2.53133e-11	2.59133e-11	2.56508e-11	2.58383e-11	2.26882e-11	2.47508e-11	2.18632e-11	2.33257e-11	2.37382e-11	2.51633e-11
	-2.30724	2.29132e-11	2.16382e-11	2.20507e-11	2.11132e-11	2.22007e-11	2.51258e-11	2.53508e-11	2.31382e-11	2.40757e-11	2.16757e-11	2.23507e-11	2.15257e-11	2.25382e-11	2.19757e-11	2.58758e-11	2.57258e-11	2.58008e-11	2.52383e-11	2.58008e-11	2.19382e-11	2.19382e-11	2.20507e-11	2.40382e-11	2.25007e-11	2.25757e-11	2.37007e-11	2.17132e-11	2.30257e-11	2.20132e-11	2.14132e-11	2.16757e-11	2.58758e-11	2.55008e-11	2.56133e-11	2.36632e-11	2.39632e-11	2.22382e-11	2.55758e-11	2.52383e-11	2.53508e-11	2.53508e-11	2.52758e-11	2.34007e-11	2.52758e-11	2.21257e-11	2.29882e-11	2.44883e-11	2.52008e-11
	-2.27202	2.31007e-11	2.19382e-11	2.24632e-11	2.17882e-11	2.20882e-11	2.55383e-11	2.61008e-11	2.26507e-11	2.42257e-11	2.22757e-11	2.22007e-11	2.14507e-11	2.26882e-11	2.23132e-11	2.59133e-11	2.56508e-11	2.56883e-11	2.58383e-11	2.54633e-11	2.20882e-11	2.22757e-11	2.21632e-11	2.42257e-11	2.21257e-11	2.29882e-11	2.43007e-11	2.18632e-11	2.29507e-11	2.20882e-11	2.16757e-11	2.17882e-11	2.56883e-11	2.58008e-11	2.55383e-11	2.39632e-11	2.38507e-11	2.26132e-11	2.50883e-11	2.50883e-11	2.61008e-11	2.57258e-11	2.54633e-11	2.29882e-11	2.51633e-11	2.17132e-11	2.32132e-11	2.44883e-11	2.50883e-11
	-2.23679	2.34757e-11	2.19007e-11	2.20882e-11	2.18257e-11	2.20882e-11	2.56883e-11	2.59508e-11	2.37757e-11	2.47508e-11	2.22007e-11	2.22007e-11	2.13757e-11	2.25757e-11	2.19757e-11	2.57633e-11	2.59508e-11	2.60258e-11	2.61758e-11	2.58758e-11	2.23507e-11	2.20882e-11	2.17507e-11	2.38882e-11	2.24632e-11	2.32132e-11	2.46383e-11	2.19757e-11	2.28007e-11	2.24632e-11	2.15632e-11	2.19382e-11	2.56508e-11	2.62133e-11	2.59133e-11	2.43007e-11	2.38507e-11	2.29507e-11	2.53133e-11	2.51633e-11	2.57258e-11	2.60633e-11	2.51633e-11	2.30632e-11	2.46383e-11	2.23132e-11	2.32132e-11	2.40007e-11	2.52008e-11
	-2.20157	2.32507e-11	2.19382e-11	2.27632e-11	2.20882e-11	2.22757e-11	2.51633e-11	2.56883e-11	2.33257e-11	2.45633e-11	2.22007e-11	2.28007e-11	2.17882e-11	2.29132e-11	2.18632e-11	2.58383e-11	2.58383e-11	2.53883e-11	2.57258e-11	2.58383e-11	2.20132e-11	2.20507e-11	2.26507e-11	2.39632e-11	2.22382e-11	2.29132e-11	2.41132e-11	2.14507e-11	2.31007e-11	2.26507e-11	2.18257e-11	2.18632e-11	2.56133e-11	2.58383e-11	2.57633e-11	2.42632e-11	2.41507e-11	2.31382e-11	2.58008e-11	2.58758e-11	2.57633e-11	2.56508e-11	2.57258e-11	2.37757e-11	2.44883e-11	2.23507e-11	2.32507e-11	2.40007e-11	2.54633e-11
	-2.16634	2.34757e-11	2.21632e-11	2.26507e-11	2.22007e-11	2.26132e-11	2.50883e-11	2.56133e-11	2.32882e-11	2.44883e-11	2.27257e-11	2.22757e-11	2.20882e-11	2.29132e-11	2.20132e-11	2.56883e-11	2.56133e-11	2.54633e-11	2.54258e-11	2.58008e-11	2.21257e-11	2.21632e-11	2.28007e-11	2.37382e-11	2.28757e-11	2.28757e-11	2.42257e-11	2.19757e-11	2.29882e-11	2.28007e-11	2.25007e-11	2.17507e-11	2.54633e-11	2.56883e-11	2.54258e-11	2.40382e-11	2.38882e-11	2.23132e-11	2.57258e-11	2.51258e-11	2.59508e-11	2.54258e-11	2.58008e-11	2.34757e-11	2.51258e-11	2.23507e-11	2.35132e-11	2.41507e-11	2.53508e-11
	-2.13112	2.36632e-11	2.23132e-11	2.21257e-11	2.19757e-11	2.26132e-11	2.57258e-11	2.57633e-11	2.34382e-11	2.45258e-11	2.22007e-11	2.21257e-11	2.18632e-11	2.31007e-11	2.21257e-11	2.57633e-11	2.59883e-11	2.59133e-11	2.61008e-11	2.58758e-11	2.20132e-11	2.21632e-11	2.23132e-11	2.44508e-11	2.27632e-11	2.34382e-11	2.45633e-11	2.23507e-11	2.30257e-11	2.23882e-11	2.22757e-11	2.19757e-11	2.59883e-11	2.56508e-11	2.56883e-11	2.40382e-11	2.41507e-11	2.31382e-11	2.53883e-11	2.56133e-11	2.57258e-11	2.58383e-11	2.52383e-11	2.32882e-11	2.48633e-11	2.24257e-11	2.32882e-11	2.40382e-11	2.53508e-11
	-2.09589	2.31007e-11	2.22007e-11	2.27632e-11	2.20507e-11	2.28757e-11	2.50883e-11	2.58383e-11	2.33632e-11	2.49008e-11	2.22757e-11	2.26882e-11	2.18632e-11	2.29507e-11	2.23507e-11	2.58008e-11	2.55758e-11	2.58008e-11	2.58383e-11	2.55383e-11	2.28382e-11	2.24632e-11	2.23882e-11	2.43757e-11	2.30257e-11	2.32132e-11	2.43007e-11	2.25007e-11	2.31007e-11	2.20882e-11	2.19757e-11	2.21632e-11	2.60633e-11	2.60633e-11	2.61758e-11	2.42257e-11	2.40757e-11	2.26882e-11	2.55008e-11	2.54258e-11	2.56883e-11	2.51633e-11	2.53508e-11	2.34757e-11	2.49008e-11	2.26882e-11	2.33632e-11	2.45633e-11	2.57258e-11
	-2.06067	2.37007e-11	2.27257e-11	2.29132e-11	2.20882e-11	2.30632e-11	2.53883e-11	2.56883e-11	2.33257e-11	2.51258e-11	2.24632e-11	2.28382e-11	2.22382e-11	2.29132e-11	2.21632e-11	2.53133e-11	2.55383e-11	2.58008e-11	2.57633e-11	2.55383e-11	2.25007e-11	2.23882e-11	2.30257e-11	2.39257e-11	2.32507e-11	2.32882e-11	2.40757e-11	2.20132e-11	2.33257e-11	2.26132e-11	2.17507e-11	2.23882e-11	2.56133e-11	2.54633e-11	2.58758e-11	2.43007e-11	2.44883e-11	2.33632e-11	2.59883e-11	2.56508e-11	2.59883e-11	2.62133e-11	2.57258e-11	2.35507e-11	2.50883e-11	2.28007e-11	2.40007e-11	2.48633e-11	2.53133e-11
	-2.02544	2.36257e-11	2.22007e-11	2.30632e-11	2.25757e-11	2.29132e-11	2.55008e-11	2.56883e-11	2.37382e-11	2.48258e-11	2.26507e-11	2.24632e-11	2.23882e-11	2.30632e-11	2.23507e-11	2.54633e-11	2.57258e-11	2.60258e-11	2.57258e-11	2.56508e-11	2.25382e-11	2.24632e-11	2.26132e-11	2.40382e-11	2.29882e-11	2.37382e-11	2.48258e-11	2.23132e-11	2.31757e-11	2.30632e-11	2.23507e-11	2.26507e-11	2.57633e-11	2.58758e-11	2.56133e-11	2.44508e-11	2.41507e-11	2.35132e-11	2.56133e-11	2.51633e-11	2.58758e-11	2.62133e-11	2.55008e-11	2.35132e-11	2.49758e-11	2.25757e-11	2.37757e-11	2.40757e-11	2.54633e-11
	-1.99022	2.40007e-11	2.20132e-11	2.32132e-11	2.28382e-11	2.27257e-11	2.51633e-11	2.58008e-11	2.38882e-11	2.45633e-11	2.25757e-11	2.27257e-11	2.21632e-11	2.29882e-11	2.24257e-11	2.58008e-11	2.57258e-11	2.59508e-11	2.56133e-11	2.59883e-11	2.26132e-11	2.22757e-11	2.27257e-11	2.45258e-11	2.30632e-11	2.36632e-11	2.43757e-11	2.25757e-11	2.30632e-11	2.30632e-11	2.25757e-11	2.26132e-11	2.56508e-11	2.62883e-11	2.59133e-11	2.43382e-11	2.42257e-11	2.31382e-11	2.56133e-11	2.48258e-11	2.53883e-11	2.58008e-11	2.56508e-11	2.37757e-11	2.50508e-11	2.25007e-11	2.34757e-11	2.46008e-11	2.58383e-11
	-1.95499	2.36632e-11	2.25757e-11	2.30632e-11	2.18632e-11	2.28757e-11	2.49758e-11	2.52383e-11	2.31757e-11	2.46008e-11	2.26507e-11	2.30257e-11	2.22382e-11	2.29882e-11	2.31757e-11	2.61008e-11	2.55758e-11	2.57633e-11	2.56883e-11	2.62133e-11	2.28007e-11	2.28757e-11	2.29507e-11	2.48633e-11	2.34757e-11	2.33632e-11	2.46758e-11	2.26132e-11	2.31757e-11	2.25757e-11	2.23882e-11	2.22757e-11	2.59508e-11	2.51258e-11	2.56508e-11	2.42257e-11	2.43757e-11	2.31382e-11	2.57633e-11	2.52008e-11	2.60258e-11	2.58383e-11	2.52008e-11	2.42632e-11	2.52008e-11	2.30257e-11	2.36632e-11	2.46008e-11	2.56883e-11
	-1.91977	2.35882e-11	2.26507e-11	2.29132e-11	2.31007e-11	2.31382e-11	2.53883e-11	2.61383e-11	2.40007e-11	2.51633e-11	2.29132e-11	2.24257e-11	2.26132e-11	2.32882e-11	2.29132e-11	2.60258e-11	2.56883e-11	2.57633e-11	2.58758e-11	2.54633e-11	2.29882e-11	2.29882e-11	2.29132e-11	2.42632e-11	2.29507e-11	2.37007e-11	2.49383e-11	2.27257e-11	2.31007e-11	2.30257e-11	2.29882e-11	2.24257e-11	2.55383e-11	2.57633e-11	2.58383e-11	2.44508e-11	2.39632e-11	2.34007e-11	2.55008e-11	2.54633e-11	2.61383e-11	2.57633e-11	2.53508e-11	2.34757e-11	2.51258e-11	2.30257e-11	2.41882e-11	2.48633e-11	2.55758e-11
	-1.88454	2.37007e-11	2.30632e-11	2.29507e-11	2.25757e-11	2.30632e-11	2.55758e-11	2.59508e-11	2.40382e-11	2.55008e-11	2.26132e-11	2.30257e-11	2.24257e-11	2.30632e-11	2.27257e-11	2.57633e-11	2.60258e-11	2.57258e-11	2.60633e-11	2.58758e-11	2.30257e-11	2.29132e-11	2.28757e-11	2.40382e-11	2.34757e-11	2.37382e-11	2.47883e-11	2.26507e-11	2.30632e-11	2.29882e-11	2.21632e-11	2.27632e-11	2.59133e-11	2.59133e-11	2.61008e-11	2.45258e-11	2.40757e-11	2.35132e-11	2.56883e-11	2.54633e-11	2.57633e-11	2.56883e-11	2.46383e-11	2.38507e-11	2.50133e-11	2.29132e-11	2.38507e-11	2.45258e-11	2.56508e-11
	-1.84932	2.38507e-11	2.29882e-11	2.37007e-11	2.30257e-11	2.28757e-11	2.57258e-11	2.56508e-11	2.38132e-11	2.51258e-11	2.31007e-11	2.37382e-11	2.28757e-11	2.38132e-11	2.28757e-11	2.61758e-11	2.53883e-11	2.53883e-11	2.56508e-11	2.55758e-11	2.30632e-11	2.28757e-11	2.32132e-11	2.42257e-11	2.29882e-11	2.34007e-11	2.46383e-11	2.24257e-11	2.33257e-11	2.32507e-11	2.26507e-11	2.28757e-11	2.56508e-11	2.57633e-11	2.54258e-11	2.45258e-11	2.43007e-11	2.31007e-11	2.59133e-11	2.60258e-11	2.59133e-11	2.56883e-11	2.61758e-11	2.45258e-11	2.53133e-11	2.29507e-11	2.37757e-11	2.44133e-11	2.57258e-11
	-1.81409	2.42632e-11	2.30632e-11	2.35882e-11	2.28007e-11	2.32132e-11	2.58758e-11	2.55758e-11	2.40382e-11	2.53133e-11	2.32882e-11	2.29132e-11	2.28007e-11	2.35507e-11	2.26882e-11	2.55758e-11	2.56133e-11	2.57633e-11	2.55008e-11	2.56883e-11	2.31007e-11	2.27632e-11	2.34382e-11	2.39257e-11	2.35507e-11	2.36632e-11	2.48258e-11	2.28757e-11	2.35507e-11	2.34007e-11	2.31007e-11	2.28382e-11	2.57633e-11	2.56508e-11	2.54633e-11	2.40757e-11	2.45633e-11	2.35882e-11	2.57258e-11	2.57633e-11	2.59133e-11	2.60258e-11	2.54258e-11	2.40757e-11	2.57633e-11	2.27257e-11	2.44133e-11	2.43382e-11	2.55383e-11
	-1.77886	2.40757e-11	2.29132e-11	2.31382e-11	2.29132e-11	2.32507e-11	2.57633e-11	2.59133e-11	2.39257e-11	2.49008e-11	2.30257e-11	2.31382e-11	2.26132e-11	2.33257e-11	2.28382e-11	2.56883e-11	2.60633e-11	2.58008e-11	2.59883e-11	2.57258e-11	2.29507e-11	2.30632e-11	2.32132e-11	2.45258e-11	2.35882e-11	2.41132e-11	2.49383e-11	2.32507e-11	2.35507e-11	2.32132e-11	2.31007e-11	2.28757e-11	2.56883e-11	2.58758e-11	2.56883e-11	2.47883e-11	2.47133e-11	2.40007e-11	2.55008e-11	2.59133e-11	2.57258e-11	2.59508e-11	2.54633e-11	2.41507e-11	2.58383e-11	2.32132e-11	2.39632e-11	2.46008e-11	2.55758e-11
	-1.74364	2.39632e-11	2.28382e-11	2.39632e-11	2.28757e-11	2.31007e-11	2.56883e-11	2.56883e-11	2.43007e-11	2.52008e-11	2.29882e-11	2.34757e-11	2.28007e-11	2.34382e-11	2.32882e-11	2.58008e-11	2.55758e-11	2.57633e-11	2.58383e-11	2.58008e-11	2.35507e-11	2.32507e-11	2.31757e-11	2.41882e-11	2.40382e-11	2.36632e-11	2.47133e-11	2.31007e-11	2.37757e-11	2.31382e-11	2.29882e-11	2.30257e-11	2.56883e-11	2.59508e-11	2.59883e-11	2.42632e-11	2.47508e-11	2.35507e-11	2.56508e-11	2.54258e-11	2.55758e-11	2.54258e-11	2.58383e-11	2.43382e-11	2.53883e-11	2.35507e-11	2.42257e-11	2.50133e-11	2.57633e-11
	-1.70841	2.43007e-11	2.32882e-11	2.33632e-11	2.31382e-11	2.40007e-11	2.58008e-11	2.56508e-11	2.42632e-11	2.48633e-11	2.36257e-11	2.35507e-11	2.31382e-11	2.35507e-11	2.35132e-11	2.58383e-11	2.56883e-11	2.58758e-11	2.56508e-11	2.57633e-11	2.32507e-11	2.32132e-11	2.34757e-11	2.44508e-11	2.36632e-11	2.41882e-11	2.48633e-11	2.27257e-11	2.38882e-11	2.33632e-11	2.30257e-11	2.31757e-11	2.61758e-11	2.56508e-11	2.59508e-11	2.50133e-11	2.47883e-11	2.34007e-11	2.59883e-11	2.54258e-11	2.57258e-11	2.58008e-11	2.55383e-11	2.40382e-11	2.59133e-11	2.31382e-11	2.45258e-11	2.48258e-11	2.51258e-11
	-1.67319	2.43757e-11	2.34382e-11	2.41507e-11	2.34757e-11	2.35132e-11	2.55758e-11	2.57258e-11	2.43757e-11	2.54258e-11	2.32132e-11	2.33257e-11	2.32507e-11	2.35507e-11	2.35132e-11	2.57633e-11	2.57633e-11	2.59883e-11	2.61758e-11	2.56508e-11	2.30632e-11	2.32882e-11	2.32132e-11	2.46383e-11	2.33632e-11	2.40382e-11	2.56508e-11	2.35132e-11	2.37757e-11	2.38882e-11	2.32132e-11	2.33632e-11	2.56508e-11	2.59883e-11	2.56883e-11	2.46758e-11	2.44508e-11	2.40007e-11	2.58383e-11	2.56883e-11	2.56883e-11	2.59133e-11	2.55008e-11	2.42632e-11	2.53883e-11	2.33632e-11	2.43007e-11	2.48258e-11	2.57633e-11
	-1.63796	2.43007e-11	2.30257e-11	2.36257e-11	2.31382e-11	2.35132e-11	2.50883e-11	2.56508e-11	2.43757e-11	2.51633e-11	2.34382e-11	2.34007e-11	2.31007e-11	2.39632e-11	2.31757e-11	2.58383e-11	2.56133e-11	2.59508e-11	2.56883e-11	2.58008e-11	2.34757e-11	2.28757e-11	2.38132e-11	2.49758e-11	2.37007e-11	2.41882e-11	2.43007e-11	2.34382e-11	2.35507e-11	2.37757e-11	2.31382e-11	2.32507e-11	2.58758e-11	2.60633e-11	2.57258e-11	2.44883e-11	2.48633e-11	2.39632e-11	2.52008e-11	2.57633e-11	2.58383e-11	2.58758e-11	2.55758e-11	2.46008e-11	2.53133e-11	2.37382e-11	2.41132e-11	2.49383e-11	2.57633e-11
	-1.60274	2.47508e-11	2.36257e-11	2.35882e-11	2.33257e-11	2.34382e-11	2.58383e-11	2.58383e-11	2.41882e-11	2.47508e-11	2.37007e-11	2.35132e-11	2.32507e-11	2.41882e-11	2.34007e-11	2.61008e-11	2.56508e-11	2.56883e-11	2.57258e-11	2.58758e-11	2.37382e-11	2.38132e-11	2.41132e-11	2.54633e-11	2.37007e-11	2.41882e-11	2.51633e-11	2.33257e-11	2.40382e-11	2.32882e-11	2.34757e-11	2.35132e-11	2.54258e-11	2.54258e-11	2.55758e-11	2.44883e-11	2.47883e-11	2.39257e-11	2.58383e-11	2.55008e-11	2.60258e-11	2.58008e-11	2.55008e-11	2.45258e-11	2.55758e-11	2.37382e-11	2.43757e-11	2.50133e-11	2.62133e-11
	-1.56751	2.48258e-11	2.34382e-11	2.35507e-11	2.35507e-11	2.38132e-11	2.55758e-11	2.61008e-11	2.43007e-11	2.52383e-11	2.38507e-11	2.34007e-11	2.29507e-11	2.40382e-11	2.32882e-11	2.56133e-11	2.61383e-11	2.56133e-11	2.62508e-11	2.61758e-11	2.37007e-11	2.35132e-11	2.35507e-11	2.49758e-11	2.38507e-11	2.41882e-11	2.50883e-11	2.35882e-11	2.37757e-11	2.41507e-11	2.32882e-11	2.32132e-11	2.62133e-11	2.59133e-11	2.64008e-11	2.47883e-11	2.45633e-11	2.40382e-11	2.51258e-11	2.57633e-11	2.57633e-11	2.54633e-11	2.54633e-11	2.44133e-11	2.56133e-11	2.36257e-11	2.45258e-11	2.54258e-11	2.56508e-11
	-1.53229	2.43382e-11	2.37382e-11	2.39632e-11	2.34757e-11	2.38132e-11	2.62133e-11	2.59133e-11	2.46383e-11	2.54258e-11	2.37382e-11	2.41132e-11	2.32882e-11	2.41882e-11	2.35882e-11	2.58008e-11	2.61008e-11	2.58383e-11	2.61383e-11	2.55383e-11	2.39257e-11	2.36257e-11	2.34757e-11	2.53133e-11	2.39632e-11	2.41507e-11	2.52008e-11	2.33257e-11	2.41132e-11	2.38132e-11	2.32132e-11	2.41132e-11	2.62508e-11	2.57633e-11	2.63633e-11	2.46758e-11	2.46758e-11	2.42257e-11	2.59883e-11	2.58758e-11	2.55383e-11	2.55008e-11	2.53508e-11	2.42632e-11	2.57258e-11	2.36257e-11	2.43382e-11	2.48633e-11	2.58383e-11
	-1.49706	2.47133e-11	2.36632e-11	2.44133e-11	2.35507e-11	2.37382e-11	2.53883e-11	2.61383e-11	2.46383e-11	2.53883e-11	2.36257e-11	2.40382e-11	2.41882e-11	2.42257e-11	2.35132e-11	2.58758e-11	2.55383e-11	2.58008e-11	2.56133e-11	2.56883e-11	2.39257e-11	2.37382e-11	2.37757e-11	2.49383e-11	2.34757e-11	2.38882e-11	2.49008e-11	2.34382e-11	2.42257e-11	2.40382e-11	2.37007e-11	2.30632e-11	2.54633e-11	2.59133e-11	2.55383e-11	2.45633e-11	2.50508e-11	2.41132e-11	2.61008e-11	2.55383e-11	2.59133e-11	2.59883e-11	2.59133e-11	2.47883e-11	2.59133e-11	2.39632e-11	2.47508e-11	2.50133e-11	2.55008e-11
	-1.46184	2.47883e-11	2.39257e-11	2.40007e-11	2.37382e-11	2.38507e-11	2.54258e-11	2.55008e-11	2.40757e-11	2.52383e-11	2.37757e-11	2.36257e-11	2.36632e-11	2.43382e-11	2.39257e-11	2.56508e-11	2.54258e-11	2.55383e-11	2.56133e-11	2.58383e-11	2.36632e-11	2.33257e-11	2.41507e-11	2.49383e-11	2.45258e-11	2.45633e-11	2.49383e-11	2.39257e-11	2.41882e-11	2.38882e-11	2.36257e-11	2.35507e-11	2.58758e-11	2.56508e-11	2.53883e-11	2.49383e-11	2.47508e-11	2.38882e-11	2.55758e-11	2.55383e-11	2.57258e-11	2.58383e-11	2.56883e-11	2.45633e-11	2.58008e-11	2.38132e-11	2.49383e-11	2.50133e-11	2.55383e-11
	-1.42661	2.46758e-11	2.39632e-11	2.40757e-11	2.35882e-11	2.38507e-11	2.57258e-11	2.57258e-11	2.50883e-11	2.50508e-11	2.38132e-11	2.36632e-11	2.32507e-11	2.47133e-11	2.37382e-11	2.55008e-11	2.56508e-11	2.57258e-11	2.60258e-11	2.58758e-11	2.35507e-11	2.34382e-11	2.38882e-11	2.54258e-11	2.38882e-11	2.45258e-11	2.48258e-11	2.40382e-11	2.45258e-11	2.35132e-11	2.40757e-11	2.40382e-11	2.54633e-11	2.57633e-11	2.59133e-11	2.46383e-11	2.49008e-11	2.43007e-11	2.55383e-11	2.59883e-11	2.60633e-11	2.57258e-11	2.56883e-11	2.42632e-11	2.56508e-11	2.40382e-11	2.39632e-11	2.50133e-11	2.59508e-11
	-1.39139	2.48258e-11	2.37382e-11	2.43382e-11	2.34007e-11	2.42257e-11	2.54633e-11	2.56508e-11	2.43757e-11	2.52008e-11	2.37007e-11	2.38882e-11	2.34007e-11	2.43007e-11	2.39257e-11	2.57258e-11	2.61758e-11	2.62133e-11	2.61008e-11	2.56508e-11	2.37382e-11	2.38882e-11	2.36632e-11	2.55008e-11	2.41132e-11	2.41882e-11	2.50508e-11	2.37007e-11	2.47508e-11	2.39632e-11	2.37007e-11	2.39632e-11	2.56133e-11	2.56508e-11	2.60258e-11	2.50133e-11	2.52758e-11	2.40757e-11	2.57633e-11	2.56508e-11	2.53133e-11	2.58758e-11	2.58383e-11	2.47133e-11	2.56133e-11	2.41882e-11	2.47883e-11	2.55008e-11	2.59508e-11
	-1.35616	2.46383e-11	2.38132e-11	2.39257e-11	2.40757e-11	2.45258e-11	2.55383e-11	2.60258e-11	2.47133e-11	2.52008e-11	2.41882e-11	2.41132e-11	2.39257e-11	2.42632e-11	2.38507e-11	2.56508e-11	2.56883e-11	2.55008e-11	2.56133e-11	2.56133e-11	2.41132e-11	2.41132e-11	2.37757e-11	2.52758e-11	2.46383e-11	2.43757e-11	2.55758e-11	2.36257e-11	2.44508e-11	2.44133e-11	2.37007e-11	2.37382e-11	2.59508e-11	2.59883e-11	2.57633e-11	2.55383e-11	2.51258e-11	2.42257e-11	2.59508e-11	2.49383e-11	2.61758e-11	2.58383e-11	2.56133e-11	2.43382e-11	2.56133e-11	2.41132e-11	2.48258e-11	2.55383e-11	2.57633e-11
	-1.32094	2.46008e-11	2.39257e-11	2.43757e-11	2.40757e-11	2.40757e-11	2.55383e-11	2.60258e-11	2.52008e-11	2.57258e-11	2.39257e-11	2.40382e-11	2.39632e-11	2.42257e-11	2.38507e-11	2.56883e-11	2.59508e-11	2.57258e-11	2.62133e-11	2.56508e-11	2.40757e-11	2.38882e-11	2.37757e-11	2.49008e-11	2.41507e-11	2.44883e-11	2.52383e-11	2.41132e-11	2.41507e-11	2.43007e-11	2.37757e-11	2.39257e-11	2.58758e-11	2.62133e-11	2.58383e-11	2.50133e-11	2.48258e-11	2.47133e-11	2.58008e-11	2.60258e-11	2.55383e-11	2.57258e-11	2.54258e-11	2.50883e-11	2.58383e-11	2.38882e-11	2.48258e-11	2.52008e-11	2.58008e-11
	-1.28571	2.46008e-11	2.39632e-11	2.43757e-11	2.40007e-11	2.43382e-11	2.56883e-11	2.55008e-11	2.47133e-11	2.51258e-11	2.42257e-11	2.44508e-11	2.40382e-11	2.46008e-11	2.41507e-11	2.62883e-11	2.53883e-11	2.62133e-11	2.52383e-11	2.58758e-11	2.39257e-11	2.40757e-11	2.47883e-11	2.53508e-11	2.43757e-11	2.53133e-11	2.55008e-11	2.44133e-11	2.44133e-11	2.41132e-11	2.40007e-11	2.41132e-11	2.56883e-11	2.57633e-11	2.56133e-11	2.48258e-11	2.49758e-11	2.37007e-11	2.58008e-11	2.55008e-11	2.59883e-11	2.59133e-11	2.59133e-11	2.50133e-11	2.55758e-11	2.43007e-11	2.47133e-11	2.52008e-11	2.59508e-11
	-1.25049	2.51258e-11	2.42257e-11	2.44133e-11	2.42257e-11	2.38132e-11	2.60258e-11	2.59133e-11	2.45258e-11	2.48633e-11	2.44883e-11	2.38132e-11	2.41132e-11	2.48633e-11	2.41507e-11	2.60633e-11	2.58008e-11	2.56508e-11	2.58008e-11	2.61008e-11	2.43757e-11	2.43757e-11	2.43757e-11	2.48258e-11	2.44883e-11	2.47508e-11	2.54258e-11	2.37382e-11	2.44883e-11	2.41507e-11	2.44133e-11	2.39632e-11	2.58008e-11	2.55758e-11	2.55383e-11	2.48633e-11	2.50508e-11	2.45633e-11	2.59133e-11	2.52008e-11	2.59508e-11	2.59883e-11	2.58008e-11	2.49758e-11	2.61008e-11	2.42632e-11	2.49758e-11	2.53508e-11	2.62133e-11
	-1.21526	2.47508e-11	2.43007e-11	2.42257e-11	2.41882e-11	2.43382e-11	2.58008e-11	2.59508e-11	2.48258e-11	2.55758e-11	2.41132e-11	2.42257e-11	2.37757e-11	2.49008e-11	2.38132e-11	2.56133e-11	2.62133e-11	2.56883e-11	2.60258e-11	2.60258e-11	2.42257e-11	2.40757e-11	2.38882e-11	2.55383e-11	2.46383e-11	2.44883e-11	2.48633e-11	2.40757e-11	2.42632e-11	2.43382e-11	2.41132e-11	2.43757e-11	2.58758e-11	2.58383e-11	2.61383e-11	2.53883e-11	2.49758e-11	2.49758e-11	2.55758e-11	2.60633e-11	2.59133e-11	2.55383e-11	2.55008e-11	2.48258e-11	2.53133e-11	2.43007e-11	2.49758e-11	2.51633e-11	2.56133e-11
	-1.18004	2.44883e-11	2.45258e-11	2.47133e-11	2.39632e-11	2.45633e-11	2.59133e-11	2.59508e-11	2.50883e-11	2.54633e-11	2.42632e-11	2.48258e-11	2.41507e-11	2.47133e-11	2.41507e-11	2.58383e-11	2.60633e-11	2.56883e-11	2.58383e-11	2.56133e-11	2.44133e-11	2.43007e-11	2.44883e-11	2.50883e-11	2.43757e-11	2.45258e-11	2.54633e-11	2.41132e-11	2.50883e-11	2.41507e-11	2.40382e-11	2.49758e-11	2.56883e-11	2.56883e-11	2.59883e-11	2.52758e-11	2.54258e-11	2.46383e-11	2.59883e-11	2.58383e-11	2.56883e-11	2.60633e-11	2.59133e-11	2.47133e-11	2.59133e-11	2.44133e-11	2.48633e-11	2.57258e-11	2.56133e-11
	-1.14481	2.55008e-11	2.41132e-11	2.46383e-11	2.41882e-11	2.47133e-11	2.58383e-11	2.60258e-11	2.49758e-11	2.59883e-11	2.43757e-11	2.44133e-11	2.42632e-11	2.46008e-11	2.45258e-11	2.58758e-11	2.56508e-11	2.57258e-11	2.58008e-11	2.55008e-11	2.43757e-11	2.43007e-11	2.41507e-11	2.53883e-11	2.45258e-11	2.47508e-11	2.51258e-11	2.41882e-11	2.43757e-11	2.45258e-11	2.44133e-11	2.41882e-11	2.56133e-11	2.60258e-11	2.55383e-11	2.51633e-11	2.54258e-11	2.44133e-11	2.60258e-11	2.55008e-11	2.56133e-11	2.59508e-11	2.62133e-11	2.49008e-11	2.61008e-11	2.44883e-11	2.52758e-11	2.59133e-11	2.58758e-11
	-1.10959	2.48258e-11	2.44508e-11	2.46008e-11	2.46383e-11	2.41507e-11	2.58383e-11	2.57633e-11	2.49008e-11	2.55758e-11	2.41132e-11	2.43007e-11	2.42632e-11	2.47133e-11	2.41507e-11	2.56508e-11	2.56508e-11	2.59508e-11	2.59133e-11	2.55008e-11	2.40007e-11	2.41882e-11	2.48633e-11	2.49758e-11	2.49008e-11	2.49758e-11	2.56883e-11	2.46758e-11	2.48633e-11	2.48258e-11	2.40757e-11	2.37382e-11	2.64008e-11	2.58758e-11	2.54258e-11	2.49008e-11	2.50133e-11	2.46383e-11	2.58008e-11	2.56883e-11	2.58383e-11	2.57633e-11	2.57258e-11	2.49383e-11	2.61383e-11	2.45258e-11	2.51258e-11	2.44508e-11	2.56133e-11
	-1.07436	2.49008e-11	2.44133e-11	2.47508e-11	2.36257e-11	2.41132e-11	2.55008e-11	2.58758e-11	2.49758e-11	2.55758e-11	2.40757e-11	2.44508e-11	2.43382e-11	2.48633e-11	2.45633e-11	2.56883e-11	2.59133e-11	2.58008e-11	2.58758e-11	2.63258e-11	2.42257e-11	2.41882e-11	2.43757e-11	2.56508e-11	2.47883e-11	2.47883e-11	2.52008e-11	2.44133e-11	2.47133e-11	2.49008e-11	2.47883e-11	2.42632e-11	2.55758e-11	2.59508e-11	2.59883e-11	2.49383e-11	2.52008e-11	2.46008e-11	2.58008e-11	2.57633e-11	2.56883e-11	2.59883e-11	2.57258e-11	2.49758e-11	2.59883e-11	2.44883e-11	2.45633e-11	2.59508e-11	2.62508e-11
	-1.03914	2.52383e-11	2.42632e-11	2.46758e-11	2.42257e-11	2.45633e-11	2.56883e-11	2.54258e-11	2.45633e-11	2.54633e-11	2.44508e-11	2.40382e-11	2.43007e-11	2.47133e-11	2.48258e-11	2.63633e-11	2.58383e-11	2.57633e-11	2.57258e-11	2.54258e-11	2.46383e-11	2.47508e-11	2.45258e-11	2.53133e-11	2.46758e-11	2.46383e-11	2.55008e-11	2.43007e-11	2.46758e-11	2.42632e-11	2.44508e-11	2.46758e-11	2.57633e-11	2.56508e-11	2.55758e-11	2.54633e-11	2.55758e-11	2.44508e-11	2.57258e-11	2.56133e-11	2.59133e-11	2.58758e-11	2.61758e-11	2.52383e-11	2.57258e-11	2.46383e-11	2.50133e-11	2.53883e-11	2.56883e-11
	-1.00391	2.50883e-11	2.47883e-11	2.44133e-11	2.51258e-11	2.48258e-11	2.58383e-11	2.59883e-11	2.54258e-11	2.53883e-11	2.45258e-11	2.46383e-11	2.43757e-11	2.47508e-11	2.42257e-11	2.59133e-11	2.57633e-11	2.58383e-11	2.58758e-11	2.56508e-11	2.44133e-11	2.46758e-11	2.43382e-11	2.51633e-11	2.49008e-11	2.54633e-11	2.58008e-11	2.44133e-11	2.48258e-11	2.49758e-11	2.44883e-11	2.45258e-11	2.59508e-11	2.60633e-11	2.62883e-11	2.55758e-11	2.51258e-11	2.47508e-11	2.55383e-11	2.58008e-11	2.56883e-11	2.58758e-11	2.58008e-11	2.47133e-11	2.56883e-11	2.44883e-11	2.48633e-11	2.57633e-11	2.58758e-11
	-0.96869	2.50133e-11	2.44133e-11	2.44508e-11	2.45258e-11	2.49758e-11	2.53508e-11	2.54633e-11	2.56883e-11	2.58008e-11	2.42632e-11	2.49758e-11	2.46758e-11	2.44133e-11	2.46008e-11	2.53508e-11	2.59883e-11	2.55758e-11	2.61383e-11	2.58383e-11	2.43007e-11	2.43382e-11	2.44883e-11	2.55383e-11	2.41507e-11	2.46008e-11	2.56508e-11	2.45258e-11	2.48258e-11	2.49383e-11	2.43007e-11	2.46008e-11	2.56883e-11	2.58758e-11	2.61383e-11	2.52008e-11	2.53133e-11	2.48633e-11	2.59508e-11	2.61008e-11	2.60633e-11	2.59133e-11	2.55758e-11	2.52383e-11	2.58008e-11	2.50883e-11	2.58008e-11	2.56883e-11	2.58383e-11
	-0.93346	2.53883e-11	2.45633e-11	2.51633e-11	2.45258e-11	2.50133e-11	2.59883e-11	2.58758e-11	2.46758e-11	2.57633e-11	2.48633e-11	2.44133e-11	2.47508e-11	2.55008e-11	2.47133e-11	2.60633e-11	2.54258e-11	2.60258e-11	2.52383e-11	2.60258e-11	2.49758e-11	2.47508e-11	2.47883e-11	2.56883e-11	2.52008e-11	2.55008e-11	2.56508e-11	2.48258e-11	2.47133e-11	2.46008e-11	2.47883e-11	2.43757e-11	2.59133e-11	2.58008e-11	2.55758e-11	2.53133e-11	2.54633e-11	2.45258e-11	2.59883e-11	2.56883e-11	2.59883e-11	2.57633e-11	2.64383e-11	2.51258e-11	2.56133e-11	2.46758e-11	2.49008e-11	2.53883e-11	2.58383e-11
	-0.89824	2.55008e-11	2.49758e-11	2.45258e-11	2.47508e-11	2.44133e-11	2.59133e-11	2.61008e-11	2.51633e-11	2.56133e-11	2.49758e-11	2.43757e-11	2.43757e-11	2.50133e-11	2.44883e-11	2.59883e-11	2.61383e-11	2.57258e-11	2.59133e-11	2.57258e-11	2.48258e-11	2.48258e-11	2.47508e-11	2.55383e-11	2.47508e-11	2.49383e-11	2.56508e-11	2.47133e-11	2.46758e-11	2.47508e-11	2.46758e-11	2.46383e-11	2.60633e-11	2.59508e-11	2.60258e-11	2.50133e-11	2.52008e-11	2.52383e-11	2.56508e-11	2.56883e-11	2.58383e-11	2.56883e-11	2.52383e-11	2.51633e-11	2.62133e-11	2.46383e-11	2.49008e-11	2.51633e-11	2.60258e-11
	-0.86301	2.52008e-11	2.49008e-11	2.50133e-11	2.46758e-11	2.45258e-11	2.59133e-11	2.58758e-11	2.50133e-11	2.58383e-11	2.49008e-11	2.52008e-11	2.46758e-11	2.52008e-11	2.45258e-11	2.58383e-11	2.61758e-11	2.58758e-11	2.59133e-11	2.56508e-11	2.47508e-11	2.46758e-11	2.49758e-11	2.53508e-11	2.50508e-11	2.52008e-11	2.52383e-11	2.50133e-11	2.47133e-11	2.49383e-11	2.45258e-11	2.50133e-11	2.59133e-11	2.59508e-11	2.58383e-11	2.59133e-11	2.54258e-11	2.50133e-11	2.56883e-11	2.59883e-11	2.59883e-11	2.56883e-11	2.58008e-11	2.52758e-11	2.55758e-11	2.49758e-11	2.48633e-11	2.54258e-11	2.60258e-11
	-0.82779	2.51258e-11	2.47133e-11	2.52758e-11	2.47883e-11	2.51633e-11	2.61008e-11	2.55758e-11	2.54258e-11	2.56508e-11	2.47883e-11	2.46758e-11	2.49383e-11	2.50883e-11	2.49008e-11	2.58758e-11	2.60258e-11	2.55758e-11	2.60633e-11	2.57633e-11	2.48633e-11	2.48258e-11	2.48633e-11	2.57633e-11	2.50508e-11	2.49008e-11	2.54258e-11	2.43757e-11	2.51258e-11	2.48258e-11	2.47508e-11	2.48633e-11	2.57258e-11	2.56883e-11	2.57633e-11	2.51258e-11	2.59508e-11	2.53133e-11	2.59133e-11	2.58008e-11	2.61008e-11	2.57633e-11	2.61008e-11	2.52383e-11	2.59508e-11	2.51633e-11	2.53508e-11	2.58758e-11	2.63258e-11
	-0.79256	2.54633e-11	2.49758e-11	2.49758e-11	2.50508e-11	2.46758e-11	2.57633e-11	2.59883e-11	2.55008e-11	2.58383e-11	2.49383e-11	2.48258e-11	2.47133e-11	2.49383e-11	2.49758e-11	2.59133e-11	2.57258e-11	2.58758e-11	2.56883e-11	2.57633e-11	2.49758e-11	2.49008e-11	2.49008e-11	2.56508e-11	2.52383e-11	2.54258e-11	2.58383e-11	2.48258e-11	2.50883e-11	2.48633e-11	2.48633e-11	2.47508e-11	2.57633e-11	2.56883e-11	2.59133e-11	2.57258e-11	2.56133e-11	2.49383e-11	2.58758e-11	2.56133e-11	2.57633e-11	2.61383e-11	2.59508e-11	2.50883e-11	2.57633e-11	2.49758e-11	2.56883e-11	2.55383e-11	2.50883e-11
	-0.75734	2.52758e-11	2.51258e-11	2.48258e-11	2.49758e-11	2.49383e-11	2.59133e-11	2.58758e-11	2.56133e-11	2.54633e-11	2.46758e-11	2.51258e-11	2.49008e-11	2.50133e-11	2.47883e-11	2.58758e-11	2.55383e-11	2.58008e-11	2.58758e-11	2.59883e-11	2.48258e-11	2.47133e-11	2.46383e-11	2.56133e-11	2.50133e-11	2.50883e-11	2.58008e-11	2.50133e-11	2.54633e-11	2.50508e-11	2.49008e-11	2.50883e-11	2.60258e-11	2.61383e-11	2.56508e-11	2.51258e-11	2.54258e-11	2.52383e-11	2.61008e-11	2.58758e-11	2.55758e-11	2.57633e-11	2.57633e-11	2.54633e-11	2.61383e-11	2.49383e-11	2.53883e-11	2.56508e-11	2.61008e-11
	-0.72211	2.49758e-11	2.49008e-11	2.50508e-11	2.47133e-11	2.50508e-11	2.56508e-11	2.59133e-11	2.53508e-11	2.59133e-11	2.47883e-11	2.47508e-11	2.48633e-11	2.50883e-11	2.52008e-11	2.59883e-11	2.56508e-11	2.59133e-11	2.55383e-11	2.61383e-11	2.49758e-11	2.55008e-11	2.50508e-11	2.63258e-11	2.49383e-11	2.50883e-11	2.52008e-11	2.51633e-11	2.55758e-11	2.45633e-11	2.44883e-11	2.45258e-11	2.57633e-11	2.56883e-11	2.57633e-11	2.54633e-11	2.53133e-11	2.48633e-11	2.59508e-11	2.55758e-11	2.59883e-11	2.61383e-11	2.58008e-11	2.56133e-11	2.59133e-11	2.47883e-11	2.51258e-11	2.58383e-11	2.64008e-11
	-0.68689	2.55008e-11	2.47883e-11	2.51633e-11	2.47508e-11	2.49758e-11	2.61383e-11	2.63633e-11	2.50883e-11	2.58758e-11	2.50133e-11	2.45258e-11	2.47508e-11	2.51258e-11	2.53508e-11	2.60258e-11	2.59883e-11	2.59883e-11	2.58758e-11	2.55383e-11	2.50508e-11	2.52758e-11	2.48258e-11	2.57258e-11	2.51258e-11	2.53883e-11	2.64008e-11	2.49008e-11	2.49383e-11	2.53133e-11	2.52758e-11	2.54258e-11	2.58383e-11	2.53883e-11	2.58008e-11	2.56883e-11	2.51633e-11	2.51258e-11	2.55008e-11	2.56883e-11	2.62883e-11	2.59133e-11	2.57633e-11	2.52008e-11	2.56133e-11	2.49008e-11	2.53133e-11	2.54633e-11	2.57258e-11
	-0.65166	2.52008e-11	2.51258e-11	2.50883e-11	2.55008e-11	2.50508e-11	2.56133e-11	2.60633e-11	2.54258e-11	2.55008e-11	2.51633e-11	2.51633e-11	2.47508e-11	2.51633e-11	2.46008e-11	2.56133e-11	2.62133e-11	2.56883e-11	2.62133e-11	2.55758e-11	2.51258e-11	2.49758e-11	2.46758e-11	2.53883e-11	2.52383e-11	2.54633e-11	2.57633e-11	2.47133e-11	2.53508e-11	2.55383e-11	2.47508e-11	2.48633e-11	2.61008e-11	2.62508e-11	2.60633e-11	2.56133e-11	2.59133e-11	2.52383e-11	2.52758e-11	2.59883e-11	2.59508e-11	2.57633e-11	2.55758e-11	2.53883e-11	2.58008e-11	2.52383e-11	2.55383e-11	2.55383e-11	2.58383e-11
	-0.61644	2.54258e-11	2.47508e-11	2.52758e-11	2.54258e-11	2.52008e-11	2.59133e-11	2.55758e-11	2.53133e-11	2.57258e-11	2.52008e-11	2.53883e-11	2.54258e-11	2.52008e-11	2.47883e-11	2.58383e-11	2.58758e-11	2.56508e-11	2.58383e-11	2.55008e-11	2.52008e-11	2.51633e-11	2.56508e-11	2.54633e-11	2.51633e-11	2.53133e-11	2.57633e-11	2.51258e-11	2.52008e-11	2.53133e-11	2.48258e-11	2.55008e-11	2.56133e-11	2.56133e-11	2.62133e-11	2.55008e-11	2.55008e-11	2.52008e-11	2.64008e-11	2.60258e-11	2.59508e-11	2.56508e-11	2.59883e-11	2.56133e-11	2.59508e-11	2.49383e-11	2.55008e-11	2.58758e-11	2.57258e-11
	-0.58121	2.57258e-11	2.54633e-11	2.54258e-11	2.47133e-11	2.50133e-11	2.61383e-11	2.58383e-11	2.58383e-11	2.58383e-11	2.51258e-11	2.52008e-11	2.54258e-11	2.53883e-11	2.48633e-11	2.59508e-11	2.56508e-11	2.59883e-11	2.58758e-11	2.67008e-11	2.52008e-11	2.53133e-11	2.51633e-11	2.56133e-11	2.51633e-11	2.53133e-11	2.59508e-11	2.52758e-11	2.55008e-11	2.50133e-11	2.56133e-11	2.44133e-11	2.56508e-11	2.56883e-11	2.53133e-11	2.53883e-11	2.53508e-11	2.53133e-11	2.62883e-11	2.59508e-11	2.61758e-11	2.61383e-11	2.62508e-11	2.53883e-11	2.61383e-11	2.49758e-11	2.52758e-11	2.55008e-11	2.58383e-11
	-0.54599	2.56508e-11	2.48633e-11	2.51258e-11	2.51258e-11	2.50133e-11	2.57258e-11	2.59883e-11	2.51258e-11	2.57258e-11	2.50508e-11	2.46008e-11	2.49008e-11	2.53133e-11	2.51633e-11	2.59133e-11	2.60258e-11	2.58008e-11	2.59883e-11	2.57258e-11	2.50508e-11	2.51633e-11	2.49383e-11	2.57258e-11	2.55008e-11	2.55383e-11	2.55758e-11	2.52008e-11	2.53883e-11	2.53508e-11	2.51258e-11	2.49008e-11	2.59133e-11	2.60258e-11	2.62133e-11	2.55008e-11	2.55758e-11	2.51633e-11	2.58383e-11	2.58383e-11	2.53508e-11	2.56133e-11	2.54258e-11	2.59508e-11	2.61758e-11	2.49758e-11	2.56508e-11	2.57633e-11	2.58758e-11
	-0.51076	2.53883e-11	2.52758e-11	2.53133e-11	2.49383e-11	2.56133e-11	2.59508e-11	2.59883e-11	2.55758e-11	2.59133e-11	2.52008e-11	2.58008e-11	2.51633e-11	2.55008e-11	2.55383e-11	2.55758e-11	2.56508e-11	2.59508e-11	2.56133e-11	2.58383e-11	2.50883e-11	2.51258e-11	2.55008e-11	2.57633e-11	2.53508e-11	2.49008e-11	2.56508e-11	2.51633e-11	2.54633e-11	2.52008e-11	2.47883e-11	2.54258e-11	2.59508e-11	2.58008e-11	2.57633e-11	2.55383e-11	2.59133e-11	2.53133e-11	2.56133e-11	2.56883e-11	2.61758e-11	2.55758e-11	2.57258e-11	2.51633e-11	2.55008e-11	2.54258e-11	2.50133e-11	2.61008e-11	2.59133e-11
	-0.47554	2.55008e-11	2.52758e-11	2.53508e-11	2.52008e-11	2.56133e-11	2.60258e-11	2.56883e-11	2.52008e-11	2.58008e-11	2.54258e-11	2.52758e-11	2.51633e-11	2.58008e-11	2.53508e-11	2.56883e-11	2.63258e-11	2.58008e-11	2.55008e-11	2.54258e-11	2.53508e-11	2.55758e-11	2.54633e-11	2.55758e-11	2.51258e-11	2.55008e-11	2.61383e-11	2.51258e-11	2.55383e-11	2.53133e-11	2.52758e-11	2.54633e-11	2.57258e-11	2.56883e-11	2.57258e-11	2.57258e-11	2.58383e-11	2.56508e-11	2.57258e-11	2.59133e-11	2.58008e-11	2.60258e-11	2.58008e-11	2.53508e-11	2.57633e-11	2.49383e-11	2.58008e-11	2.60633e-11	2.58008e-11
	-0.44031	2.58008e-11	2.51633e-11	2.53133e-11	2.54633e-11	2.55758e-11	2.56883e-11	2.61758e-11	2.59883e-11	2.58383e-11	2.53883e-11	2.55008e-11	2.52383e-11	2.51633e-11	2.52383e-11	2.56133e-11	2.58008e-11	2.61383e-11	2.60633e-11	2.58008e-11	2.55008e-11	2.53883e-11	2.49758e-11	2.53883e-11	2.53133e-11	2.60633e-11	2.61008e-11	2.53883e-11	2.53883e-11	2.56883e-11	2.53133e-11	2.53133e-11	2.58758e-11	2.59133e-11	2.58758e-11	2.59883e-11	2.56883e-11	2.52758e-11	2.58008e-11	2.55383e-11	2.56883e-11	2.61383e-11	2.62883e-11	2.54633e-11	2.59133e-11	2.58758e-11	2.58758e-11	2.58383e-11	2.57633e-11
	-0.40509	2.55008e-11	2.52383e-11	2.52383e-11	2.53508e-11	2.52008e-11	2.56508e-11	2.58008e-11	2.57258e-11	2.58383e-11	2.48633e-11	2.52383e-11	2.53133e-11	2.53508e-11	2.53133e-11	2.61383e-11	2.56133e-11	2.55383e-11	2.59508e-11	2.61758e-11	2.53133e-11	2.52008e-11	2.53508e-11	2.57633e-11	2.58758e-11	2.52383e-11	2.57633e-11	2.51633e-11	2.55383e-11	2.56133e-11	2.51633e-11	2.52008e-11	2.58758e-11	2.57633e-11	2.60258e-11	2.53883e-11	2.56133e-11	2.54633e-11	2.58383e-11	2.58758e-11	2.58008e-11	2.60258e-11	2.57633e-11	2.59508e-11	2.61383e-11	2.55008e-11	2.56508e-11	2.56508e-11	2.60258e-11
	-0.36986	2.54258e-11	2.52758e-11	2.54633e-11	2.51633e-11	2.53133e-11	2.59133e-11	2.57633e-11	2.52758e-11	2.58383e-11	2.56133e-11	2.51258e-11	2.53883e-11	2.56883e-11	2.53883e-11	2.63258e-11	2.57633e-11	2.59508e-11	2.53508e-11	2.60258e-11	2.55758e-11	2.55383e-11	2.55008e-11	2.60258e-11	2.54258e-11	2.54633e-11	2.55008e-11	2.55758e-11	2.54258e-11	2.53508e-11	2.53883e-11	2.52008e-11	2.55758e-11	2.55758e-11	2.58008e-11	2.60633e-11	2.55383e-11	2.52008e-11	2.58383e-11	2.53883e-11	2.59883e-11	2.60258e-11	2.57633e-11	2.55758e-11	2.59508e-11	2.53508e-11	2.55008e-11	2.55758e-11	2.58758e-11
	-0.33464	2.54633e-11	2.54633e-11	2.51258e-11	2.53508e-11	2.56883e-11	2.59883e-11	2.59883e-11	2.56883e-11	2.56508e-11	2.56883e-11	2.53508e-11	2.52383e-11	2.54258e-11	2.54258e-11	2.61008e-11	2.62133e-11	2.58758e-11	2.60633e-11	2.57258e-11	2.58008e-11	2.56883e-11	2.53508e-11	2.55383e-11	2.55758e-11	2.57258e-11	2.63633e-11	2.55758e-11	2.52383e-11	2.53508e-11	2.55383e-11	2.54258e-11	2.59508e-11	2.61008e-11	2.58008e-11	2.55758e-11	2.55758e-11	2.57633e-11	2.56883e-11	2.57633e-11	2.59883e-11	2.58008e-11	2.56883e-11	2.55383e-11	2.59508e-11	2.54258e-11	2.57258e-11	2.57633e-11	2.59883e-11
	-0.29941	2.49758e-11	2.56508e-11	2.56133e-11	2.57258e-11	2.53508e-11	2.59883e-11	2.59883e-11	2.59133e-11	2.57258e-11	2.52758e-11	2.56883e-11	2.50883e-11	2.53883e-11	2.55383e-11	2.59133e-11	2.58008e-11	2.56883e-11	2.61008e-11	2.56508e-11	2.51633e-11	2.52383e-11	2.52008e-11	2.55383e-11	2.52383e-11	2.55758e-11	2.60258e-11	2.52383e-11	2.52008e-11	2.55008e-11	2.52758e-11	2.56883e-11	2.59508e-11	2.63633e-11	2.62133e-11	2.55758e-11	2.58383e-11	2.58008e-11	2.56508e-11	2.60633e-11	2.59883e-11	2.55758e-11	2.59883e-11	2.57633e-11	2.59133e-11	2.56133e-11	2.56883e-11	2.57633e-11	2.58758e-11
	-0.26419	2.62508e-11	2.57633e-11	2.59133e-11	2.55383e-11	2.56883e-11	2.58758e-11	2.57633e-11	2.58008e-11	2.59883e-11	2.54258e-11	2.56133e-11	2.58383e-11	2.58008e-11	2.53133e-11	2.58383e-11	2.56883e-11	2.57633e-11	2.60258e-11	2.57633e-11	2.53883e-11	2.54633e-11	2.60258e-11	2.55758e-11	2.54633e-11	2.55758e-11	2.58008e-11	2.53133e-11	2.59508e-11	2.59133e-11	2.50883e-11	2.56883e-11	2.59508e-11	2.57258e-11	2.57633e-11	2.59508e-11	2.58758e-11	2.54258e-11	2.62883e-11	2.63258e-11	2.59508e-11	2.58008e-11	2.63258e-11	2.57633e-11	2.57258e-11	2.57633e-11	2.54258e-11	2.57633e-11	2.56508e-11
	-0.22896	2.60633e-11	2.56133e-11	2.57633e-11	2.53508e-11	2.57258e-11	2.61383e-11	2.58008e-11	2.58383e-11	2.56883e-11	2.53883e-11	2.52758e-11	2.56133e-11	2.57258e-11	2.55758e-11	2.59883e-11	2.61383e-11	2.59133e-11	2.59133e-11	2.62883e-11	2.55383e-11	2.56883e-11	2.51633e-11	2.61008e-11	2.56883e-11	2.56883e-11	2.57258e-11	2.55383e-11	2.55008e-11	2.55383e-11	2.58008e-11	2.52383e-11	2.57633e-11	2.54258e-11	2.55383e-11	2.57258e-11	2.60633e-11	2.55008e-11	2.57633e-11	2.62133e-11	2.58383e-11	2.61758e-11	2.60258e-11	2.57258e-11	2.61383e-11	2.55758e-11	2.58383e-11	2.53883e-11	2.58008e-11
	-0.19374	2.56508e-11	2.53508e-11	2.56133e-11	2.58758e-11	2.55758e-11	2.58383e-11	2.59508e-11	2.59133e-11	2.58758e-11	2.56508e-11	2.53508e-11	2.52383e-11	2.53883e-11	2.52008e-11	2.57258e-11	2.61383e-11	2.61383e-11	2.56883e-11	2.58383e-11	2.56883e-11	2.54633e-11	2.53133e-11	2.58008e-11	2.56883e-11	2.56508e-11	2.55008e-11	2.60633e-11	2.55383e-11	2.56508e-11	2.54258e-11	2.56508e-11	2.57633e-11	2.62883e-11	2.59883e-11	2.56133e-11	2.56883e-11	2.57258e-11	2.59133e-11	2.59133e-11	2.56508e-11	2.57258e-11	2.56883e-11	2.56508e-11	2.61383e-11	2.53508e-11	2.57633e-11	2.59133e-11	2.62508e-11
	-0.15851	2.56508e-11	2.58758e-11	2.58008e-11	2.46758e-11	2.58008e-11	2.61758e-11	2.56133e-11	2.58383e-11	2.59883e-11	2.58008e-11	2.60258e-11	2.59133e-11	2.56883e-11	2.59508e-11	2.57633e-11	2.58758e-11	2.62133e-11	2.55008e-11	2.62883e-11	2.55383e-11	2.57258e-11	2.56133e-11	2.60258e-11	2.58758e-11	2.57258e-11	2.58008e-11	2.58008e-11	2.57633e-11	2.52008e-11	2.54258e-11	2.54258e-11	2.64383e-11	2.57258e-11	2.58758e-11	2.59508e-11	2.55758e-11	2.58758e-11	2.59133e-11	2.56508e-11	2.56508e-11	2.58383e-11	2.56508e-11	2.59883e-11	2.59133e-11	2.57633e-11	2.51633e-11	2.62883e-11	2.62133e-11
	-0.12329	2.56883e-11	2.54258e-11	2.57633e-11	2.62508e-11	2.59883e-11	2.57633e-11	2.61383e-11	2.56133e-11	2.59133e-11	2.55008e-11	2.56133e-11	2.55008e-11	2.58008e-11	2.55383e-11	2.61008e-11	2.59508e-11	2.58008e-11	2.57633e-11	2.53883e-11	2.55758e-11	2.57258e-11	2.53133e-11	2.56883e-11	2.55758e-11	2.57633e-11	2.58758e-11	2.55008e-11	2.56133e-11	2.59133e-11	2.60633e-11	2.57258e-11	2.58383e-11	2.59883e-11	2.56133e-11	2.61758e-11	2.56883e-11	2.58383e-11	2.57258e-11	2.56133e-11	2.63633e-11	2.62133e-11	2.62508e-11	2.56133e-11	2.58008e-11	2.58008e-11	2.64758e-11	2.59883e-11	2.54258e-11
	-0.08806	2.58008e-11	2.55383e-11	2.53508e-11	2.57633e-11	2.55758e-11	2.57258e-11	2.60633e-11	2.63633e-11	2.58008e-11	2.55008e-11	2.54258e-11	2.55008e-11	2.53883e-11	2.55008e-11	2.50883e-11	2.58383e-11	2.57258e-11	2.61383e-11	2.60258e-11	2.56883e-11	2.53133e-11	2.56883e-11	2.56883e-11	2.56883e-11	2.59883e-11	2.58758e-11	2.54633e-11	2.56883e-11	2.60633e-11	2.54633e-11	2.59508e-11	2.56133e-11	2.59508e-11	2.61008e-11	2.60633e-11	2.60258e-11	2.55383e-11	2.56508e-11	2.59883e-11	2.61008e-11	2.59883e-11	2.59508e-11	2.55008e-11	2.56883e-11	2.61008e-11	2.52383e-11	2.57258e-11	2.58383e-11
	-0.05284	2.58008e-11	2.56883e-11	2.56508e-11	2.56133e-11	2.53883e-11	2.60633e-11	2.56133e-11	2.58758e-11	2.58383e-11	2.53133e-11	2.63633e-11	2.58383e-11	2.58008e-11	2.55008e-11	2.61383e-11	2.59133e-11	2.57258e-11	2.56133e-11	2.60633e-11	2.56883e-11	2.55758e-11	2.59883e-11	2.61758e-11	2.53133e-11	2.55758e-11	2.57258e-11	2.54633e-11	2.58758e-11	2.58758e-11	2.57633e-11	2.53883e-11	2.58008e-11	2.58758e-11	2.55758e-11	2.54633e-11	2.59133e-11	2.55758e-11	2.62133e-11	2.61383e-11	2.59133e-11	2.57258e-11	2.58008e-11	2.60258e-11	2.59133e-11	2.55758e-11	2.57258e-11	2.59883e-11	2.60258e-11
	-0.01761	2.57633e-11	2.56883e-11	2.61758e-11	2.55008e-11	2.59883e-11	2.62133e-11	2.59883e-11	2.54633e-11	2.60633e-11	2.62883e-11	2.51258e-11	2.57633e-11	2.59883e-11	2.58008e-11	2.61383e-11	2.53883e-11	2.59508e-11	2.54633e-11	2.59883e-11	2.60258e-11	2.61758e-11	2.57258e-11	2.61008e-11	2.62508e-11	2.56508e-11	2.58008e-11	2.58383e-11	2.57633e-11	2.57633e-11	2.59883e-11	2.54633e-11	2.61008e-11	2.57258e-11	2.58383e-11	2.60258e-11	2.56883e-11	2.53508e-11	2.58383e-11	2.54633e-11	2.62133e-11	2.57258e-11	2.59883e-11	2.59508e-11	2.64008e-11	2.55758e-11	2.61008e-11	2.58758e-11	2.58008e-11
	0.01761	2.59883e-11	2.56508e-11	2.47883e-11	2.55383e-11	2.58383e-11	2.57633e-11	2.58383e-11	2.58758e-11	2.59133e-11	2.54633e-11	2.59133e-11	2.55008e-11	2.53133e-11	2.56133e-11	2.57258e-11	2.65883e-11	2.56883e-11	2.62508e-11	2.58008e-11	2.58383e-11	2.57258e-11	2.56883e-11	2.60633e-11	2.61758e-11	2.59508e-11	2.61758e-11	2.56508e-11	2.55008e-11	2.56883e-11	2.57258e-11	2.57633e-11	2.58758e-11	2.59508e-11	2.61758e-11	2.54258e-11	2.55383e-11	2.63258e-11	2.55383e-11	2.62883e-11	2.59508e-11	2.56508e-11	2.53883e-11	2.55758e-11	2.61008e-11	2.54258e-11	2.56508e-11	2.55383e-11	2.58383e-11
	0.05284	2.52383e-11	2.58008e-11	2.62133e-11	2.56508e-11	2.52758e-11	2.56133e-11	2.59133e-11	2.58383e-11	2.54633e-11	2.55758e-11	2.61383e-11	2.58008e-11	2.56883e-11	2.55008e-11	2.55758e-11	2.53133e-11	2.55758e-11	2.58008e-11	2.57258e-11	2.53883e-11	2.53508e-11	2.54633e-11	2.55383e-11	2.56133e-11	2.56508e-11	2.56883e-11	2.53508e-11	2.56508e-11	2.56508e-11	2.55758e-11	2.59133e-11	2.58008e-11	2.61758e-11	2.60633e-11	2.55758e-11	2.57258e-11	2.54258e-11	2.60258e-11	2.57258e-11	2.60258e-11	2.56883e-11	2.60258e-11	2.59508e-11	2.53133e-11	2.57633e-11	2.57258e-11	2.58383e-11	2.57258e-11
	0.08806	2.62883e-11	2.60633e-11	2.59508e-11	2.58008e-11	2.58383e-11	2.59508e-11	2.56883e-11	2.58758e-11	2.60633e-11	2.59133e-11	2.56883e-11	2.60633e-11	2.61008e-11	2.58008e-11	2.54633e-11	2.53133e-11	2.58758e-11	2.59883e-11	2.59133e-11	2.60258e-11	2.57258e-11	2.60633e-11	2.57258e-11	2.56508e-11	2.58008e-11	2.57258e-11	2.58008e-11	2.61383e-11	2.58008e-11	2.58008e-11	2.58383e-11	2.61008e-11	2.57633e-11	2.57258e-11	2.59508e-11	2.60633e-11	2.58758e-11	2.63258e-11	2.59133e-11	2.59508e-11	2.61383e-11	2.61758e-11	2.61008e-11	2.61758e-11	2.57633e-11	2.60633e-11	2.60633e-11	2.58008e-11
	0.12329	2.56883e-11	2.58383e-11	2.57633e-11	2.59508e-11	2.53883e-11	2.59508e-11	2.59133e-11	2.59883e-11	2.58383e-11	2.57633e-11	2.53883e-11	2.57633e-11	2.58383e-11	2.58383e-11	2.57258e-11	2.63633e-11	2.58383e-11	2.61008e-11	2.59508e-11	2.53508e-11	2.57258e-11	2.55758e-11	2.57258e-11	2.55008e-11	2.60258e-11	2.61008e-11	2.57633e-11	2.56508e-11	2.59133e-11	2.59508e-11	2.55758e-11	2.55008e-11	2.56883e-11	2.58008e-11	2.59133e-11	2.56883e-11	2.59508e-11	2.59883e-11	2.59508e-11	2.56883e-11	2.60258e-11	2.59883e-11	2.57633e-11	2.57258e-11	2.59508e-11	2.60633e-11	2.52008e-11	2.55383e-11
	0.15851	2.62133e-11	2.53508e-11	2.58383e-11	2.58383e-11	2.59883e-11	2.56883e-11	2.58383e-11	2.60633e-11	2.60633e-11	2.57258e-11	2.57633e-11	2.57633e-11	2.58008e-11	2.56133e-11	2.60258e-11	2.61758e-11	2.58758e-11	2.56133e-11	2.58758e-11	2.61758e-11	2.57258e-11	2.57633e-11	2.61383e-11	2.60633e-11	2.58008e-11	2.54633e-11	2.60258e-11	2.63258e-11	2.58758e-11	2.57633e-11	2.61758e-11	2.58008e-11	2.61383e-11	2.61758e-11	2.57258e-11	2.60258e-11	2.56133e-11	2.59883e-11	2.55383e-11	2.57633e-11	2.59508e-11	2.58383e-11	2.58008e-11	2.60633e-11	2.62133e-11	2.57633e-11	2.62508e-11	2.65133e-11
	0.19374	2.57633e-11	2.61758e-11	2.58758e-11	2.56508e-11	2.64008e-11	2.58008e-11	2.58008e-11	2.58383e-11	2.57258e-11	2.60633e-11	2.60633e-11	2.58758e-11	2.59508e-11	2.63258e-11	2.58383e-11	2.58008e-11	2.58758e-11	2.56883e-11	2.60633e-11	2.61383e-11	2.64008e-11	2.61383e-11	2.61758e-11	2.61383e-11	2.58383e-11	2.60633e-11	2.62133e-11	2.63258e-11	2.56508e-11	2.60258e-11	2.61383e-11	2.63258e-11	2.53133e-11	2.58383e-11	2.58008e-11	2.61758e-11	2.57633e-11	2.59508e-11	2.55758e-11	2.58758e-11	2.56508e-11	2.58758e-11	2.58758e-11	2.58008e-11	2.59883e-11	2.58008e-11	2.63258e-11	2.58383e-11
	0.22896	2.59508e-11	2.60258e-11	2.57633e-11	2.65883e-11	2.59508e-11	2.65508e-11	2.61383e-11	2.59133e-11	2.59508e-11	2.61383e-11	2.58383e-11	2.58758e-11	2.57633e-11	2.64008e-11	2.58383e-11	2.57633e-11	2.59508e-11	2.60633e-11	2.55008e-11	2.60633e-11	2.64008e-11	2.55008e-11	2.56883e-11	2.58758e-11	2.61383e-11	2.64758e-11	2.62883e-11	2.59883e-11	2.62883e-11	2.59508e-11	2.60258e-11	2.58383e-11	2.64008e-11	2.60633e-11	2.58758e-11	2.55758e-11	2.62508e-11	2.55008e-11	2.57258e-11	2.58008e-11	2.62133e-11	2.59508e-11	2.55008e-11	2.58383e-11	2.59508e-11	2.60258e-11	2.59883e-11	2.56133e-11
	0.26419	2.58758e-11	2.60633e-11	2.60258e-11	2.60258e-11	2.58008e-11	2.53133e-11	2.60633e-11	2.64008e-11	2.57258e-11	2.59508e-11	2.59133e-11	2.58758e-11	2.58008e-11	2.55758e-11	2.57258e-11	2.57258e-11	2.59883e-11	2.60633e-11	2.63258e-11	2.60258e-11	2.56133e-11	2.60633e-11	2.58008e-11	2.59508e-11	2.61383e-11	2.58758e-11	2.59133e-11	2.60633e-11	2.63258e-11	2.55758e-11	2.57633e-11	2.63258e-11	2.59883e-11	2.64008e-11	2.59133e-11	2.61383e-11	2.63633e-11	2.56133e-11	2.60633e-11	2.58758e-11	2.62133e-11	2.57633e-11	2.57633e-11	2.56508e-11	2.63633e-11	2.55383e-11	2.57633e-11	2.64758e-11
	0.29941	2.60633e-11	2.58758e-11	2.62508e-11	2.62883e-11	2.59508e-11	2.61008e-11	2.59508e-11	2.57258e-11	2.57633e-11	2.61008e-11	2.63633e-11	2.63258e-11	2.65508e-11	2.59883e-11	2.64758e-11	2.58008e-11	2.55758e-11	2.58008e-11	2.56508e-11	2.59883e-11	2.60633e-11	2.62883e-11	2.58758e-11	2.59883e-11	2.58383e-11	2.56508e-11	2.59133e-11	2.58758e-11	2.61008e-11	2.64758e-11	2.60258e-11	2.53883e-11	2.62133e-11	2.51258e-11	2.59883e-11	2.59133e-11	2.59133e-11	2.62883e-11	2.62508e-11	2.59883e-11	2.55758e-11	2.61758e-11	2.65133e-11	2.58383e-11	2.59133e-11	2.62133e-11	2.59883e-11	2.61383e-11
	0.33464	2.61008e-11	2.64008e-11	2.58383e-11	2.59883e-11	2.61008e-11	2.61008e-11	2.56133e-11	2.57633e-11	2.58008e-11	2.61758e-11	2.51633e-11	2.58383e-11	2.59883e-11	2.63258e-11	2.58383e-11	2.62508e-11	2.60633e-11	2.56508e-11	2.59883e-11	2.59133e-11	2.60633e-11	2.62508e-11	2.59133e-11	2.58383e-11	2.59883e-11	2.58383e-11	2.61758e-11	2.58383e-11	2.59883e-11	2.65508e-11	2.60258e-11	2.60258e-11	2.58383e-11	2.59133e-11	2.61383e-11	2.55008e-11	2.58008e-11	2.57258e-11	2.60633e-11	2.62883e-11	2.59508e-11	2.59883e-11	2.56133e-11	2.60258e-11	2.56508e-11	2.59508e-11	2.56133e-11	2.58758e-11
	0.36986	2.59883e-11	2.62508e-11	2.56883e-11	2.59883e-11	2.61383e-11	2.58008e-11	2.56133e-11	2.61383e-11	2.58758e-11	2.57258e-11	2.65508e-11	2.58758e-11	2.62508e-11	2.59508e-11	2.64758e-11	2.63633e-11	2.60258e-11	2.64383e-11	2.60258e-11	2.61758e-11	2.62133e-11	2.61383e-11	2.61383e-11	2.59133e-11	2.63633e-11	2.60633e-11	2.62133e-11	2.61383e-11	2.58758e-11	2.63633e-11	2.61008e-11	2.61383e-11	2.58758e-11	2.62883e-11	2.60633e-11	2.59133e-11	2.63633e-11	2.57633e-11	2.60258e-11	2.57633e-11	2.56133e-11	2.53508e-11	2.60258e-11	2.56133e-11	2.62133e-11	2.57258e-11	2.59883e-11	2.59883e-11
	0.40509	2.60258e-11	2.63258e-11	2.64008e-11	2.60258e-11	2.60633e-11	2.57258e-11	2.63258e-11	2.59133e-11	2.64383e-11	2.60258e-11	2.63258e-11	2.62883e-11	2.57258e-11	2.59508e-11	2.60258e-11	2.55383e-11	2.59508e-11	2.60633e-11	2.57633e-11	2.64383e-11	2.59133e-11	2.62508e-11	2.61008e-11	2.65883e-11	2.53883e-11	2.59133e-11	2.60633e-11	2.62508e-11	2.58758e-11	2.59883e-11	2.63633e-11	2.59508e-11	2.59133e-11	2.59508e-11	2.58383e-11	2.61758e-11	2.59883e-11	2.61008e-11	2.57633e-11	2.55758e-11	2.59508e-11	2.64008e-11	2.62508e-11	2.59883e-11	2.63258e-11	2.62133e-11	2.61758e-11	2.58758e-11
	0.44031	2.60258e-11	2.64383e-11	2.61008e-11	2.64758e-11	2.64758e-11	2.60633e-11	2.56133e-11	2.57633e-11	2.62883e-11	2.63633e-11	2.61008e-11	2.62883e-11	2.64008e-11	2.60633e-11	2.55758e-11	2.56133e-11	2.58383e-11	2.58008e-11	2.57258e-11	2.59133e-11	2.59883e-11	2.62883e-11	2.56133e-11	2.66258e-11	2.64008e-11	2.59883e-11	2.59883e-11	2.61008e-11	2.63633e-11	2.60633e-11	2.61758e-11	2.58383e-11	2.59508e-11	2.57258e-11	2.59508e-11	2.61383e-11	2.60633e-11	2.60633e-11	2.64758e-11	2.64008e-11	2.63633e-11	2.56133e-11	2.60633e-11	2.61008e-11	2.58383e-11	2.64383e-11	2.59508e-11	2.58758e-11
	0.47554	2.61758e-11	2.61008e-11	2.62508e-11	2.65508e-11	2.62508e-11	2.58758e-11	2.62133e-11	2.64008e-11	2.57258e-11	2.62508e-11	2.59133e-11	2.61383e-11	2.64008e-11	2.61008e-11	2.56133e-11	2.62883e-11	2.60633e-11	2.60633e-11	2.62883e-11	2.60258e-11	2.59133e-11	2.59883e-11	2.57633e-11	2.55758e-11	2.63633e-11	2.61758e-11	2.62508e-11	2.61008e-11	2.65133e-11	2.62133e-11	2.61383e-11	2.59133e-11	2.60258e-11	2.60633e-11	2.59508e-11	2.59883e-11	2.65133e-11	2.58008e-11	2.60633e-11	2.54258e-11	2.61383e-11	2.57633e-11	2.59508e-11	2.59508e-11	2.62133e-11	2.61383e-11	2.58383e-11	2.62508e-11
	0.51076	2.64008e-11	2.59133e-11	2.62883e-11	2.59508e-11	2.58758e-11	2.55383e-11	2.54258e-11	2.54633e-11	2.57633e-11	2.61008e-11	2.62883e-11	2.62133e-11	2.58758e-11	2.63258e-11	2.61008e-11	2.61008e-11	2.60258e-11	2.56883e-11	2.63258e-11	2.58008e-11	2.61008e-11	2.61008e-11	2.63633e-11	2.62508e-11	2.61758e-11	2.53133e-11	2.64008e-11	2.61758e-11	2.60258e-11	2.61758e-11	2.64008e-11	2.60258e-11	2.57633e-11	2.59133e-11	2.61008e-11	2.59133e-11	2.61383e-11	2.58383e-11	2.57258e-11	2.60633e-11	2.58383e-11	2.59133e-11	2.64383e-11	2.55758e-11	2.62883e-11	2.60633e-11	2.60633e-11	2.61758e-11
	0.54599	2.59133e-11	2.62133e-11	2.60258e-11	2.59508e-11	2.61008e-11	2.57258e-11	2.59133e-11	2.60633e-11	2.57633e-11	2.64008e-11	2.61008e-11	2.62883e-11	2.59883e-11	2.64008e-11	2.62508e-11	2.56508e-11	2.58383e-11	2.59883e-11	2.57258e-11	2.65133e-11	2.65133e-11	2.66258e-11	2.61383e-11	2.62133e-11	2.62133e-11	2.67008e-11	2.66258e-11	2.65508e-11	2.60258e-11	2.63258e-11	2.64008e-11	2.59133e-11	2.55383e-11	2.57633e-11	2.61758e-11	2.59883e-11	2.61383e-11	2.58008e-11	2.61383e-11	2.61383e-11	2.57633e-11	2.59508e-11	2.59883e-11	2.61383e-11	2.64008e-11	2.61383e-11	2.63258e-11	2.60633e-11
	0.58121	2.58758e-11	2.64008e-11	2.60258e-11	2.64758e-11	2.66258e-11	2.58383e-11	2.62133e-11	2.66258e-11	2.61008e-11	2.58008e-11	2.61758e-11	2.62508e-11	2.58758e-11	2.61758e-11	2.59133e-11	2.61383e-11	2.56133e-11	2.60258e-11	2.56508e-11	2.64383e-11	2.64008e-11	2.59133e-11	2.54633e-11	2.61758e-11	2.63258e-11	2.58008e-11	2.60633e-11	2.63258e-11	2.64758e-11	2.65133e-11	2.62508e-11	2.56883e-11	2.61383e-11	2.61383e-11	2.63258e-11	2.59133e-11	2.64008e-11	2.55758e-11	2.58383e-11	2.59883e-11	2.59508e-11	2.56883e-11	2.57633e-11	2.61758e-11	2.62883e-11	2.62133e-11	2.64008e-11	2.56883e-11
	0.61644	2.60258e-11	2.63258e-11	2.64008e-11	2.63258e-11	2.62133e-11	2.56508e-11	2.59508e-11	2.64758e-11	2.59883e-11	2.63633e-11	2.66258e-11	2.63633e-11	2.60633e-11	2.65508e-11	2.59508e-11	2.58008e-11	2.57633e-11	2.59883e-11	2.61758e-11	2.61383e-11	2.64383e-11	2.62883e-11	2.65133e-11	2.62883e-11	2.60258e-11	2.62508e-11	2.61758e-11	2.61008e-11	2.58383e-11	2.59883e-11	2.64008e-11	2.61383e-11	2.59883e-11	2.61383e-11	2.60633e-11	2.59508e-11	2.61758e-11	2.62508e-11	2.60633e-11	2.59133e-11	2.61758e-11	2.58758e-11	2.59883e-11	2.60258e-11	2.62508e-11	2.61758e-11	2.58383e-11	2.62133e-11
	0.65166	2.62883e-11	2.66633e-11	2.65133e-11	2.64383e-11	2.63633e-11	2.61008e-11	2.58383e-11	2.60633e-11	2.58383e-11	2.68883e-11	2.65133e-11	2.65508e-11	2.63633e-11	2.66633e-11	2.63633e-11	2.56883e-11	2.59883e-11	2.58758e-11	2.59508e-11	2.67383e-11	2.63633e-11	2.66258e-11	2.56883e-11	2.62508e-11	2.59883e-11	2.57258e-11	2.61758e-11	2.64008e-11	2.63633e-11	2.69258e-11	2.65883e-11	2.54258e-11	2.64383e-11	2.55758e-11	2.62508e-11	2.62508e-11	2.62133e-11	2.60258e-11	2.61758e-11	2.59883e-11	2.59883e-11	2.61383e-11	2.62133e-11	2.62508e-11	2.62133e-11	2.62883e-11	2.58758e-11	2.62133e-11
	0.68689	2.62883e-11	2.67383e-11	2.62133e-11	2.65508e-11	2.64758e-11	2.63258e-11	2.60258e-11	2.59883e-11	2.58383e-11	2.62883e-11	2.61008e-11	2.63633e-11	2.64008e-11	2.66258e-11	2.58758e-11	2.61008e-11	2.60258e-11	2.59133e-11	2.59133e-11	2.62508e-11	2.59133e-11	2.66258e-11	2.62133e-11	2.63633e-11	2.61758e-11	2.59508e-11	2.68133e-11	2.61383e-11	2.64758e-11	2.64758e-11	2.67008e-11	2.61758e-11	2.58008e-11	2.58758e-11	2.62133e-11	2.60258e-11	2.65883e-11	2.57633e-11	2.60258e-11	2.62508e-11	2.60633e-11	2.58383e-11	2.63258e-11	2.63258e-11	2.62508e-11	2.65508e-11	2.57633e-11	2.57633e-11
	0.72211	2.61008e-11	2.62508e-11	2.63258e-11	2.64758e-11	2.63633e-11	2.57633e-11	2.59133e-11	2.61758e-11	2.59508e-11	2.60258e-11	2.64383e-11	2.64383e-11	2.62133e-11	2.60633e-11	2.61383e-11	2.61383e-11	2.58758e-11	2.61008e-11	2.61383e-11	2.63633e-11	2.67383e-11	2.61758e-11	2.59508e-11	2.66258e-11	2.62133e-11	2.55383e-11	2.65508e-11	2.67008e-11	2.62508e-11	2.64758e-11	2.69633e-11	2.54633e-11	2.60633e-11	2.58008e-11	2.59133e-11	2.60258e-11	2.65883e-11	2.56883e-11	2.59508e-11	2.63633e-11	2.55383e-11	2.58383e-11	2.60258e-11	2.59133e-11	2.65508e-11	2.58383e-11	2.64758e-11	2.60633e-11
	0.75734	2.65133e-11	2.62883e-11	2.65883e-11	2.62508e-11	2.64758e-11	2.58383e-11	2.53508e-11	2.59883e-11	2.61383e-11	2.65883e-11	2.62508e-11	2.62133e-11	2.61383e-11	2.67758e-11	2.59133e-11	2.58383e-11	2.57258e-11	2.61008e-11	2.58383e-11	2.66258e-11	2.64383e-11	2.64758e-11	2.58758e-11	2.65508e-11	2.62133e-11	2.60258e-11	2.62883e-11	2.65883e-11	2.64008e-11	2.64383e-11	2.65508e-11	2.64008e-11	2.52383e-11	2.61383e-11	2.61008e-11	2.62133e-11	2.62883e-11	2.62133e-11	2.59508e-11	2.58383e-11	2.60633e-11	2.62883e-11	2.62883e-11	2.58758e-11	2.65508e-11	2.65883e-11	2.65883e-11	2.58008e-11
	0.79256	2.65133e-11	2.68883e-11	2.64758e-11	2.69633e-11	2.65508e-11	2.60258e-11	2.63258e-11	2.64008e-11	2.60633e-11	2.66258e-11	2.67758e-11	2.70383e-11	2.63258e-11	2.64008e-11	2.53883e-11	2.59508e-11	2.60633e-11	2.58758e-11	2.56883e-11	2.65133e-11	2.65883e-11	2.62883e-11	2.58383e-11	2.62508e-11	2.62508e-11	2.62883e-11	2.65133e-11	2.64008e-11	2.67383e-11	2.65508e-11	2.62508e-11	2.60258e-11	2.61008e-11	2.55758e-11	2.64008e-11	2.58758e-11	2.63258e-11	2.62508e-11	2.59508e-11	2.61383e-11	2.61758e-11	2.58758e-11	2.57633e-11	2.60633e-11	2.65508e-11	2.65133e-11	2.61008e-11	2.58008e-11
	0.82779	2.62133e-11	2.65883e-11	2.67758e-11	2.65883e-11	2.64758e-11	2.58383e-11	2.59508e-11	2.66258e-11	2.59883e-11	2.63258e-11	2.63258e-11	2.67008e-11	2.67008e-11	2.64383e-11	2.63633e-11	2.59883e-11	2.61008e-11	2.59133e-11	2.61008e-11	2.64758e-11	2.64008e-11	2.64383e-11	2.61008e-11	2.58758e-11	2.65133e-11	2.60633e-11	2.68508e-11	2.63258e-11	2.65133e-11	2.65133e-11	2.65508e-11	2.58008e-11	2.62883e-11	2.59508e-11	2.58383e-11	2.62508e-11	2.64758e-11	2.58008e-11	2.61008e-11	2.54633e-11	2.61008e-11	2.61008e-11	2.63633e-11	2.57258e-11	2.66633e-11	2.64008e-11	2.61008e-11	2.59883e-11
	0.86301	2.63633e-11	2.65883e-11	2.62133e-11	2.65133e-11	2.66258e-11	2.60258e-11	2.55758e-11	2.62133e-11	2.61008e-11	2.67383e-11	2.68133e-11	2.67383e-11	2.63633e-11	2.67758e-11	2.60258e-11	2.58758e-11	2.61383e-11	2.54633e-11	2.60633e-11	2.66633e-11	2.68133e-11	2.67008e-11	2.63633e-11	2.64758e-11	2.64008e-11	2.58383e-11	2.67758e-11	2.64008e-11	2.65883e-11	2.68883e-11	2.67008e-11	2.58008e-11	2.57258e-11	2.56133e-11	2.64383e-11	2.63633e-11	2.63633e-11	2.58758e-11	2.58383e-11	2.66258e-11	2.59883e-11	2.61008e-11	2.63633e-11	2.56508e-11	2.68883e-11	2.63633e-11	2.62508e-11	2.62133e-11
	0.89824	2.65883e-11	2.65883e-11	2.62133e-11	2.68883e-11	2.65883e-11	2.59883e-11	2.61008e-11	2.62133e-11	2.55758e-11	2.70758e-11	2.62508e-11	2.64008e-11	2.69258e-11	2.67008e-11	2.59133e-11	2.60258e-11	2.56883e-11	2.63633e-11	2.58008e-11	2.70008e-11	2.68133e-11	2.64383e-11	2.59883e-11	2.66633e-11	2.65883e-11	2.57633e-11	2.65508e-11	2.66633e-11	2.67008e-11	2.68133e-11	2.65508e-11	2.60258e-11	2.57258e-11	2.61758e-11	2.64383e-11	2.60633e-11	2.65508e-11	2.56133e-11	2.59508e-11	2.62133e-11	2.59883e-11	2.57258e-11	2.63633e-11	2.62133e-11	2.67383e-11	2.63633e-11	2.65508e-11	2.61758e-11
	0.93346	2.65133e-11	2.68133e-11	2.65508e-11	2.68883e-11	2.68508e-11	2.60633e-11	2.59508e-11	2.64008e-11	2.64008e-11	2.68883e-11	2.69258e-11	2.65883e-11	2.59133e-11	2.67008e-11	2.57258e-11	2.66633e-11	2.58758e-11	2.62883e-11	2.60633e-11	2.68133e-11	2.68133e-11	2.64383e-11	2.59883e-11	2.66633e-11	2.66258e-11	2.57633e-11	2.65508e-11	2.67008e-11	2.67008e-11	2.65133e-11	2.68133e-11	2.61008e-11	2.59508e-11	2.64008e-11	2.64008e-11	2.58758e-11	2.70008e-11	2.58758e-11	2.59508e-11	2.59883e-11	2.58008e-11	2.58008e-11	2.61758e-11	2.59133e-11	2.65508e-11	2.62883e-11	2.63258e-11	2.59883e-11
	0.96869	2.64008e-11	2.69258e-11	2.67758e-11	2.67008e-11	2.65883e-11	2.60258e-11	2.61383e-11	2.64008e-11	2.64008e-11	2.63633e-11	2.70383e-11	2.71508e-11	2.66258e-11	2.68508e-11	2.60258e-11	2.60258e-11	2.58008e-11	2.59883e-11	2.61758e-11	2.66258e-11	2.70008e-11	2.68508e-11	2.62883e-11	2.65133e-11	2.62133e-11	2.61008e-11	2.66633e-11	2.62508e-11	2.67758e-11	2.67383e-11	2.69258e-11	2.59883e-11	2.59883e-11	2.59508e-11	2.63633e-11	2.61383e-11	2.64383e-11	2.65883e-11	2.62508e-11	2.57633e-11	2.57258e-11	2.64008e-11	2.61758e-11	2.62133e-11	2.68508e-11	2.65883e-11	2.60258e-11	2.59508e-11
	1.00391	2.68133e-11	2.66633e-11	2.66258e-11	2.67758e-11	2.65883e-11	2.58008e-11	2.60633e-11	2.63633e-11	2.63633e-11	2.68508e-11	2.67383e-11	2.71508e-11	2.65133e-11	2.68133e-11	2.61758e-11	2.55008e-11	2.59133e-11	2.58008e-11	2.58383e-11	2.72633e-11	2.67758e-11	2.68508e-11	2.62883e-11	2.70008e-11	2.66258e-11	2.57633e-11	2.66633e-11	2.65508e-11	2.67008e-11	2.71133e-11	2.65508e-11	2.59883e-11	2.61008e-11	2.57633e-11	2.62133e-11	2.63633e-11	2.63633e-11	2.64008e-11	2.59883e-11	2.59508e-11	2.61383e-11	2.62883e-11	2.65133e-11	2.64758e-11	2.66258e-11	2.68508e-11	2.64008e-11	2.55008e-11
	1.03914	2.62508e-11	2.70383e-11	2.66633e-11	2.68883e-11	2.65883e-11	2.59883e-11	2.56508e-11	2.65133e-11	2.59508e-11	2.69258e-11	2.67383e-11	2.68508e-11	2.67758e-11	2.67758e-11	2.57633e-11	2.58008e-11	2.58383e-11	2.56508e-11	2.57258e-11	2.65508e-11	2.64383e-11	2.73383e-11	2.62508e-11	2.68133e-11	2.67008e-11	2.61008e-11	2.73008e-11	2.62883e-11	2.66258e-11	2.70383e-11	2.71883e-11	2.58008e-11	2.57633e-11	2.59133e-11	2.62133e-11	2.61008e-11	2.66258e-11	2.57258e-11	2.61008e-11	2.60258e-11	2.58008e-11	2.60633e-11	2.65508e-11	2.59508e-11	2.65508e-11	2.65883e-11	2.60258e-11	2.59883e-11
	1.07436	2.65883e-11	2.70383e-11	2.67758e-11	2.67383e-11	2.69633e-11	2.60258e-11	2.55383e-11	2.64383e-11	2.62508e-11	2.68508e-11	2.67383e-11	2.69258e-11	2.67758e-11	2.70008e-11	2.55758e-11	2.59508e-11	2.58008e-11	2.62133e-11	2.59883e-11	2.68508e-11	2.67383e-11	2.65133e-11	2.62508e-11	2.66258e-11	2.64383e-11	2.54258e-11	2.68508e-11	2.72258e-11	2.61758e-11	2.73758e-11	2.68133e-11	2.56508e-11	2.55758e-11	2.59883e-11	2.63633e-11	2.66633e-11	2.65883e-11	2.58758e-11	2.60258e-11	2.58758e-11	2.54258e-11	2.61383e-11	2.62508e-11	2.57258e-11	2.68883e-11	2.65133e-11	2.67383e-11	2.62133e-11
	1.10959	2.68133e-11	2.66633e-11	2.64383e-11	2.70383e-11	2.71133e-11	2.59133e-11	2.60633e-11	2.64383e-11	2.59883e-11	2.67758e-11	2.69258e-11	2.68133e-11	2.65133e-11	2.71133e-11	2.57633e-11	2.58383e-11	2.59883e-11	2.60258e-11	2.58758e-11	2.68508e-11	2.70383e-11	2.69258e-11	2.60633e-11	2.67758e-11	2.65508e-11	2.65508e-11	2.68508e-11	2.69258e-11	2.73758e-11	2.66633e-11	2.71133e-11	2.59883e-11	2.54633e-11	2.62133e-11	2.65133e-11	2.66633e-11	2.64758e-11	2.60258e-11	2.56883e-11	2.59133e-11	2.69258e-11	2.62508e-11	2.60258e-11	2.59508e-11	2.68883e-11	2.69633e-11	2.62883e-11	2.58008e-11
	1.14481	2.65883e-11	2.70758e-11	2.63633e-11	2.75258e-11	2.69633e-11	2.59133e-11	2.64008e-11	2.67758e-11	2.61008e-11	2.67008e-11	2.73008e-11	2.70758e-11	2.62883e-11	2.65883e-11	2.55008e-11	2.58383e-11	2.61008e-11	2.59883e-11	2.59883e-11	2.68133e-11	2.73758e-11	2.67383e-11	2.64758e-11	2.68883e-11	2.68133e-11	2.61008e-11	2.68883e-11	2.69258e-11	2.71508e-11	2.65133e-11	2.68508e-11	2.60633e-11	2.64383e-11	2.58008e-11	2.66258e-11	2.61008e-11	2.67758e-11	2.60258e-11	2.60258e-11	2.60258e-11	2.58383e-11	2.62133e-11	2.62883e-11	2.61383e-11	2.65883e-11	2.68508e-11	2.68508e-11	2.60258e-11
	1.18004	2.62508e-11	2.66633e-11	2.68883e-11	2.70383e-11	2.69633e-11	2.57633e-11	2.59133e-11	2.67383e-11	2.62508e-11	2.69633e-11	2.68133e-11	2.72258e-11	2.64008e-11	2.74133e-11	2.67758e-11	2.57258e-11	2.60633e-11	2.59508e-11	2.61383e-11	2.68883e-11	2.67008e-11	2.72633e-11	2.68133e-11	2.68883e-11	2.68883e-11	2.59883e-11	2.74133e-11	2.68133e-11	2.68133e-11	2.67383e-11	2.72258e-11	2.54633e-11	2.58758e-11	2.58758e-11	2.65133e-11	2.61758e-11	2.69258e-11	2.59133e-11	2.60258e-11	2.57633e-11	2.61008e-11	2.60633e-11	2.71508e-11	2.59133e-11	2.68883e-11	2.65508e-11	2.63633e-11	2.59133e-11
	1.21526	2.68508e-11	2.71883e-11	2.71508e-11	2.71883e-11	2.68133e-11	2.61008e-11	2.58383e-11	2.63633e-11	2.59133e-11	2.73383e-11	2.70758e-11	2.74883e-11	2.71133e-11	2.74133e-11	2.67008e-11	2.58008e-11	2.61383e-11	2.54633e-11	2.61758e-11	2.72633e-11	2.73008e-11	2.70383e-11	2.68508e-11	2.69633e-11	2.69633e-11	2.61758e-11	2.74133e-11	2.68133e-11	2.69258e-11	2.77134e-11	2.65133e-11	2.62133e-11	2.57633e-11	2.57633e-11	2.63258e-11	2.63258e-11	2.68133e-11	2.62133e-11	2.57258e-11	2.60633e-11	2.58758e-11	2.62883e-11	2.67758e-11	2.60633e-11	2.71133e-11	2.70383e-11	2.65508e-11	2.64008e-11
	1.25049	2.67008e-11	2.73008e-11	2.68133e-11	2.71133e-11	2.68133e-11	2.60258e-11	2.62883e-11	2.66258e-11	2.58383e-11	2.71133e-11	2.62883e-11	2.68508e-11	2.69258e-11	2.69633e-11	2.58383e-11	2.64008e-11	2.57258e-11	2.62508e-11	2.57633e-11	2.73758e-11	2.70758e-11	2.70383e-11	2.64758e-11	2.67758e-11	2.65508e-11	2.61008e-11	2.71508e-11	2.67008e-11	2.70383e-11	2.70383e-11	2.74133e-11	2.59508e-11	2.59508e-11	2.62883e-11	2.65883e-11	2.61758e-11	2.71133e-11	2.57258e-11	2.62133e-11	2.59133e-11	2.59133e-11	2.56508e-11	2.66633e-11	2.61008e-11	2.70008e-11	2.69258e-11	2.65133e-11	2.62883e-11
	1.28571	2.67008e-11	2.74508e-11	2.70383e-11	2.72633e-11	2.73008e-11	2.59508e-11	2.58008e-11	2.67758e-11	2.62508e-11	2.69258e-11	2.79009e-11	2.73758e-11	2.69258e-11	2.69633e-11	2.56133e-11	2.64008e-11	2.58383e-11	2.60633e-11	2.61758e-11	2.70008e-11	2.70383e-11	2.71133e-11	2.67383e-11	2.71883e-11	2.67758e-11	2.60633e-11	2.72258e-11	2.71133e-11	2.69633e-11	2.69633e-11	2.79009e-11	2.59508e-11	2.59133e-11	2.58758e-11	2.70008e-11	2.64008e-11	2.71508e-11	2.60258e-11	2.64383e-11	2.62883e-11	2.56883e-11	2.65883e-11	2.64758e-11	2.55383e-11	2.72258e-11	2.66633e-11	2.69633e-11	2.61383e-11
	1.32094	2.73383e-11	2.72258e-11	2.71133e-11	2.71883e-11	2.73758e-11	2.60633e-11	2.62508e-11	2.71133e-11	2.63258e-11	2.71508e-11	2.72633e-11	2.77134e-11	2.69258e-11	2.74133e-11	2.66633e-11	2.58008e-11	2.57258e-11	2.61383e-11	2.59508e-11	2.70383e-11	2.71133e-11	2.70758e-11	2.72633e-11	2.69633e-11	2.67758e-11	2.61383e-11	2.73383e-11	2.73758e-11	2.68508e-11	2.75258e-11	2.75258e-11	2.60258e-11	2.58758e-11	2.60633e-11	2.64758e-11	2.64758e-11	2.68508e-11	2.62883e-11	2.61758e-11	2.56883e-11	2.58758e-11	2.67758e-11	2.65508e-11	2.64383e-11	2.71133e-11	2.74133e-11	2.70008e-11	2.59883e-11
	1.35616	2.68133e-11	2.71883e-11	2.70008e-11	2.74133e-11	2.73008e-11	2.59883e-11	2.59508e-11	2.64383e-11	2.63258e-11	2.76008e-11	2.72258e-11	2.75258e-11	2.62133e-11	2.71883e-11	2.62133e-11	2.57258e-11	2.61383e-11	2.56508e-11	2.57633e-11	2.76008e-11	2.71883e-11	2.71508e-11	2.66633e-11	2.73758e-11	2.74883e-11	2.61008e-11	2.76383e-11	2.71508e-11	2.73008e-11	2.73758e-11	2.70383e-11	2.61008e-11	2.61008e-11	2.58758e-11	2.65133e-11	2.64383e-11	2.65508e-11	2.61383e-11	2.59133e-11	2.61758e-11	2.61008e-11	2.61758e-11	2.69633e-11	2.61008e-11	2.72633e-11	2.74133e-11	2.64008e-11	2.59883e-11
	1.39139	2.67008e-11	2.74508e-11	2.68508e-11	2.71508e-11	2.68883e-11	2.59883e-11	2.61758e-11	2.66633e-11	2.59133e-11	2.71133e-11	2.70758e-11	2.74508e-11	2.72633e-11	2.73008e-11	2.57258e-11	2.57258e-11	2.61758e-11	2.59508e-11	2.61383e-11	2.68883e-11	2.73758e-11	2.71883e-11	2.63633e-11	2.73008e-11	2.69258e-11	2.61758e-11	2.77134e-11	2.71133e-11	2.74508e-11	2.73758e-11	2.70758e-11	2.60258e-11	2.61758e-11	2.56883e-11	2.64008e-11	2.64758e-11	2.71133e-11	2.60258e-11	2.64383e-11	2.58008e-11	2.61008e-11	2.61008e-11	2.67008e-11	2.63258e-11	2.73383e-11	2.69258e-11	2.65133e-11	2.63633e-11
	1.42661	2.70383e-11	2.75258e-11	2.73383e-11	2.72258e-11	2.76383e-11	2.61008e-11	2.56508e-11	2.63258e-11	2.63258e-11	2.75258e-11	2.69258e-11	2.74508e-11	2.68508e-11	2.77509e-11	2.61008e-11	2.60633e-11	2.61383e-11	2.59133e-11	2.59883e-11	2.74883e-11	2.76759e-11	2.74508e-11	2.71883e-11	2.69258e-11	2.70758e-11	2.59883e-11	2.70758e-11	2.71133e-11	2.69258e-11	2.77509e-11	2.75258e-11	2.57633e-11	2.59883e-11	2.57258e-11	2.66258e-11	2.64758e-11	2.74133e-11	2.60633e-11	2.58383e-11	2.59133e-11	2.61758e-11	2.62133e-11	2.68883e-11	2.53508e-11	2.73008e-11	2.71508e-11	2.70008e-11	2.64383e-11
	1.46184	2.70008e-11	2.74508e-11	2.71508e-11	2.77884e-11	2.74133e-11	2.61008e-11	2.59883e-11	2.70383e-11	2.60633e-11	2.77509e-11	2.70008e-11	2.74883e-11	2.65883e-11	2.76008e-11	2.59133e-11	2.60258e-11	2.60258e-11	2.59508e-11	2.57633e-11	2.76759e-11	2.77134e-11	2.76008e-11	2.64383e-11	2.71133e-11	2.73758e-11	2.69633e-11	2.77509e-11	2.71883e-11	2.73008e-11	2.77509e-11	2.76759e-11	2.57633e-11	2.59133e-11	2.61008e-11	2.74133e-11	2.65133e-11	2.72258e-11	2.59508e-11	2.58383e-11	2.59883e-11	2.57633e-11	2.64383e-11	2.65133e-11	2.58383e-11	2.73008e-11	2.71133e-11	2.65508e-11	2.60633e-11
	1.49706	2.67008e-11	2.76383e-11	2.70008e-11	2.79009e-11	2.72258e-11	2.60633e-11	2.59133e-11	2.74133e-11	2.59508e-11	2.72258e-11	2.74133e-11	2.76008e-11	2.68508e-11	2.74133e-11	2.56133e-11	2.61758e-11	2.58008e-11	2.63258e-11	2.59883e-11	2.71133e-11	2.74508e-11	2.67383e-11	2.70758e-11	2.69258e-11	2.70758e-11	2.60258e-11	2.71133e-11	2.73008e-11	2.75258e-11	2.75633e-11	2.75633e-11	2.59883e-11	2.60258e-11	2.63633e-11	2.67008e-11	2.64008e-11	2.74508e-11	2.57633e-11	2.65133e-11	2.59883e-11	2.59508e-11	2.62133e-11	2.67758e-11	2.62883e-11	2.73758e-11	2.73758e-11	2.68883e-11	2.63258e-11
	1.53229	2.70758e-11	2.70758e-11	2.76383e-11	2.75633e-11	2.74883e-11	2.55008e-11	2.58383e-11	2.70383e-11	2.65883e-11	2.75258e-11	2.75633e-11	2.76759e-11	2.70758e-11	2.76759e-11	2.61758e-11	2.58383e-11	2.58758e-11	2.58758e-11	2.59883e-11	2.79384e-11	2.76759e-11	2.81259e-11	2.70383e-11	2.72633e-11	2.70008e-11	2.65508e-11	2.79759e-11	2.71508e-11	2.73758e-11	2.74883e-11	2.75258e-11	2.61383e-11	2.55758e-11	2.59508e-11	2.65133e-11	2.70008e-11	2.67008e-11	2.62508e-11	2.62133e-11	2.61383e-11	2.58758e-11	2.62883e-11	2.70758e-11	2.60633e-11	2.73758e-11	2.76383e-11	2.67008e-11	2.64383e-11
	1.56751	2.73383e-11	2.78634e-11	2.73008e-11	2.73008e-11	2.74883e-11	2.63633e-11	2.61383e-11	2.68508e-11	2.60633e-11	2.78634e-11	2.73383e-11	2.78634e-11	2.71883e-11	2.77509e-11	2.61758e-11	2.59133e-11	2.59508e-11	2.58758e-11	2.62883e-11	2.78634e-11	2.79384e-11	2.77134e-11	2.67383e-11	2.75258e-11	2.72633e-11	2.64383e-11	2.76759e-11	2.71508e-11	2.71133e-11	2.82759e-11	2.74133e-11	2.58383e-11	2.59508e-11	2.55383e-11	2.62508e-11	2.65133e-11	2.71883e-11	2.58383e-11	2.59508e-11	2.60258e-11	2.59508e-11	2.63258e-11	2.68133e-11	2.65883e-11	2.73008e-11	2.70383e-11	2.71133e-11	2.70383e-11
	1.60274	2.74508e-11	2.78634e-11	2.71883e-11	2.81259e-11	2.74133e-11	2.58383e-11	2.60258e-11	2.69633e-11	2.64383e-11	2.79009e-11	2.74133e-11	2.73008e-11	2.73008e-11	2.77884e-11	2.59133e-11	2.62883e-11	2.59133e-11	2.59883e-11	2.58758e-11	2.75633e-11	2.77884e-11	2.79384e-11	2.68883e-11	2.74133e-11	2.73758e-11	2.61758e-11	2.79384e-11	2.74883e-11	2.74883e-11	2.76759e-11	2.78634e-11	2.60633e-11	2.58383e-11	2.65133e-11	2.68508e-11	2.66258e-11	2.76008e-11	2.58383e-11	2.60633e-11	2.57633e-11	2.54258e-11	2.57258e-11	2.73008e-11	2.63633e-11	2.75258e-11	2.73758e-11	2.63633e-11	2.63258e-11
	1.63796	2.69258e-11	2.79759e-11	2.76759e-11	2.78259e-11	2.77509e-11	2.64383e-11	2.58758e-11	2.70383e-11	2.65883e-11	2.77884e-11	2.79759e-11	2.84259e-11	2.72633e-11	2.73008e-11	2.58008e-11	2.61383e-11	2.60258e-11	2.59133e-11	2.61758e-11	2.73383e-11	2.73383e-11	2.77884e-11	2.68883e-11	2.73008e-11	2.72633e-11	2.60258e-11	2.77509e-11	2.77884e-11	2.70758e-11	2.76008e-11	2.85759e-11	2.60633e-11	2.62133e-11	2.56133e-11	2.71883e-11	2.72258e-11	2.76383e-11	2.63258e-11	2.62508e-11	2.60633e-11	2.62508e-11	2.66633e-11	2.68883e-11	2.61383e-11	2.79384e-11	2.74883e-11	2.75633e-11	2.61383e-11
	1.67319	2.70758e-11	2.77509e-11	2.77134e-11	2.77884e-11	2.76383e-11	2.56883e-11	2.57258e-11	2.72633e-11	2.65133e-11	2.76383e-11	2.74508e-11	2.75633e-11	2.68133e-11	2.81259e-11	2.60258e-11	2.58383e-11	2.59883e-11	2.61758e-11	2.58008e-11	2.77134e-11	2.79759e-11	2.77134e-11	2.67008e-11	2.72258e-11	2.72258e-11	2.66258e-11	2.77134e-11	2.77509e-11	2.77509e-11	2.82009e-11	2.81634e-11	2.58758e-11	2.57633e-11	2.62508e-11	2.68883e-11	2.69258e-11	2.77134e-11	2.58383e-11	2.63258e-11	2.59133e-11	2.61758e-11	2.66633e-11	2.70758e-11	2.61383e-11	2.77134e-11	2.77884e-11	2.66258e-11	2.63633e-11
	1.70841	2.73758e-11	2.79759e-11	2.73383e-11	2.82009e-11	2.74883e-11	2.59508e-11	2.62883e-11	2.72633e-11	2.64758e-11	2.76759e-11	2.75258e-11	2.79384e-11	2.70008e-11	2.77884e-11	2.55758e-11	2.59883e-11	2.61758e-11	2.61008e-11	2.58758e-11	2.79759e-11	2.74133e-11	2.75258e-11	2.69258e-11	2.74508e-11	2.74883e-11	2.64383e-11	2.80884e-11	2.77509e-11	2.78634e-11	2.80884e-11	2.79009e-11	2.59883e-11	2.62133e-11	2.57633e-11	2.70758e-11	2.67758e-11	2.73383e-11	2.59508e-11	2.62508e-11	2.57258e-11	2.62508e-11	2.67383e-11	2.69633e-11	2.60258e-11	2.76008e-11	2.77134e-11	2.68133e-11	2.67383e-11
	1.74364	2.71508e-11	2.76008e-11	2.73383e-11	2.78634e-11	2.80509e-11	2.56883e-11	2.55008e-11	2.74883e-11	2.64383e-11	2.79009e-11	2.82759e-11	2.79384e-11	2.69258e-11	2.78634e-11	2.62133e-11	2.58758e-11	2.58758e-11	2.59133e-11	2.62883e-11	2.77884e-11	2.80884e-11	2.78259e-11	2.73758e-11	2.79759e-11	2.72633e-11	2.59133e-11	2.82009e-11	2.78634e-11	2.75633e-11	2.79384e-11	2.77884e-11	2.58383e-11	2.58758e-11	2.56883e-11	2.65133e-11	2.67008e-11	2.72633e-11	2.60258e-11	2.61758e-11	2.61008e-11	2.60258e-11	2.64383e-11	2.75633e-11	2.64008e-11	2.75633e-11	2.74133e-11	2.74133e-11	2.68508e-11
	1.77886	2.72258e-11	2.79009e-11	2.81634e-11	2.79384e-11	2.78634e-11	2.60633e-11	2.62883e-11	2.65883e-11	2.68133e-11	2.79759e-11	2.75633e-11	2.80509e-11	2.72258e-11	2.82009e-11	2.61383e-11	2.58383e-11	2.61758e-11	2.55008e-11	2.60633e-11	2.79009e-11	2.83509e-11	2.80134e-11	2.73758e-11	2.75258e-11	2.75258e-11	2.63258e-11	2.79759e-11	2.77509e-11	2.77884e-11	2.82384e-11	2.83884e-11	2.58008e-11	2.57633e-11	2.58758e-11	2.69633e-11	2.67758e-11	2.77509e-11	2.58008e-11	2.55383e-11	2.63633e-11	2.61008e-11	2.64008e-11	2.69258e-11	2.63258e-11	2.74133e-11	2.74508e-11	2.73758e-11	2.67008e-11
	1.81409	2.76008e-11	2.80884e-11	2.73758e-11	2.81259e-11	2.78634e-11	2.62133e-11	2.62133e-11	2.73383e-11	2.66258e-11	2.79759e-11	2.79009e-11	2.82009e-11	2.71508e-11	2.81259e-11	2.61383e-11	2.59883e-11	2.58008e-11	2.64758e-11	2.58383e-11	2.80134e-11	2.80134e-11	2.76008e-11	2.68508e-11	2.77134e-11	2.75633e-11	2.68883e-11	2.80134e-11	2.77134e-11	2.82384e-11	2.79759e-11	2.84634e-11	2.60258e-11	2.60258e-11	2.64008e-11	2.71508e-11	2.70383e-11	2.80134e-11	2.59508e-11	2.67383e-11	2.62883e-11	2.60258e-11	2.63633e-11	2.68883e-11	2.59508e-11	2.82384e-11	2.74883e-11	2.70383e-11	2.67383e-11
	1.84932	2.70383e-11	2.79759e-11	2.80134e-11	2.85384e-11	2.81634e-11	2.59883e-11	2.58758e-11	2.71883e-11	2.64758e-11	2.79759e-11	2.80134e-11	2.85384e-11	2.72633e-11	2.79759e-11	2.59133e-11	2.61008e-11	2.59508e-11	2.59508e-11	2.58383e-11	2.81259e-11	2.80509e-11	2.78259e-11	2.64383e-11	2.71883e-11	2.78259e-11	2.63258e-11	2.79009e-11	2.81259e-11	2.81259e-11	2.80509e-11	2.84259e-11	2.58758e-11	2.61008e-11	2.62133e-11	2.68883e-11	2.70008e-11	2.81259e-11	2.62508e-11	2.65508e-11	2.60258e-11	2.56883e-11	2.67008e-11	2.73383e-11	2.64758e-11	2.80884e-11	2.78259e-11	2.71508e-11	2.69633e-11
	1.88454	2.74508e-11	2.81259e-11	2.80884e-11	2.83509e-11	2.79009e-11	2.59508e-11	2.60258e-11	2.73383e-11	2.65508e-11	2.83884e-11	2.79759e-11	2.88009e-11	2.75258e-11	2.81259e-11	2.61008e-11	2.58758e-11	2.58383e-11	2.57633e-11	2.62133e-11	2.76759e-11	2.83884e-11	2.87634e-11	2.67008e-11	2.77134e-11	2.75633e-11	2.63258e-11	2.85384e-11	2.79759e-11	2.76759e-11	2.88009e-11	2.84259e-11	2.56133e-11	2.59133e-11	2.58383e-11	2.68883e-11	2.67008e-11	2.77134e-11	2.64008e-11	2.62508e-11	2.59133e-11	2.59883e-11	2.68133e-11	2.73008e-11	2.63633e-11	2.79384e-11	2.80509e-11	2.74508e-11	2.67758e-11
	1.91977	2.77134e-11	2.82384e-11	2.77884e-11	2.80884e-11	2.76759e-11	2.59883e-11	2.61383e-11	2.74883e-11	2.60633e-11	2.82384e-11	2.78259e-11	2.85759e-11	2.73383e-11	2.83134e-11	2.61008e-11	2.63258e-11	2.60258e-11	2.61383e-11	2.62883e-11	2.80509e-11	2.83134e-11	2.79009e-11	2.74508e-11	2.77884e-11	2.77884e-11	2.67758e-11	2.81634e-11	2.82009e-11	2.76759e-11	2.88759e-11	2.78634e-11	2.63258e-11	2.59133e-11	2.59883e-11	2.68883e-11	2.69258e-11	2.79759e-11	2.61383e-11	2.64383e-11	2.57633e-11	2.64383e-11	2.65133e-11	2.74883e-11	2.70383e-11	2.79759e-11	2.81634e-11	2.71883e-11	2.68508e-11
	1.95499	2.74508e-11	2.79759e-11	2.80509e-11	2.82759e-11	2.80884e-11	2.58383e-11	2.59883e-11	2.74508e-11	2.67383e-11	2.85009e-11	2.83134e-11	2.82009e-11	2.74133e-11	2.82384e-11	2.58758e-11	2.59133e-11	2.60633e-11	2.58383e-11	2.59883e-11	2.81634e-11	2.82009e-11	2.80884e-11	2.71133e-11	2.80884e-11	2.75633e-11	2.60258e-11	2.87259e-11	2.77509e-11	2.79384e-11	2.82759e-11	2.85759e-11	2.60258e-11	2.61383e-11	2.61008e-11	2.70008e-11	2.70008e-11	2.78259e-11	2.57633e-11	2.62133e-11	2.60258e-11	2.54633e-11	2.65883e-11	2.75258e-11	2.63633e-11	2.81634e-11	2.80884e-11	2.77884e-11	2.71883e-11
	1.99022	2.77134e-11	2.88384e-11	2.82384e-11	2.79384e-11	2.84259e-11	2.63258e-11	2.58383e-11	2.73383e-11	2.64008e-11	2.83509e-11	2.86134e-11	2.87259e-11	2.76759e-11	2.86509e-11	2.59133e-11	2.62508e-11	2.60633e-11	2.59508e-11	2.59883e-11	2.83509e-11	2.85384e-11	2.84634e-11	2.71883e-11	2.79384e-11	2.77509e-11	2.66258e-11	2.82759e-11	2.84259e-11	2.79009e-11	2.84259e-11	2.87634e-11	2.61758e-11	2.55758e-11	2.56133e-11	2.71508e-11	2.72258e-11	2.80884e-11	2.65508e-11	2.63633e-11	2.61383e-11	2.59508e-11	2.67383e-11	2.72633e-11	2.64383e-11	2.83134e-11	2.81634e-11	2.77134e-11	2.70383e-11
	2.02544	2.77509e-11	2.82384e-11	2.82009e-11	2.84634e-11	2.84259e-11	2.61758e-11	2.60633e-11	2.74883e-11	2.65508e-11	2.82759e-11	2.82009e-11	2.84634e-11	2.74883e-11	2.88384e-11	2.59508e-11	2.61008e-11	2.61008e-11	2.61008e-11	2.55758e-11	2.84259e-11	2.86134e-11	2.80134e-11	2.66258e-11	2.78259e-11	2.82384e-11	2.68508e-11	2.88759e-11	2.87259e-11	2.84634e-11	2.87259e-11	2.91009e-11	2.57633e-11	2.62133e-11	2.58008e-11	2.73008e-11	2.69258e-11	2.81634e-11	2.59508e-11	2.64008e-11	2.59133e-11	2.65508e-11	2.67758e-11	2.73008e-11	2.62133e-11	2.84259e-11	2.84634e-11	2.72633e-11	2.74508e-11
	2.06067	2.77884e-11	2.83134e-11	2.80134e-11	2.88009e-11	2.80509e-11	2.54633e-11	2.62883e-11	2.77509e-11	2.62883e-11	2.83509e-11	2.82009e-11	2.88009e-11	2.71883e-11	2.82759e-11	2.58008e-11	2.59508e-11	2.59883e-11	2.60258e-11	2.65133e-11	2.82759e-11	2.83509e-11	2.82384e-11	2.68883e-11	2.80884e-11	2.81259e-11	2.61383e-11	2.85009e-11	2.83509e-11	2.85009e-11	2.89884e-11	2.86134e-11	2.60633e-11	2.64758e-11	2.60258e-11	2.72258e-11	2.76008e-11	2.79384e-11	2.62133e-11	2.65508e-11	2.59508e-11	2.62133e-11	2.71508e-11	2.76383e-11	2.68133e-11	2.83884e-11	2.79384e-11	2.73383e-11	2.75633e-11
	2.09589	2.76383e-11	2.83884e-11	2.81634e-11	2.84634e-11	2.80884e-11	2.62133e-11	2.56883e-11	2.73383e-11	2.64008e-11	2.85759e-11	2.84259e-11	2.87259e-11	2.75258e-11	2.86884e-11	2.64008e-11	2.59508e-11	2.59133e-11	2.59133e-11	2.64758e-11	2.84259e-11	2.88384e-11	2.87634e-11	2.71133e-11	2.81259e-11	2.77509e-11	2.62133e-11	2.88384e-11	2.83509e-11	2.80884e-11	2.85759e-11	2.86884e-11	2.59883e-11	2.56883e-11	2.56133e-11	2.73008e-11	2.71508e-11	2.78259e-11	2.60633e-11	2.63633e-11	2.59508e-11	2.60258e-11	2.66258e-11	2.79009e-11	2.68508e-11	2.81634e-11	2.80509e-11	2.76383e-11	2.73383e-11
	2.13112	2.78259e-11	2.88009e-11	2.82384e-11	2.84634e-11	2.85759e-11	2.59508e-11	2.61758e-11	2.77134e-11	2.67008e-11	2.88009e-11	2.77884e-11	2.90259e-11	2.77884e-11	2.86509e-11	2.64008e-11	2.59133e-11	2.63258e-11	2.58758e-11	2.59508e-11	2.87634e-11	2.91759e-11	2.85384e-11	2.70758e-11	2.78259e-11	2.81259e-11	2.68508e-11	2.91759e-11	2.83134e-11	2.85009e-11	2.92509e-11	2.87634e-11	2.61383e-11	2.58758e-11	2.61383e-11	2.74508e-11	2.70383e-11	2.81259e-11	2.60633e-11	2.61008e-11	2.62133e-11	2.61758e-11	2.65508e-11	2.74133e-11	2.64008e-11	2.81634e-11	2.89509e-11	2.77509e-11	2.76008e-11
	2.16634	2.76008e-11	2.91009e-11	2.80134e-11	2.87259e-11	2.87634e-11	2.62508e-11	2.61383e-11	2.80134e-11	2.66258e-11	2.86134e-11	2.86884e-11	2.86884e-11	2.71508e-11	2.86884e-11	2.59133e-11	2.62883e-11	2.59883e-11	2.64008e-11	2.59883e-11	2.87634e-11	2.86509e-11	2.84259e-11	2.68508e-11	2.82759e-11	2.83884e-11	2.68883e-11	2.89134e-11	2.84634e-11	2.83884e-11	2.89509e-11	2.88759e-11	2.60633e-11	2.61008e-11	2.63633e-11	2.71883e-11	2.71883e-11	2.86134e-11	2.56508e-11	2.67758e-11	2.59883e-11	2.56883e-11	2.64758e-11	2.72258e-11	2.66633e-11	2.89884e-11	2.80884e-11	2.74883e-11	2.77134e-11
	2.20157	2.77509e-11	2.90634e-11	2.89884e-11	2.91384e-11	2.85759e-11	2.60258e-11	2.61008e-11	2.75633e-11	2.66633e-11	2.88009e-11	2.85384e-11	2.94384e-11	2.80509e-11	2.86884e-11	2.57633e-11	2.60258e-11	2.57633e-11	2.57258e-11	2.58008e-11	2.85009e-11	2.85759e-11	2.90259e-11	2.67383e-11	2.77509e-11	2.76008e-11	2.66258e-11	2.88009e-11	2.86134e-11	2.85759e-11	2.88759e-11	2.92134e-11	2.59883e-11	2.61758e-11	2.61008e-11	2.76008e-11	2.74508e-11	2.85759e-11	2.64008e-11	2.68883e-11	2.63633e-11	2.57633e-11	2.76008e-11	2.82384e-11	2.66633e-11	2.83884e-11	2.83509e-11	2.76759e-11	2.76383e-11
	2.23679	2.85384e-11	2.88384e-11	2.86884e-11	2.88759e-11	2.85384e-11	2.62133e-11	2.60633e-11	2.77509e-11	2.71508e-11	2.86884e-11	2.85009e-11	2.92134e-11	2.82009e-11	2.87259e-11	2.61008e-11	2.55383e-11	2.57258e-11	2.64758e-11	2.62508e-11	2.85384e-11	2.88009e-11	2.92134e-11	2.70383e-11	2.84259e-11	2.84634e-11	2.65883e-11	2.90634e-11	2.87259e-11	2.84259e-11	2.93634e-11	2.90259e-11	2.61383e-11	2.59883e-11	2.61008e-11	2.73758e-11	2.74508e-11	2.81634e-11	2.63633e-11	2.67758e-11	2.60633e-11	2.61758e-11	2.73383e-11	2.77884e-11	2.65133e-11	2.89884e-11	2.89509e-11	2.76759e-11	2.74883e-11
	2.27202	2.80884e-11	2.87634e-11	2.83134e-11	2.90259e-11	2.85759e-11	2.62133e-11	2.62508e-11	2.77884e-11	2.65508e-11	2.86884e-11	2.83134e-11	2.92134e-11	2.79759e-11	2.88384e-11	2.60633e-11	2.62883e-11	2.63258e-11	2.57633e-11	2.62508e-11	2.89134e-11	2.90259e-11	2.86884e-11	2.73758e-11	2.80509e-11	2.86134e-11	2.66258e-11	2.94009e-11	2.89134e-11	2.85384e-11	2.94759e-11	2.91009e-11	2.61758e-11	2.59508e-11	2.59508e-11	2.75633e-11	2.73008e-11	2.85384e-11	2.59133e-11	2.63633e-11	2.55758e-11	2.59883e-11	2.66633e-11	2.78259e-11	2.73008e-11	2.84634e-11	2.87259e-11	2.77509e-11	2.76759e-11
	2.30724	2.82009e-11	2.90634e-11	2.84634e-11	2.89509e-11	2.88384e-11	2.61383e-11	2.59508e-11	2.78259e-11	2.69633e-11	2.92884e-11	2.90634e-11	2.94009e-11	2.80884e-11	2.91009e-11	2.58758e-11	2.60633e-11	2.64008e-11	2.59133e-11	2.63258e-11	2.95884e-11	2.91759e-11	2.88759e-11	2.71883e-11	2.87634e-11	2.82384e-11	2.67383e-11	2.95509e-11	2.89509e-11	2.87634e-11	2.92884e-11	2.94009e-11	2.62133e-11	2.59508e-11	2.60633e-11	2.73383e-11	2.73758e-11	2.83509e-11	2.61383e-11	2.63258e-11	2.58008e-11	2.57633e-11	2.70383e-11	2.81259e-11	2.66258e-11	2.89509e-11	2.84634e-11	2.82009e-11	2.82009e-11
	2.34247	2.79759e-11	2.92134e-11	2.87634e-11	2.92509e-11	2.97009e-11	2.61758e-11	2.60258e-11	2.79384e-11	2.68133e-11	2.88009e-11	2.89509e-11	2.95509e-11	2.79384e-11	2.93259e-11	2.60633e-11	2.59133e-11	2.59883e-11	2.59508e-11	2.60633e-11	2.87634e-11	2.92134e-11	2.89884e-11	2.79384e-11	2.86134e-11	2.83134e-11	2.69258e-11	2.85759e-11	2.92509e-11	2.84634e-11	2.94009e-11	2.94759e-11	2.62883e-11	2.58758e-11	2.60258e-11	2.79384e-11	2.76008e-11	2.92884e-11	2.65508e-11	2.63633e-11	2.62508e-11	2.63633e-11	2.71883e-11	2.80509e-11	2.70008e-11	2.90259e-11	2.88759e-11	2.83509e-11	2.77134e-11
	2.37769	2.81634e-11	2.90259e-11	2.86134e-11	2.97384e-11	2.88759e-11	2.59508e-11	2.61383e-11	2.84634e-11	2.69633e-11	2.88009e-11	2.86134e-11	2.95884e-11	2.79384e-11	2.93259e-11	2.58383e-11	2.59133e-11	2.61008e-11	2.63633e-11	2.57633e-11	2.90634e-11	2.91759e-11	2.88759e-11	2.65883e-11	2.86134e-11	2.85009e-11	2.71883e-11	2.94759e-11	2.87259e-11	2.97009e-11	2.95509e-11	2.98134e-11	2.58383e-11	2.62133e-11	2.58383e-11	2.81259e-11	2.75258e-11	2.81634e-11	2.62508e-11	2.67383e-11	2.62508e-11	2.61758e-11	2.72633e-11	2.80509e-11	2.68508e-11	2.91384e-11	2.88384e-11	2.80509e-11	2.77509e-11
	2.41292	2.80884e-11	2.92884e-11	2.86884e-11	2.94009e-11	2.84634e-11	2.56133e-11	2.58383e-11	2.85384e-11	2.64758e-11	2.92134e-11	2.88759e-11	2.95509e-11	2.81259e-11	2.92509e-11	2.58008e-11	2.59508e-11	2.60258e-11	2.60258e-11	2.61758e-11	2.91009e-11	2.92509e-11	2.89509e-11	2.76383e-11	2.84259e-11	2.85384e-11	2.68508e-11	2.95134e-11	2.95884e-11	2.95884e-11	2.94759e-11	2.96259e-11	2.58008e-11	2.61008e-11	2.59133e-11	2.77134e-11	2.76759e-11	2.83884e-11	2.59133e-11	2.70008e-11	2.59883e-11	2.59133e-11	2.71883e-11	2.85009e-11	2.73008e-11	2.91009e-11	2.85384e-11	2.78634e-11	2.79384e-11
	2.44814	2.81259e-11	2.94009e-11	2.91759e-11	2.91009e-11	2.90259e-11	2.61758e-11	2.58383e-11	2.82009e-11	2.69633e-11	2.96259e-11	2.90634e-11	2.97759e-11	2.82384e-11	2.93634e-11	2.64383e-11	2.57258e-11	2.58383e-11	2.58383e-11	2.60633e-11	2.94009e-11	2.95509e-11	2.94009e-11	2.77134e-11	2.87259e-11	2.84634e-11	2.66258e-11	2.94759e-11	2.89884e-11	2.88384e-11	2.98884e-11	2.96634e-11	2.57258e-11	2.55008e-11	2.55758e-11	2.80884e-11	2.73758e-11	2.85759e-11	2.66258e-11	2.64758e-11	2.59883e-11	2.58383e-11	2.70008e-11	2.84634e-11	2.74508e-11	2.89509e-11	2.88759e-11	2.82384e-11	2.80134e-11
	2.48337	2.85384e-11	2.94009e-11	2.88009e-11	2.94759e-11	2.96259e-11	2.61383e-11	2.62133e-11	2.81634e-11	2.67758e-11	2.94009e-11	2.89134e-11	2.98134e-11	2.82384e-11	2.91009e-11	2.59883e-11	2.61758e-11	2.60258e-11	2.62508e-11	2.58008e-11	2.95884e-11	2.96634e-11	2.91759e-11	2.75258e-11	2.93259e-11	2.85384e-11	2.71133e-11	2.97384e-11	2.88384e-11	2.93634e-11	2.98509e-11	2.95134e-11	2.63258e-11	2.63258e-11	2.64383e-11	2.82009e-11	2.77884e-11	2.91384e-11	2.58758e-11	2.65133e-11	2.61008e-11	2.59508e-11	2.69633e-11	2.78634e-11	2.75633e-11	2.89134e-11	2.91759e-11	2.80134e-11	2.76008e-11
	2.51859	2.82759e-11	2.98134e-11	2.90259e-11	2.97384e-11	2.92134e-11	2.61008e-11	2.62133e-11	2.83884e-11	2.67383e-11	2.93634e-11	2.95134e-11	2.97759e-11	2.83134e-11	2.96259e-11	2.60258e-11	2.62508e-11	2.62508e-11	2.62883e-11	2.61383e-11	2.95509e-11	2.96259e-11	2.94009e-11	2.75258e-11	2.91384e-11	2.86134e-11	2.70383e-11	2.97759e-11	2.93259e-11	2.89134e-11	2.98509e-11	3.02634e-11	2.58758e-11	2.62508e-11	2.65508e-11	2.77884e-11	2.72633e-11	2.92134e-11	2.60258e-11	2.66258e-11	2.61383e-11	2.57258e-11	2.72258e-11	2.80134e-11	2.74508e-11	2.91384e-11	2.89509e-11	2.79384e-11	2.80134e-11
	2.55382	2.85009e-11	3.01509e-11	2.96634e-11	2.96634e-11	2.90634e-11	2.60258e-11	2.63258e-11	2.83509e-11	2.70008e-11	2.97009e-11	2.95134e-11	3.05259e-11	2.83134e-11	2.92509e-11	2.63258e-11	2.58758e-11	2.59133e-11	2.58008e-11	2.62133e-11	2.94759e-11	2.94009e-11	2.97384e-11	2.74883e-11	2.85759e-11	2.86134e-11	2.69633e-11	2.97384e-11	2.95134e-11	2.94384e-11	2.98509e-11	2.98134e-11	2.58758e-11	2.61383e-11	2.61008e-11	2.76759e-11	2.79009e-11	2.88759e-11	2.67383e-11	2.65883e-11	2.62883e-11	2.62133e-11	2.74508e-11	2.85384e-11	2.75258e-11	2.96259e-11	2.94009e-11	2.86509e-11	2.79759e-11
	2.58904	2.85009e-11	2.99259e-11	2.94009e-11	2.93259e-11	2.91759e-11	2.62133e-11	2.58758e-11	2.83509e-11	2.70008e-11	2.97759e-11	2.91009e-11	3.00759e-11	2.83509e-11	2.97759e-11	2.58383e-11	2.59508e-11	2.61008e-11	2.58383e-11	2.58383e-11	2.93634e-11	2.97009e-11	2.97384e-11	2.76008e-11	2.92134e-11	2.92509e-11	2.71133e-11	2.97759e-11	2.92509e-11	2.95509e-11	2.99259e-11	2.97384e-11	2.62883e-11	2.60258e-11	2.58383e-11	2.79759e-11	2.77509e-11	2.91009e-11	2.63258e-11	2.67383e-11	2.59133e-11	2.62508e-11	2.67383e-11	2.85009e-11	2.77134e-11	2.95134e-11	2.96634e-11	2.76759e-11	2.77884e-11
	2.62427	2.86134e-11	2.96634e-11	2.93634e-11	3.00384e-11	2.92884e-11	2.61008e-11	2.61383e-11	2.88009e-11	2.69258e-11	2.96634e-11	2.90259e-11	3.01884e-11	2.83134e-11	2.94009e-11	2.58383e-11	2.59133e-11	2.57633e-11	2.63258e-11	2.63633e-11	2.94759e-11	2.97759e-11	2.95884e-11	2.79384e-11	2.87634e-11	2.91759e-11	2.67758e-11	3.00759e-11	2.95134e-11	2.97384e-11	3.02634e-11	3.04134e-11	2.59508e-11	2.62508e-11	2.62508e-11	2.79009e-11	2.75633e-11	2.92884e-11	2.61758e-11	2.66258e-11	2.58758e-11	2.61758e-11	2.71883e-11	2.82759e-11	2.75258e-11	2.94009e-11	2.97009e-11	2.82009e-11	2.85009e-11
	2.65949	2.87634e-11	2.99634e-11	2.94009e-11	2.95134e-11	2.99634e-11	2.61383e-11	2.55758e-11	2.79759e-11	2.71133e-11	2.98134e-11	2.97384e-11	3.01884e-11	2.81634e-11	3.00384e-11	2.64758e-11	2.62133e-11	2.61383e-11	2.57633e-11	2.61383e-11	2.99259e-11	3.01509e-11	2.96259e-11	2.80509e-11	2.91759e-11	2.89884e-11	2.70008e-11	3.01134e-11	2.98884e-11	2.94009e-11	3.03759e-11	3.05634e-11	2.62883e-11	2.57633e-11	2.61008e-11	2.77884e-11	2.81259e-11	2.92509e-11	2.63633e-11	2.64008e-11	2.58758e-11	2.59133e-11	2.70383e-11	2.86509e-11	2.74883e-11	2.99259e-11	2.95134e-11	2.88384e-11	2.88759e-11
	2.69472	2.84634e-11	3.02259e-11	2.94009e-11	3.05259e-11	3.01134e-11	2.62508e-11	2.65133e-11	2.86134e-11	2.68883e-11	3.00009e-11	2.99259e-11	3.04134e-11	2.86134e-11	3.01509e-11	2.60258e-11	2.60633e-11	2.58383e-11	2.62883e-11	2.58758e-11	3.00009e-11	3.04134e-11	2.96634e-11	2.76008e-11	2.94384e-11	2.89884e-11	2.77509e-11	2.98134e-11	2.98134e-11	2.97384e-11	3.01884e-11	3.04134e-11	2.62508e-11	2.60633e-11	2.59133e-11	2.86134e-11	2.81634e-11	2.89509e-11	2.59508e-11	2.65508e-11	2.59133e-11	2.58758e-11	2.73008e-11	2.82759e-11	2.77509e-11	2.95884e-11	2.98509e-11	2.88759e-11	2.85009e-11
	2.72994	2.85384e-11	3.03384e-11	2.94384e-11	3.02259e-11	2.95509e-11	2.59508e-11	2.63258e-11	2.90259e-11	2.77134e-11	2.99634e-11	2.94759e-11	3.02634e-11	2.88759e-11	3.00009e-11	2.57633e-11	2.58758e-11	2.62133e-11	2.65133e-11	2.60633e-11	2.99634e-11	3.02634e-11	2.97009e-11	2.74883e-11	2.92509e-11	2.93259e-11	2.74883e-11	3.07509e-11	2.97384e-11	3.01134e-11	3.00009e-11	3.03759e-11	2.59508e-11	2.64008e-11	2.64008e-11	2.82009e-11	2.80134e-11	2.96634e-11	2.58383e-11	2.71883e-11	2.61008e-11	2.62508e-11	2.69633e-11	2.87634e-11	2.75633e-11	2.97759e-11	2.97759e-11	2.85759e-11	2.85759e-11
	2.76517	2.87259e-11	3.02634e-11	2.99259e-11	3.02259e-11	2.97384e-11	2.59883e-11	2.60258e-11	2.88384e-11	2.71883e-11	3.00384e-11	2.98134e-11	3.05634e-11	2.88009e-11	2.99634e-11	2.62883e-11	2.59508e-11	2.57633e-11	2.56133e-11	2.60258e-11	2.98509e-11	3.01884e-11	3.06384e-11	2.80134e-11	2.97009e-11	2.94009e-11	2.69258e-11	3.01509e-11	2.99634e-11	2.99634e-11	3.05259e-11	3.04509e-11	2.60633e-11	2.61383e-11	2.59883e-11	2.82384e-11	2.82759e-11	2.95134e-11	2.62508e-11	2.69258e-11	2.60633e-11	2.62133e-11	2.76383e-11	2.93259e-11	2.71508e-11	3.03384e-11	2.94384e-11	2.83884e-11	2.91009e-11
	2.80039	2.92134e-11	3.02259e-11	2.98884e-11	3.04134e-11	2.95509e-11	2.65133e-11	2.59133e-11	2.86134e-11	2.71883e-11	3.06384e-11	2.92509e-11	3.08634e-11	2.88759e-11	2.99634e-11	2.62133e-11	2.58383e-11	2.60258e-11	2.56133e-11	2.61758e-11	3.02259e-11	3.02634e-11	3.03009e-11	2.75633e-11	2.96259e-11	2.92509e-11	2.73758e-11	3.04509e-11	3.00759e-11	3.02634e-11	3.1201e-11	3.03759e-11	2.62508e-11	2.62508e-11	2.56133e-11	2.82759e-11	2.82759e-11	2.93634e-11	2.62883e-11	2.64383e-11	2.63258e-11	2.56133e-11	2.75633e-11	2.90259e-11	2.85009e-11	3.00009e-11	2.97009e-11	2.83509e-11	2.87634e-11
	2.83562	2.85759e-11	3.03384e-11	2.98884e-11	3.03009e-11	3.06384e-11	2.64008e-11	2.61008e-11	2.88759e-11	2.74883e-11	3.01509e-11	2.98134e-11	3.04509e-11	2.90259e-11	3.00759e-11	2.59883e-11	2.67383e-11	2.62508e-11	2.62508e-11	2.64383e-11	2.99634e-11	3.02634e-11	3.04509e-11	2.78634e-11	2.94759e-11	2.94384e-11	2.76008e-11	3.06384e-11	2.99259e-11	3.01509e-11	3.0976e-11	3.05634e-11	2.64758e-11	2.60258e-11	2.62883e-11	2.83134e-11	2.82384e-11	2.99259e-11	2.60258e-11	2.70758e-11	2.62133e-11	2.58758e-11	2.71133e-11	2.89509e-11	2.74883e-11	3.01509e-11	2.96634e-11	2.83134e-11	2.81634e-11
	2.87084	2.89509e-11	3.06009e-11	3.01884e-11	3.05259e-11	3.00384e-11	2.62133e-11	2.62133e-11	2.91009e-11	2.73758e-11	3.04884e-11	3.04134e-11	3.06759e-11	2.88759e-11	3.02634e-11	2.61758e-11	2.60633e-11	2.59508e-11	2.62133e-11	2.60633e-11	3.04134e-11	3.07509e-11	3.00759e-11	2.80509e-11	2.97384e-11	2.91384e-11	2.77884e-11	3.07509e-11	3.03009e-11	2.98509e-11	3.09009e-11	3.13885e-11	2.61008e-11	2.61383e-11	2.64383e-11	2.83884e-11	2.85384e-11	2.97384e-11	2.64758e-11	2.69633e-11	2.60633e-11	2.57258e-11	2.74883e-11	2.91759e-11	2.80509e-11	3.03759e-11	2.97384e-11	2.85384e-11	2.86134e-11
	2.90607	2.92134e-11	3.08634e-11	3.01884e-11	3.01134e-11	3.03384e-11	2.62883e-11	2.59508e-11	2.90634e-11	2.80134e-11	3.06009e-11	3.01134e-11	3.1351e-11	2.88759e-11	3.09385e-11	2.59883e-11	2.58383e-11	2.61008e-11	2.59883e-11	2.58758e-11	3.03759e-11	3.05634e-11	3.06009e-11	2.80884e-11	3.00759e-11	2.95509e-11	2.71883e-11	3.07509e-11	3.02634e-11	3.02259e-11	3.07884e-11	3.08634e-11	2.62508e-11	2.61383e-11	2.59883e-11	2.84259e-11	2.84634e-11	2.97759e-11	2.65133e-11	2.70383e-11	2.61383e-11	2.62133e-11	2.77509e-11	2.92509e-11	2.84259e-11	3.03009e-11	3.03384e-11	2.88384e-11	2.89509e-11
	2.94129	2.91384e-11	3.07134e-11	3.03009e-11	3.07509e-11	3.03009e-11	2.64008e-11	2.59133e-11	2.92884e-11	2.76759e-11	3.08259e-11	3.01134e-11	3.1351e-11	2.94009e-11	3.05259e-11	2.55008e-11	2.60633e-11	2.64383e-11	2.59883e-11	2.60633e-11	3.03384e-11	3.05259e-11	3.05634e-11	2.78634e-11	2.98134e-11	3.00009e-11	2.76759e-11	3.11635e-11	3.04509e-11	3.06759e-11	3.13135e-11	3.09385e-11	2.62508e-11	2.61383e-11	2.58008e-11	2.84259e-11	2.85009e-11	2.99259e-11	2.61008e-11	2.68133e-11	2.61008e-11	2.65508e-11	2.73008e-11	2.92884e-11	2.82009e-11	3.03384e-11	3.01509e-11	2.81259e-11	2.89134e-11
	2.97652	2.95134e-11	3.04884e-11	3.05634e-11	3.08634e-11	3.03009e-11	2.61383e-11	2.60633e-11	2.95509e-11	2.72258e-11	3.09009e-11	3.00759e-11	3.1201e-11	2.95134e-11	3.09385e-11	2.61758e-11	2.62508e-11	2.62883e-11	2.60633e-11	2.67383e-11	3.03759e-11	3.06759e-11	3.04134e-11	2.82759e-11	2.95884e-11	2.98509e-11	2.71508e-11	3.11635e-11	3.03009e-11	3.09385e-11	3.15385e-11	3.13135e-11	2.62508e-11	2.61008e-11	2.63633e-11	2.85759e-11	2.83134e-11	2.98884e-11	2.65133e-11	2.67758e-11	2.58383e-11	2.59508e-11	2.76008e-11	2.89509e-11	2.79009e-11	3.07134e-11	2.98134e-11	2.89884e-11	2.97759e-11
	3.01174	2.96634e-11	3.07884e-11	3.04134e-11	3.07509e-11	3.05259e-11	2.61008e-11	2.55383e-11	2.88009e-11	2.71883e-11	3.09009e-11	3.06009e-11	3.1276e-11	2.89509e-11	3.1426e-11	2.64758e-11	2.60633e-11	2.63633e-11	2.60633e-11	2.65883e-11	3.05259e-11	3.13135e-11	3.0976e-11	2.85384e-11	3.02259e-11	3.00759e-11	2.80134e-11	3.10885e-11	3.07134e-11	3.01884e-11	3.15385e-11	3.18385e-11	2.61008e-11	2.58383e-11	2.54258e-11	2.87634e-11	2.89134e-11	2.98509e-11	2.64008e-11	2.69258e-11	2.61383e-11	2.61008e-11	2.71883e-11	2.95509e-11	2.80134e-11	3.0976e-11	2.99259e-11	2.89134e-11	2.91009e-11
	3.04697	2.94384e-11	3.11635e-11	3.00384e-11	3.16135e-11	3.06384e-11	2.61008e-11	2.65133e-11	2.98509e-11	2.76008e-11	3.0976e-11	3.01134e-11	3.11635e-11	2.95134e-11	3.07884e-11	2.55383e-11	2.58383e-11	2.58758e-11	2.61383e-11	2.59508e-11	3.06759e-11	3.12385e-11	3.04884e-11	2.83134e-11	3.03009e-11	2.97384e-11	2.80884e-11	3.13135e-11	3.05634e-11	3.0976e-11	3.1876e-11	3.1351e-11	2.61008e-11	2.60633e-11	2.65508e-11	2.88384e-11	2.84259e-11	3.00384e-11	2.59508e-11	2.68508e-11	2.61383e-11	2.59133e-11	2.77134e-11	2.85759e-11	2.82384e-11	3.09385e-11	3.04884e-11	2.92884e-11	2.91759e-11
	3.08219	2.93259e-11	3.1051e-11	3.05259e-11	3.08634e-11	3.06009e-11	2.62883e-11	2.54258e-11	3.00759e-11	2.80509e-11	3.05634e-11	3.07134e-11	3.15385e-11	2.84259e-11	3.11635e-11	2.59883e-11	2.62508e-11	2.57633e-11	2.63258e-11	2.62508e-11	3.07509e-11	3.12385e-11	3.07134e-11	2.84634e-11	3.03009e-11	2.99259e-11	2.79384e-11	3.1501e-11	3.06009e-11	3.08259e-11	3.12385e-11	3.1576e-11	2.61383e-11	2.61383e-11	2.66258e-11	2.89884e-11	2.83884e-11	3.03384e-11	2.62883e-11	2.71133e-11	2.58758e-11	2.59883e-11	2.77134e-11	2.97759e-11	2.82009e-11	3.08634e-11	3.03759e-11	2.92134e-11	2.96259e-11
	3.11742	2.97009e-11	3.1276e-11	3.11635e-11	3.12385e-11	3.05634e-11	2.64758e-11	2.65883e-11	2.95134e-11	2.78259e-11	3.1501e-11	3.1276e-11	3.19135e-11	2.95884e-11	3.13135e-11	2.65508e-11	2.52758e-11	2.63633e-11	2.56133e-11	2.63258e-11	3.0976e-11	3.1651e-11	3.12385e-11	2.88759e-11	3.07134e-11	3.00384e-11	2.79384e-11	3.13135e-11	3.08259e-11	3.09385e-11	3.1726e-11	3.1501e-11	2.61008e-11	2.61758e-11	2.58383e-11	2.88009e-11	2.85009e-11	3.02634e-11	2.65133e-11	2.70383e-11	2.62508e-11	2.60258e-11	2.82009e-11	2.97384e-11	2.83884e-11	3.08259e-11	3.02634e-11	2.89884e-11	2.98134e-11
	3.15264	3.01134e-11	3.1501e-11	3.10885e-11	3.12385e-11	3.04134e-11	2.66633e-11	2.62883e-11	2.94009e-11	2.77884e-11	3.14635e-11	3.00759e-11	3.19885e-11	2.95884e-11	3.1126e-11	2.60633e-11	2.64008e-11	2.57633e-11	2.58008e-11	2.61758e-11	3.1276e-11	3.14635e-11	3.1201e-11	2.87634e-11	3.06759e-11	3.02634e-11	2.79009e-11	3.14635e-11	3.07134e-11	3.0976e-11	3.2026e-11	3.1876e-11	2.63633e-11	2.61383e-11	2.59883e-11	2.92884e-11	2.86509e-11	3.03759e-11	2.63633e-11	2.66633e-11	2.62508e-11	2.60633e-11	2.79009e-11	2.99634e-11	2.89884e-11	3.06759e-11	3.08259e-11	2.91384e-11	2.96634e-11
	3.18787	2.97384e-11	3.16135e-11	3.03759e-11	3.1276e-11	3.09385e-11	2.65883e-11	2.58383e-11	2.95509e-11	2.79759e-11	3.07509e-11	3.09385e-11	3.1801e-11	2.97759e-11	3.12385e-11	2.58008e-11	2.70383e-11	2.62883e-11	2.61008e-11	2.63633e-11	3.07509e-11	3.13135e-11	3.15385e-11	2.87259e-11	3.06759e-11	3.02634e-11	2.80134e-11	3.2026e-11	3.08259e-11	3.0976e-11	3.2101e-11	3.23635e-11	2.62133e-11	2.61008e-11	2.60258e-11	2.91759e-11	2.88009e-11	3.10885e-11	2.62883e-11	2.71883e-11	2.61008e-11	2.58758e-11	2.79009e-11	2.96259e-11	2.83884e-11	3.1576e-11	3.03759e-11	2.95509e-11	2.97759e-11
	3.22309	2.95134e-11	3.1651e-11	3.13885e-11	3.1351e-11	3.10135e-11	2.63633e-11	2.59133e-11	2.94759e-11	2.76759e-11	3.10885e-11	3.08259e-11	3.18385e-11	2.96634e-11	3.17635e-11	2.61008e-11	2.59883e-11	2.58008e-11	2.65133e-11	2.62883e-11	3.1501e-11	3.16885e-11	3.12385e-11	2.87634e-11	3.06759e-11	3.00759e-11	2.76759e-11	3.12385e-11	3.13885e-11	3.13135e-11	3.22885e-11	3.22885e-11	2.61008e-11	2.59508e-11	2.61383e-11	2.89509e-11	2.89509e-11	3.05634e-11	2.64008e-11	2.70008e-11	2.58383e-11	2.57633e-11	2.84259e-11	2.97759e-11	2.82759e-11	3.14635e-11	3.09385e-11	2.97009e-11	3.03384e-11
	3.25832	3.01884e-11	3.1576e-11	3.10135e-11	3.1651e-11	3.13135e-11	2.64383e-11	2.62883e-11	2.97759e-11	2.76759e-11	3.19135e-11	3.1201e-11	3.2176e-11	3.00009e-11	3.19885e-11	2.61383e-11	2.59883e-11	2.62133e-11	2.61383e-11	2.60258e-11	3.12385e-11	3.19885e-11	3.1426e-11	2.88384e-11	3.0976e-11	3.05634e-11	2.83134e-11	3.2326e-11	3.1051e-11	3.14635e-11	3.2326e-11	3.2101e-11	2.66258e-11	2.57633e-11	2.61383e-11	2.95134e-11	2.88384e-11	3.04509e-11	2.65133e-11	2.70008e-11	2.60633e-11	2.63633e-11	2.84634e-11	2.96259e-11	2.83509e-11	3.1276e-11	3.1426e-11	2.95509e-11	3.00759e-11
	3.29354	2.99259e-11	3.1801e-11	3.1651e-11	3.19885e-11	3.10135e-11	2.65508e-11	2.62133e-11	3.00759e-11	2.76759e-11	3.15385e-11	3.1201e-11	3.2401e-11	3.01884e-11	3.1651e-11	2.59883e-11	2.61008e-11	2.63258e-11	2.59133e-11	2.62508e-11	3.1201e-11	3.1876e-11	3.14635e-11	2.87634e-11	3.07884e-11	3.03759e-11	2.85009e-11	3.2101e-11	3.16135e-11	3.2026e-11	3.2251e-11	3.2251e-11	2.62508e-11	2.63258e-11	2.58008e-11	2.88384e-11	2.86509e-11	3.07134e-11	2.65133e-11	2.70758e-11	2.59133e-11	2.56508e-11	2.84259e-11	2.99259e-11	2.85759e-11	3.13135e-11	3.1426e-11	2.95134e-11	3.0976e-11
	3.32877	3.00009e-11	3.16135e-11	3.10885e-11	3.1876e-11	3.13135e-11	2.61383e-11	2.58758e-11	2.98509e-11	2.78259e-11	3.1951e-11	3.11635e-11	3.2101e-11	3.05259e-11	3.19135e-11	2.61383e-11	2.58758e-11	2.62133e-11	2.57258e-11	2.67008e-11	3.16885e-11	3.2101e-11	3.1876e-11	2.97759e-11	3.09385e-11	3.06759e-11	2.75633e-11	3.23635e-11	3.16885e-11	3.1576e-11	3.2326e-11	3.24385e-11	2.61008e-11	2.62508e-11	2.59133e-11	2.92134e-11	2.88759e-11	3.08259e-11	2.56133e-11	2.71508e-11	2.60633e-11	2.64758e-11	2.84259e-11	3.02634e-11	2.84634e-11	3.15385e-11	3.13135e-11	2.98509e-11	3.1051e-11
	3.36399	3.03759e-11	3.24385e-11	3.1126e-11	3.19135e-11	3.1126e-11	2.67383e-11	2.59508e-11	2.99634e-11	2.73383e-11	3.2251e-11	3.1276e-11	3.2026e-11	3.07134e-11	3.2251e-11	2.62883e-11	2.60633e-11	2.60633e-11	2.63258e-11	2.61383e-11	3.1951e-11	3.22885e-11	3.1951e-11	2.91009e-11	3.12385e-11	3.09385e-11	2.81634e-11	3.2401e-11	3.15385e-11	3.14635e-11	3.2926e-11	3.2701e-11	2.62883e-11	2.55008e-11	2.58008e-11	2.94384e-11	2.91009e-11	3.0976e-11	2.60633e-11	2.71883e-11	2.63633e-11	2.61383e-11	2.83134e-11	2.99634e-11	2.81259e-11	3.18385e-11	3.1126e-11	3.00009e-11	3.1576e-11
	3.39922	3.03009e-11	3.2026e-11	3.1426e-11	3.22135e-11	3.1726e-11	2.67008e-11	2.61758e-11	3.04509e-11	2.77134e-11	3.22135e-11	3.12385e-11	3.2326e-11	3.03384e-11	3.1876e-11	2.57633e-11	2.64758e-11	2.59133e-11	2.67008e-11	2.61383e-11	3.17635e-11	3.22885e-11	3.16135e-11	2.88384e-11	3.1126e-11	3.07884e-11	2.82384e-11	3.25135e-11	3.1651e-11	3.22135e-11	3.2401e-11	3.2251e-11	2.63633e-11	2.64383e-11	2.64758e-11	2.95884e-11	2.89134e-11	3.1276e-11	2.52758e-11	2.73383e-11	2.61008e-11	2.61383e-11	2.82384e-11	2.99259e-11	2.79384e-11	3.1876e-11	3.12385e-11	3.05259e-11	3.08634e-11
	3.43444	3.00384e-11	3.25885e-11	3.1726e-11	3.22135e-11	3.1951e-11	2.64758e-11	2.59883e-11	3.00384e-11	2.82009e-11	3.2176e-11	3.20635e-11	3.28885e-11	3.00384e-11	3.19135e-11	2.58758e-11	2.64758e-11	2.59883e-11	2.61008e-11	2.65508e-11	3.15385e-11	3.2626e-11	3.19885e-11	2.90634e-11	3.10135e-11	3.07884e-11	2.85759e-11	3.25135e-11	3.13135e-11	3.21385e-11	3.2701e-11	3.3076e-11	2.65508e-11	2.59883e-11	2.64008e-11	2.95884e-11	2.92509e-11	3.13885e-11	2.74133e-11	2.74508e-11	2.59508e-11	2.56883e-11	2.85759e-11	3.06009e-11	2.82009e-11	3.1876e-11	3.12385e-11	2.97759e-11	3.08259e-11
	3.46967	3.03759e-11	3.25885e-11	3.18385e-11	3.22135e-11	3.1801e-11	2.66633e-11	2.65508e-11	3.03384e-11	2.83509e-11	3.22135e-11	3.1876e-11	3.3451e-11	3.04884e-11	3.26635e-11	2.64383e-11	2.59508e-11	2.62508e-11	2.56133e-11	2.63633e-11	3.1876e-11	3.25135e-11	3.22135e-11	2.95509e-11	3.1501e-11	3.11635e-11	2.83509e-11	3.27385e-11	3.1651e-11	3.1876e-11	3.37885e-11	3.2476e-11	2.59508e-11	2.65883e-11	2.59508e-11	2.95509e-11	2.93259e-11	3.12385e-11	2.70008e-11	2.72258e-11	2.60258e-11	2.65508e-11	2.91384e-11	3.06009e-11	2.85384e-11	3.22885e-11	3.14635e-11	3.00009e-11	3.1126e-11
	3.50489	3.02259e-11	3.25135e-11	3.15385e-11	3.2401e-11	3.18385e-11	2.65133e-11	2.58008e-11	3.00759e-11	2.82384e-11	3.2401e-11	3.13885e-11	3.3001e-11	3.02634e-11	3.23635e-11	2.63633e-11	2.55758e-11	2.63258e-11	2.59133e-11	2.61758e-11	3.23635e-11	3.24385e-11	3.2551e-11	2.97384e-11	3.1651e-11	3.16135e-11	2.82009e-11	3.3151e-11	3.19135e-11	3.22135e-11	3.3451e-11	3.31135e-11	2.64383e-11	2.60633e-11	2.59508e-11	2.97759e-11	2.89884e-11	3.1201e-11	2.64758e-11	2.71133e-11	2.59508e-11	2.61383e-11	2.83509e-11	3.07134e-11	2.85384e-11	3.19135e-11	3.2026e-11	2.98884e-11	3.13135e-11
	3.54012	3.02259e-11	3.31135e-11	3.1951e-11	3.2326e-11	3.19885e-11	2.68508e-11	2.56883e-11	3.07134e-11	2.82009e-11	3.25135e-11	3.2251e-11	3.31885e-11	3.07884e-11	3.25135e-11	2.57633e-11	2.59883e-11	2.61758e-11	2.62133e-11	2.64008e-11	3.22135e-11	3.2551e-11	3.2326e-11	2.98134e-11	3.1651e-11	3.1126e-11	2.81634e-11	3.31885e-11	3.2251e-11	3.18385e-11	3.3451e-11	3.37135e-11	2.59883e-11	2.58758e-11	2.58758e-11	2.96634e-11	2.95509e-11	3.16135e-11	2.64758e-11	2.76759e-11	2.63258e-11	2.58383e-11	2.83509e-11	3.06384e-11	2.80884e-11	3.25135e-11	3.1351e-11	3.02634e-11	3.1201e-11
	3.57534	3.09385e-11	3.2926e-11	3.2551e-11	3.27385e-11	3.2326e-11	2.67383e-11	2.58383e-11	3.01884e-11	2.83134e-11	3.2476e-11	3.1876e-11	3.3151e-11	3.04509e-11	3.2851e-11	2.63633e-11	2.64008e-11	2.59883e-11	2.67008e-11	2.61008e-11	3.2026e-11	3.3226e-11	3.2176e-11	3.00759e-11	3.1651e-11	3.1501e-11	2.85009e-11	3.29635e-11	3.2551e-11	3.2401e-11	3.3526e-11	3.37135e-11	2.61383e-11	2.58758e-11	2.62508e-11	2.98134e-11	2.97009e-11	3.1876e-11	2.63258e-11	2.75633e-11	2.61008e-11	2.62508e-11	2.89884e-11	3.06384e-11	2.78634e-11	3.2626e-11	3.19885e-11	3.04509e-11	3.06384e-11
	3.61057	3.1126e-11	3.3001e-11	3.2101e-11	3.34135e-11	3.27385e-11	2.66633e-11	2.65508e-11	3.1051e-11	2.83134e-11	3.30385e-11	3.22885e-11	3.33385e-11	3.04509e-11	3.3001e-11	2.55008e-11	2.61758e-11	2.62508e-11	2.58008e-11	2.63258e-11	3.2851e-11	3.34135e-11	3.2551e-11	3.01509e-11	3.1801e-11	3.1576e-11	2.89509e-11	3.31135e-11	3.2476e-11	3.31135e-11	3.34885e-11	3.37885e-11	2.65883e-11	2.62133e-11	2.59883e-11	3.02259e-11	2.95509e-11	3.13885e-11	2.65883e-11	2.68883e-11	2.59883e-11	2.63633e-11	2.89134e-11	3.03009e-11	2.79759e-11	3.2401e-11	3.19885e-11	3.03384e-11	3.03759e-11
	3.64579	3.0976e-11	3.30385e-11	3.2101e-11	3.3226e-11	3.22885e-11	2.64383e-11	2.59508e-11	3.12385e-11	2.85759e-11	3.2326e-11	3.23635e-11	3.3601e-11	3.02259e-11	3.30385e-11	2.61383e-11	2.59883e-11	2.60258e-11	2.64008e-11	2.65508e-11	3.2626e-11	3.33385e-11	3.25885e-11	2.99634e-11	3.18385e-11	3.13885e-11	2.85759e-11	3.3826e-11	3.24385e-11	3.28885e-11	3.3601e-11	3.40135e-11	2.64008e-11	2.62883e-11	2.60633e-11	2.98884e-11	2.94384e-11	3.1726e-11	2.65883e-11	2.76759e-11	2.60633e-11	2.59883e-11	2.86884e-11	3.1351e-11	2.81634e-11	3.27385e-11	3.2026e-11	3.04509e-11	3.09009e-11
	3.68102	3.07884e-11	3.29635e-11	3.23635e-11	3.29635e-11	3.2626e-11	2.64758e-11	2.56508e-11	3.07134e-11	2.83134e-11	3.31885e-11	3.2626e-11	3.4051e-11	3.05259e-11	3.3226e-11	2.65883e-11	2.58008e-11	2.65508e-11	2.53508e-11	2.64758e-11	3.28135e-11	3.35635e-11	3.32635e-11	3.06009e-11	3.2251e-11	3.2026e-11	2.83884e-11	3.40885e-11	3.25135e-11	3.25885e-11	3.4126e-11	3.4051e-11	2.59883e-11	2.58758e-11	2.58758e-11	3.03384e-11	2.94009e-11	3.1726e-11	2.65508e-11	2.67008e-11	2.61758e-11	2.61008e-11	2.87259e-11	3.1426e-11	2.89134e-11	3.30385e-11	3.2101e-11	3.07509e-11	3.09385e-11
	3.71624	3.1276e-11	3.36385e-11	3.22135e-11	3.32635e-11	3.2626e-11	2.67758e-11	2.60258e-11	3.08634e-11	2.77509e-11	3.3376e-11	3.24385e-11	3.40885e-11	3.1126e-11	3.32635e-11	2.63633e-11	2.63633e-11	2.61758e-11	2.63633e-11	2.62883e-11	3.3001e-11	3.3826e-11	3.30385e-11	2.99259e-11	3.23635e-11	3.1951e-11	2.97009e-11	3.3901e-11	3.25135e-11	3.2851e-11	3.44636e-11	3.40885e-11	2.61383e-11	2.60258e-11	2.58758e-11	3.01134e-11	2.97009e-11	3.1951e-11	2.65508e-11	2.73758e-11	2.60258e-11	2.62883e-11	2.83884e-11	3.1201e-11	3.03759e-11	3.2926e-11	3.22885e-11	3.06759e-11	3.1426e-11
	3.75147	3.07134e-11	3.38635e-11	3.25135e-11	3.34885e-11	3.27385e-11	2.65508e-11	2.62133e-11	3.0976e-11	2.82759e-11	3.3151e-11	3.25885e-11	3.3676e-11	3.09009e-11	3.3001e-11	2.61008e-11	2.64758e-11	2.59883e-11	2.63258e-11	2.61758e-11	3.31135e-11	3.36385e-11	3.2851e-11	2.97009e-11	3.24385e-11	3.17635e-11	2.87634e-11	3.3901e-11	3.28885e-11	3.3226e-11	3.4126e-11	3.45386e-11	2.62133e-11	2.64008e-11	2.65133e-11	3.04884e-11	2.96634e-11	3.2251e-11	2.58758e-11	2.73758e-11	2.61758e-11	2.56883e-11	2.87259e-11	3.13135e-11	2.92134e-11	3.2926e-11	3.22135e-11	3.07884e-11	3.07884e-11
	3.78669	3.13885e-11	3.3826e-11	3.29635e-11	3.3301e-11	3.2626e-11	2.70008e-11	2.61758e-11	3.1276e-11	2.83509e-11	3.3376e-11	3.28135e-11	3.42386e-11	3.1276e-11	3.32635e-11	2.62133e-11	2.60633e-11	2.61383e-11	2.60633e-11	2.62508e-11	3.3001e-11	3.36385e-11	3.3601e-11	2.97759e-11	3.2401e-11	3.19135e-11	2.88759e-11	3.3901e-11	3.3826e-11	3.3226e-11	3.42761e-11	3.51386e-11	2.61758e-11	2.58758e-11	2.61758e-11	3.03759e-11	3.01884e-11	3.2326e-11	2.70008e-11	2.74883e-11	2.61383e-11	2.59883e-11	2.93634e-11	3.13885e-11	2.93634e-11	3.31885e-11	3.23635e-11	3.1501e-11	3.07884e-11
	3.82192	3.1576e-11	3.3751e-11	3.2776e-11	3.36385e-11	3.29635e-11	2.67758e-11	2.62508e-11	3.1426e-11	2.82759e-11	3.3601e-11	3.27385e-11	3.44261e-11	3.14635e-11	3.38635e-11	2.65133e-11	2.60633e-11	2.61758e-11	2.60258e-11	2.65508e-11	3.3526e-11	3.45761e-11	3.29635e-11	3.03384e-11	3.23635e-11	3.2326e-11	2.88009e-11	3.43136e-11	3.3376e-11	3.3301e-11	3.49511e-11	3.45011e-11	2.61758e-11	2.61008e-11	2.61008e-11	3.02634e-11	2.97759e-11	3.2251e-11	2.65508e-11	2.73008e-11	2.58758e-11	2.64383e-11	2.92884e-11	3.13885e-11	2.91384e-11	3.31885e-11	3.3076e-11	3.05259e-11	3.1126e-11
	3.85714	3.12385e-11	3.41636e-11	3.27385e-11	3.4051e-11	3.28135e-11	2.65508e-11	2.61008e-11	3.10885e-11	2.83509e-11	3.3751e-11	3.29635e-11	3.44261e-11	3.11635e-11	3.34135e-11	2.62508e-11	2.61008e-11	2.62508e-11	2.60633e-11	2.60633e-11	3.3301e-11	3.35635e-11	3.3751e-11	3.03384e-11	3.2626e-11	3.2476e-11	2.88384e-11	3.49886e-11	3.31885e-11	3.40885e-11	3.46511e-11	3.50636e-11	2.67008e-11	2.61758e-11	2.58758e-11	3.03384e-11	2.99634e-11	3.2251e-11	2.67008e-11	2.73758e-11	2.60633e-11	2.59133e-11	2.88384e-11	3.17635e-11	2.91009e-11	3.3301e-11	3.3001e-11	3.05259e-11	3.1651e-11
	3.89237	3.12385e-11	3.4051e-11	3.31885e-11	3.37135e-11	3.3001e-11	2.68133e-11	2.56883e-11	3.1426e-11	2.86509e-11	3.38635e-11	3.2926e-11	3.46136e-11	3.1576e-11	3.40135e-11	2.61758e-11	2.61383e-11	2.64008e-11	2.60258e-11	2.68508e-11	3.3151e-11	3.44636e-11	3.3976e-11	3.07509e-11	3.28135e-11	3.2251e-11	2.86509e-11	3.46136e-11	3.3451e-11	3.33385e-11	3.47261e-11	3.47636e-11	2.57258e-11	2.58758e-11	2.62133e-11	3.05259e-11	3.03009e-11	3.25885e-11	2.67008e-11	2.72633e-11	2.61008e-11	2.61758e-11	2.89134e-11	3.19885e-11	2.91009e-11	3.39385e-11	3.28885e-11	3.17635e-11	3.1726e-11
	3.92759	3.1651e-11	3.43511e-11	3.34135e-11	3.44636e-11	3.3226e-11	2.66258e-11	2.62508e-11	3.09385e-11	2.86509e-11	3.41636e-11	3.3076e-11	3.46511e-11	3.1576e-11	3.42386e-11	2.67008e-11	2.62508e-11	2.62133e-11	2.60258e-11	2.58758e-11	3.3601e-11	3.47261e-11	3.3901e-11	3.04884e-11	3.2476e-11	3.25135e-11	2.92509e-11	3.46511e-11	3.3676e-11	3.4126e-11	3.51761e-11	3.56636e-11	2.59883e-11	2.63258e-11	2.59508e-11	3.10885e-11	3.03384e-11	3.2926e-11	2.66633e-11	2.71133e-11	2.58008e-11	2.63633e-11	2.89134e-11	3.19885e-11	2.87259e-11	3.3526e-11	3.3526e-11	3.13885e-11	3.1501e-11
	3.96282	3.1876e-11	3.46511e-11	3.31135e-11	3.45761e-11	3.34135e-11	2.68883e-11	2.65133e-11	3.2101e-11	2.85759e-11	3.43886e-11	3.3301e-11	3.48386e-11	3.16135e-11	3.41636e-11	2.52758e-11	2.61383e-11	2.67008e-11	2.65883e-11	2.62133e-11	3.37135e-11	3.47636e-11	3.39385e-11	3.03759e-11	3.2626e-11	3.3226e-11	2.95134e-11	3.49136e-11	3.37135e-11	3.44261e-11	3.51761e-11	3.56261e-11	2.61383e-11	2.63258e-11	2.65883e-11	3.14635e-11	3.01884e-11	3.3076e-11	2.63633e-11	2.76383e-11	2.65133e-11	2.59883e-11	2.89134e-11	3.19885e-11	2.87259e-11	3.3901e-11	3.3076e-11	3.13135e-11	3.17635e-11
	3.99804	3.17635e-11	3.42761e-11	3.29635e-11	3.44261e-11	3.39385e-11	2.67008e-11	2.55383e-11	3.20635e-11	2.88384e-11	3.40135e-11	3.40135e-11	3.52886e-11	3.16135e-11	3.4201e-11	2.64383e-11	2.63633e-11	2.59883e-11	2.65133e-11	2.61758e-11	3.36385e-11	3.45386e-11	3.43136e-11	3.08259e-11	3.28135e-11	3.2701e-11	2.93634e-11	3.50261e-11	3.36385e-11	3.43511e-11	3.53261e-11	3.56636e-11	2.61758e-11	2.59133e-11	2.62883e-11	3.06009e-11	3.04884e-11	3.31135e-11	2.65883e-11	2.78634e-11	2.61383e-11	2.58008e-11	2.89134e-11	3.2326e-11	2.95134e-11	3.45011e-11	3.39385e-11	3.1351e-11	3.15385e-11
	4.03327	3.18385e-11	3.46886e-11	3.39385e-11	3.45761e-11	3.39385e-11	2.70383e-11	2.58008e-11	3.1576e-11	2.88759e-11	3.46136e-11	3.3601e-11	3.54386e-11	3.2251e-11	3.43136e-11	2.67008e-11	2.58008e-11	2.65133e-11	2.53508e-11	2.67008e-11	3.45011e-11	3.50636e-11	3.42386e-11	3.10885e-11	3.3226e-11	3.35635e-11	2.94759e-11	3.55886e-11	3.36385e-11	3.42386e-11	3.60011e-11	3.56261e-11	2.63633e-11	2.60633e-11	2.58383e-11	3.1126e-11	3.04509e-11	3.23635e-11	2.65133e-11	2.73758e-11	2.64008e-11	2.61383e-11	3.01509e-11	3.23635e-11	2.92884e-11	3.41636e-11	3.3376e-11	3.12385e-11	3.1351e-11
	4.06849	3.2101e-11	3.49136e-11	3.29635e-11	3.46511e-11	3.3301e-11	2.69633e-11	2.65508e-11	3.2176e-11	2.88009e-11	3.47636e-11	3.35635e-11	3.53636e-11	3.21385e-11	3.44261e-11	2.61758e-11	2.62883e-11	2.59508e-11	2.65508e-11	2.65133e-11	3.42761e-11	3.54386e-11	3.39385e-11	3.1051e-11	3.28885e-11	3.3226e-11	2.95884e-11	3.55136e-11	3.38635e-11	3.43886e-11	3.59636e-11	3.58886e-11	2.64758e-11	2.63633e-11	2.64758e-11	3.07509e-11	3.04509e-11	3.37135e-11	2.64008e-11	2.72258e-11	2.58383e-11	2.61008e-11	2.90259e-11	3.22135e-11	2.94009e-11	3.44261e-11	3.3376e-11	3.08634e-11	3.1801e-11
	4.10372	3.19885e-11	3.51761e-11	3.45386e-11	3.49511e-11	3.38635e-11	2.71133e-11	2.62883e-11	3.22135e-11	2.91759e-11	3.46886e-11	3.4051e-11	3.58511e-11	3.19885e-11	3.45011e-11	2.59133e-11	2.64758e-11	2.61383e-11	2.60258e-11	2.63633e-11	3.42386e-11	3.54386e-11	3.45011e-11	3.12385e-11	3.3526e-11	3.3076e-11	2.92509e-11	3.62636e-11	3.4201e-11	3.46511e-11	3.58136e-11	3.66011e-11	2.64008e-11	2.62508e-11	2.63258e-11	3.1951e-11	3.08259e-11	3.3751e-11	2.67383e-11	2.73758e-11	2.61758e-11	2.58383e-11	3.00009e-11	3.2551e-11	2.86134e-11	3.49886e-11	3.37135e-11	3.1201e-11	3.2026e-11
	4.13894	3.19885e-11	3.56261e-11	3.45386e-11	3.51011e-11	3.43511e-11	2.72258e-11	2.58383e-11	3.22135e-11	2.91009e-11	3.49136e-11	3.3826e-11	3.60011e-11	3.23635e-11	3.48386e-11	2.59883e-11	2.60258e-11	2.61758e-11	2.62133e-11	2.62508e-11	3.42386e-11	3.55886e-11	3.47636e-11	3.16885e-11	3.3526e-11	3.34885e-11	2.95509e-11	3.52136e-11	3.43511e-11	3.48386e-11	3.62261e-11	3.67886e-11	2.61758e-11	2.59883e-11	2.59508e-11	3.15385e-11	3.1276e-11	3.37885e-11	2.68508e-11	2.76759e-11	2.60633e-11	2.62883e-11	3.05259e-11	3.2476e-11	2.95884e-11	3.51011e-11	3.42386e-11	3.23635e-11	3.1726e-11
	4.17417	3.2476e-11	3.54761e-11	3.4051e-11	3.53636e-11	3.40885e-11	2.65883e-11	2.60633e-11	3.24385e-11	2.94009e-11	3.48761e-11	3.3826e-11	3.58136e-11	3.25135e-11	3.51386e-11	2.60258e-11	2.58758e-11	2.64758e-11	2.60258e-11	2.62508e-11	3.44636e-11	3.57761e-11	3.46511e-11	3.1876e-11	3.34135e-11	3.37135e-11	3.02259e-11	3.60386e-11	3.4051e-11	3.49886e-11	3.67511e-11	3.64511e-11	2.58758e-11	2.60258e-11	2.61383e-11	3.18385e-11	3.13885e-11	3.3751e-11	2.63258e-11	2.77509e-11	2.61008e-11	2.64008e-11	3.06384e-11	3.25135e-11	2.97759e-11	3.49886e-11	3.43136e-11	3.2851e-11	3.22885e-11
	4.20939	3.24385e-11	3.54761e-11	3.39385e-11	3.57386e-11	3.42386e-11	2.67758e-11	2.58758e-11	3.27385e-11	2.91384e-11	3.51011e-11	3.44261e-11	3.64136e-11	3.25135e-11	3.48386e-11	2.60258e-11	2.59508e-11	2.62133e-11	2.60258e-11	2.65508e-11	3.47261e-11	3.55886e-11	3.43886e-11	3.1351e-11	3.38635e-11	3.3526e-11	2.97384e-11	3.65636e-11	3.45761e-11	3.51761e-11	3.69011e-11	3.73136e-11	2.60633e-11	2.62133e-11	2.61008e-11	3.1576e-11	3.10135e-11	3.36385e-11	2.64008e-11	2.73758e-11	2.58008e-11	2.61758e-11	3.04884e-11	3.2926e-11	3.01509e-11	3.49511e-11	3.40885e-11	3.3301e-11	3.2776e-11
	4.24462	3.24385e-11	3.58886e-11	3.44261e-11	3.54011e-11	3.46886e-11	2.69258e-11	2.60258e-11	3.2626e-11	2.95509e-11	3.51761e-11	3.46886e-11	3.64136e-11	3.27385e-11	3.56261e-11	2.62133e-11	2.58758e-11	2.62508e-11	2.59133e-11	2.64758e-11	3.50636e-11	3.66761e-11	3.54761e-11	3.2026e-11	3.3976e-11	3.3751e-11	2.99259e-11	3.64511e-11	3.52136e-11	3.49136e-11	3.64136e-11	3.67511e-11	2.63258e-11	2.55758e-11	2.59133e-11	3.1726e-11	3.10885e-11	3.3751e-11	2.65508e-11	2.71133e-11	2.60633e-11	2.58008e-11	3.03009e-11	3.30385e-11	3.03009e-11	3.49886e-11	3.41636e-11	3.37135e-11	3.30385e-11
	4.27984	3.29635e-11	3.61886e-11	3.45011e-11	3.58136e-11	3.46511e-11	2.77884e-11	2.65883e-11	3.26635e-11	2.97384e-11	3.54761e-11	3.44636e-11	3.65261e-11	3.2926e-11	3.58886e-11	2.61758e-11	2.61383e-11	2.64383e-11	2.61008e-11	2.60258e-11	3.51386e-11	3.66386e-11	3.46886e-11	3.1501e-11	3.4201e-11	3.4126e-11	3.04509e-11	3.67511e-11	3.46886e-11	3.64511e-11	3.71261e-11	3.71636e-11	2.61758e-11	2.65508e-11	2.61008e-11	3.1876e-11	3.1051e-11	3.43136e-11	2.59883e-11	2.72633e-11	2.65508e-11	2.65133e-11	3.02634e-11	3.2776e-11	3.00384e-11	3.53636e-11	3.44636e-11	3.3376e-11	3.19885e-11
	4.31507	3.27385e-11	3.60386e-11	3.45386e-11	3.61886e-11	3.46511e-11	2.79759e-11	2.62883e-11	3.3076e-11	2.95134e-11	3.58136e-11	3.48761e-11	3.66386e-11	3.2851e-11	3.54761e-11	2.58008e-11	2.63258e-11	2.61383e-11	2.62883e-11	2.62508e-11	3.52136e-11	3.62261e-11	3.52136e-11	3.13885e-11	3.42761e-11	3.43886e-11	3.02259e-11	3.69011e-11	3.51761e-11	3.57386e-11	3.66011e-11	3.72761e-11	2.64008e-11	2.66258e-11	2.64383e-11	3.17635e-11	3.19885e-11	3.45386e-11	2.63633e-11	2.76008e-11	2.61758e-11	2.61008e-11	3.03384e-11	3.3151e-11	3.00759e-11	3.58886e-11	3.4051e-11	3.3451e-11	3.26635e-11
	4.35029	3.2926e-11	3.64136e-11	3.49136e-11	3.62261e-11	3.47636e-11	2.72633e-11	2.59133e-11	3.26635e-11	2.94759e-11	3.61136e-11	3.52511e-11	3.73136e-11	3.2851e-11	3.58511e-11	2.65133e-11	2.61008e-11	2.59508e-11	2.61008e-11	2.61008e-11	3.53636e-11	3.67136e-11	3.62636e-11	3.16885e-11	3.3901e-11	3.44261e-11	2.99259e-11	3.70136e-11	3.54761e-11	3.61886e-11	3.78012e-11	3.77637e-11	2.59508e-11	2.58008e-11	2.59508e-11	3.16885e-11	3.13885e-11	3.42386e-11	2.70008e-11	2.77134e-11	2.61383e-11	2.57258e-11	3.09385e-11	3.3751e-11	3.02634e-11	3.56261e-11	3.46886e-11	3.45761e-11	3.3301e-11
	4.38552	3.3301e-11	3.67886e-11	3.50261e-11	3.59636e-11	3.48761e-11	2.79384e-11	2.62508e-11	3.31135e-11	2.95509e-11	3.62261e-11	3.48011e-11	3.76887e-11	3.31885e-11	3.55136e-11	2.59133e-11	2.61008e-11	2.60633e-11	2.59508e-11	2.68133e-11	3.53261e-11	3.69386e-11	3.58511e-11	3.1951e-11	3.46886e-11	3.42761e-11	3.01509e-11	3.73886e-11	3.55136e-11	3.58511e-11	3.80637e-11	3.75387e-11	2.62133e-11	2.61383e-11	2.57258e-11	3.1876e-11	3.1201e-11	3.43511e-11	2.65883e-11	2.75633e-11	2.63258e-11	2.63258e-11	3.09009e-11	3.32635e-11	3.03759e-11	3.59261e-11	3.50636e-11	3.42386e-11	3.3151e-11
	4.42074	3.3376e-11	3.63761e-11	3.48761e-11	3.61511e-11	3.50261e-11	2.75633e-11	2.65508e-11	3.28135e-11	2.95509e-11	3.61886e-11	3.46511e-11	3.72011e-11	3.33385e-11	3.61886e-11	2.64008e-11	2.65133e-11	2.61758e-11	2.63258e-11	2.61758e-11	3.56636e-11	3.71261e-11	3.58136e-11	3.21385e-11	3.45761e-11	3.47261e-11	3.01884e-11	3.77262e-11	3.57011e-11	3.62636e-11	3.78012e-11	3.80262e-11	2.64758e-11	2.62508e-11	2.66633e-11	3.22885e-11	3.17635e-11	3.51011e-11	2.63633e-11	2.72633e-11	2.57633e-11	2.57633e-11	3.06759e-11	3.3901e-11	3.01509e-11	3.62261e-11	3.53636e-11	3.44636e-11	3.3001e-11
	4.45597	3.31135e-11	3.70886e-11	3.52136e-11	3.64511e-11	3.54011e-11	2.77884e-11	2.61008e-11	3.32635e-11	2.96634e-11	3.71261e-11	3.60011e-11	3.78012e-11	3.3076e-11	3.63386e-11	2.60633e-11	2.60258e-11	2.60258e-11	2.59883e-11	2.61758e-11	3.61511e-11	3.69386e-11	3.62636e-11	3.2326e-11	3.51386e-11	3.4051e-11	3.01884e-11	3.77262e-11	3.60761e-11	3.64511e-11	3.76512e-11	3.83262e-11	2.60633e-11	2.58758e-11	2.61383e-11	3.24385e-11	3.1951e-11	3.48761e-11	2.65133e-11	2.68508e-11	2.60633e-11	2.62133e-11	3.08634e-11	3.3676e-11	2.98509e-11	3.64511e-11	3.49136e-11	3.50261e-11	3.31135e-11
	4.49119	3.30385e-11	3.71261e-11	3.54386e-11	3.67511e-11	3.55511e-11	2.81634e-11	2.58383e-11	3.3226e-11	2.97009e-11	3.66011e-11	3.56261e-11	3.76887e-11	3.4201e-11	3.64511e-11	2.59508e-11	2.61758e-11	2.65508e-11	2.63258e-11	2.61008e-11	3.57761e-11	3.74637e-11	3.63386e-11	3.22135e-11	3.50636e-11	3.50261e-11	3.04884e-11	3.78387e-11	3.62261e-11	3.66761e-11	3.84012e-11	3.83262e-11	2.60633e-11	2.62133e-11	2.59133e-11	3.2476e-11	3.2026e-11	3.54761e-11	2.61383e-11	2.72633e-11	2.61758e-11	2.66633e-11	3.1126e-11	3.3751e-11	3.07509e-11	3.65261e-11	3.54386e-11	3.47261e-11	3.3376e-11
	4.52642	3.34885e-11	3.70136e-11	3.58136e-11	3.71636e-11	3.53636e-11	2.79384e-11	2.64758e-11	3.37885e-11	2.97384e-11	3.63761e-11	3.56636e-11	3.77637e-11	3.3601e-11	3.64511e-11	2.59508e-11	2.62508e-11	2.62883e-11	2.61383e-11	2.63258e-11	3.63011e-11	3.73136e-11	3.63011e-11	3.1651e-11	3.52511e-11	3.52886e-11	3.04884e-11	3.83262e-11	3.61886e-11	3.70886e-11	3.85512e-11	3.86637e-11	2.62508e-11	2.66633e-11	2.61758e-11	3.2101e-11	3.2176e-11	3.52511e-11	2.59508e-11	2.71133e-11	2.58383e-11	2.64758e-11	3.13885e-11	3.40135e-11	3.13135e-11	3.69761e-11	3.54011e-11	3.45386e-11	3.35635e-11
	4.56164	3.37135e-11	3.73136e-11	3.55511e-11	3.68636e-11	3.52886e-11	2.79384e-11	2.59133e-11	3.37135e-11	3.00384e-11	3.66386e-11	3.58136e-11	3.82512e-11	3.41636e-11	3.66386e-11	2.62883e-11	2.61758e-11	2.61008e-11	2.62883e-11	2.66633e-11	3.61136e-11	3.75012e-11	3.66761e-11	3.21385e-11	3.57386e-11	3.50261e-11	3.01884e-11	3.84012e-11	3.64511e-11	3.70886e-11	3.84762e-11	3.89637e-11	2.61008e-11	2.64383e-11	2.60633e-11	3.22135e-11	3.22135e-11	3.52886e-11	2.62508e-11	2.76008e-11	2.61758e-11	2.64758e-11	3.1201e-11	3.44261e-11	3.1051e-11	3.70511e-11	3.54761e-11	3.54011e-11	3.3376e-11
	4.59687	3.34885e-11	3.75387e-11	3.60386e-11	3.70511e-11	3.61511e-11	2.82759e-11	2.60258e-11	3.3676e-11	3.01134e-11	3.73136e-11	3.60386e-11	3.84762e-11	3.49511e-11	3.68261e-11	2.65508e-11	2.59883e-11	2.62883e-11	2.61383e-11	2.64008e-11	3.70136e-11	3.83262e-11	3.72386e-11	3.2926e-11	3.54386e-11	3.53261e-11	3.1126e-11	3.88887e-11	3.67511e-11	3.69011e-11	3.90012e-11	3.88512e-11	2.61008e-11	2.60633e-11	2.60258e-11	3.2701e-11	3.2101e-11	3.51761e-11	2.63633e-11	2.71133e-11	2.61758e-11	2.64008e-11	3.12385e-11	3.42761e-11	3.07134e-11	3.70511e-11	3.58886e-11	3.62261e-11	3.3076e-11
	4.63209	3.37885e-11	3.79887e-11	3.61136e-11	3.76887e-11	3.66761e-11	2.80884e-11	2.61383e-11	3.43511e-11	3.01509e-11	3.72011e-11	3.62261e-11	3.83262e-11	3.44261e-11	3.70136e-11	2.62133e-11	2.66258e-11	2.63633e-11	2.65133e-11	2.61758e-11	3.73136e-11	3.82887e-11	3.67136e-11	3.2326e-11	3.57761e-11	3.57761e-11	3.1951e-11	3.88887e-11	3.64886e-11	3.72761e-11	3.92262e-11	3.91137e-11	2.64758e-11	2.62508e-11	2.65133e-11	3.22135e-11	3.22885e-11	3.59636e-11	2.61383e-11	2.70758e-11	2.61758e-11	2.61758e-11	3.1351e-11	3.4201e-11	3.02634e-11	3.73136e-11	3.60386e-11	3.62261e-11	3.3151e-11
	4.66732	3.33385e-11	3.82887e-11	3.63386e-11	3.78387e-11	3.61886e-11	2.81259e-11	2.62883e-11	3.44261e-11	2.99259e-11	3.71636e-11	3.67136e-11	3.84762e-11	3.48011e-11	3.74637e-11	2.59883e-11	2.59883e-11	2.60258e-11	2.63633e-11	2.63258e-11	3.70136e-11	3.81012e-11	3.67136e-11	3.24385e-11	3.58136e-11	3.57011e-11	3.1126e-11	3.87762e-11	3.64136e-11	3.71636e-11	3.87762e-11	3.94137e-11	2.64758e-11	2.63633e-11	2.66633e-11	3.24385e-11	3.25885e-11	3.61136e-11	2.64383e-11	2.78634e-11	2.61008e-11	2.59883e-11	3.1576e-11	3.46136e-11	3.04884e-11	3.74637e-11	3.59636e-11	3.63011e-11	3.37135e-11
	4.70254	3.46136e-11	3.80262e-11	3.67136e-11	3.81387e-11	3.65261e-11	2.84634e-11	2.61383e-11	3.4126e-11	3.05259e-11	3.77637e-11	3.69761e-11	3.91887e-11	3.51386e-11	3.73886e-11	2.63258e-11	2.61758e-11	2.59883e-11	2.60633e-11	2.61383e-11	3.71261e-11	3.83262e-11	3.77262e-11	3.28885e-11	3.59261e-11	3.59636e-11	3.09385e-11	3.94137e-11	3.71636e-11	3.79137e-11	3.93762e-11	3.96012e-11	2.58383e-11	2.61383e-11	2.59508e-11	3.25885e-11	3.26635e-11	3.58511e-11	2.71508e-11	2.80134e-11	2.61758e-11	2.65133e-11	3.1876e-11	3.49511e-11	3.09385e-11	3.76887e-11	3.62636e-11	3.70136e-11	3.38635e-11
	4.73777	3.49136e-11	3.85137e-11	3.65636e-11	3.76137e-11	3.65636e-11	2.85759e-11	2.59133e-11	3.42386e-11	3.04509e-11	3.78387e-11	3.67136e-11	3.91512e-11	3.51761e-11	3.76887e-11	2.62508e-11	2.65883e-11	2.62883e-11	2.60633e-11	2.70008e-11	3.72386e-11	3.89262e-11	3.75012e-11	3.3001e-11	3.61511e-11	3.63386e-11	3.0976e-11	4.00137e-11	3.69386e-11	3.76512e-11	3.98262e-11	3.97137e-11	2.65508e-11	2.58758e-11	2.59133e-11	3.28885e-11	3.31135e-11	3.63011e-11	2.65883e-11	2.77509e-11	2.61758e-11	2.65133e-11	3.1726e-11	3.48761e-11	3.13885e-11	3.78387e-11	3.66386e-11	3.68636e-11	3.41636e-11
	4.77299	3.47636e-11	3.84762e-11	3.65261e-11	3.81012e-11	3.65636e-11	2.85759e-11	2.62883e-11	3.44261e-11	3.05634e-11	3.80637e-11	3.68636e-11	3.91887e-11	3.56261e-11	3.75387e-11	2.63633e-11	2.64008e-11	2.62508e-11	2.60633e-11	2.60633e-11	3.79887e-11	3.88887e-11	3.76512e-11	3.28885e-11	3.64886e-11	3.63011e-11	3.08634e-11	4.02762e-11	3.75012e-11	3.81387e-11	3.97887e-11	4.04262e-11	2.60633e-11	2.63633e-11	2.61383e-11	3.2926e-11	3.2476e-11	3.66761e-11	2.61383e-11	2.74133e-11	2.58758e-11	2.62133e-11	3.13135e-11	3.49136e-11	3.1351e-11	3.77262e-11	3.61511e-11	3.80637e-11	3.48761e-11
	4.80822	3.47636e-11	3.88137e-11	3.68261e-11	3.79887e-11	3.70511e-11	2.85384e-11	2.61008e-11	3.46886e-11	3.05259e-11	3.83637e-11	3.75387e-11	3.94887e-11	3.58136e-11	3.86637e-11	2.58383e-11	2.61758e-11	2.61008e-11	2.59508e-11	2.70008e-11	3.79887e-11	3.93387e-11	3.83262e-11	3.3376e-11	3.69761e-11	3.62636e-11	3.1426e-11	3.99762e-11	3.77262e-11	3.82512e-11	4.01262e-11	4.01262e-11	2.68508e-11	2.58758e-11	2.65508e-11	3.31135e-11	3.32635e-11	3.66386e-11	2.74133e-11	2.73383e-11	2.61008e-11	2.64008e-11	3.1051e-11	3.55136e-11	3.1576e-11	3.79887e-11	3.66386e-11	3.76512e-11	3.46886e-11
	4.84344	3.47261e-11	3.90387e-11	3.69761e-11	3.91887e-11	3.73886e-11	2.87259e-11	2.59883e-11	3.49136e-11	3.03384e-11	3.83262e-11	3.75012e-11	3.97887e-11	3.60011e-11	3.85137e-11	2.65133e-11	2.61008e-11	2.63633e-11	2.61008e-11	2.60258e-11	3.78012e-11	3.96012e-11	3.82137e-11	3.3526e-11	3.67511e-11	3.63761e-11	3.16885e-11	4.01637e-11	3.76887e-11	3.91512e-11	4.06887e-11	4.05762e-11	2.62133e-11	2.64008e-11	2.58383e-11	3.35635e-11	3.3226e-11	3.67886e-11	2.67758e-11	2.76759e-11	2.59133e-11	2.64383e-11	3.1276e-11	3.48011e-11	3.18385e-11	3.83637e-11	3.75387e-11	3.79887e-11	3.48011e-11
	4.87867	3.50636e-11	3.93012e-11	3.72011e-11	3.87762e-11	3.70511e-11	2.86509e-11	2.66633e-11	3.55511e-11	3.03384e-11	3.87012e-11	3.72386e-11	3.97887e-11	3.61511e-11	3.86262e-11	2.54633e-11	2.56133e-11	2.64383e-11	2.66258e-11	2.66258e-11	3.79512e-11	3.96387e-11	3.81762e-11	3.3751e-11	3.65636e-11	3.67511e-11	3.1276e-11	4.07263e-11	3.78387e-11	3.93387e-11	4.00512e-11	4.10638e-11	2.60258e-11	2.64383e-11	2.62883e-11	3.3076e-11	3.32635e-11	3.66761e-11	2.71883e-11	2.79009e-11	2.63258e-11	2.66258e-11	3.19135e-11	3.58886e-11	3.13135e-11	3.90387e-11	3.70136e-11	3.72761e-11	3.50261e-11
	4.91389	3.54386e-11	3.93762e-11	3.74262e-11	3.88512e-11	3.71261e-11	2.88759e-11	2.58758e-11	3.49136e-11	3.03759e-11	3.87762e-11	3.77637e-11	4.00887e-11	3.67511e-11	3.90387e-11	2.62508e-11	2.63633e-11	2.59883e-11	2.60258e-11	2.63258e-11	3.81387e-11	4.00512e-11	3.85887e-11	3.43511e-11	3.64886e-11	3.70886e-11	3.10135e-11	4.08763e-11	3.82137e-11	3.92262e-11	4.09138e-11	4.10638e-11	2.61758e-11	2.60258e-11	2.55383e-11	3.3001e-11	3.3301e-11	3.66761e-11	2.74508e-11	2.79384e-11	2.62508e-11	2.65133e-11	3.09009e-11	3.62636e-11	3.10885e-11	3.87012e-11	3.72761e-11	3.72011e-11	3.51011e-11
	4.94912	3.52886e-11	3.94512e-11	3.76137e-11	3.93387e-11	3.81387e-11	2.89884e-11	2.62508e-11	3.48386e-11	3.06009e-11	3.93762e-11	3.77637e-11	4.01262e-11	3.70511e-11	3.92262e-11	2.61758e-11	2.60633e-11	2.62508e-11	2.61383e-11	2.67758e-11	3.87012e-11	4.02762e-11	3.87012e-11	3.46886e-11	3.69386e-11	3.72761e-11	3.1426e-11	4.11763e-11	3.83637e-11	3.93012e-11	4.13263e-11	4.09138e-11	2.64008e-11	2.59883e-11	2.63258e-11	3.3901e-11	3.3151e-11	3.79887e-11	2.68508e-11	2.73008e-11	2.64758e-11	2.64383e-11	3.14635e-11	3.57761e-11	3.08259e-11	3.86262e-11	3.75387e-11	3.72386e-11	3.51011e-11
	4.98434	3.53636e-11	3.99012e-11	3.71636e-11	3.94512e-11	3.79137e-11	2.90634e-11	2.63633e-11	3.55886e-11	3.07884e-11	3.88137e-11	3.86637e-11	4.04262e-11	3.66011e-11	3.93387e-11	2.62133e-11	2.70383e-11	2.63258e-11	2.65508e-11	2.64383e-11	3.85512e-11	4.03512e-11	3.85512e-11	3.48386e-11	3.73136e-11	3.76137e-11	3.2026e-11	4.17763e-11	3.84387e-11	3.93762e-11	4.10638e-11	4.15138e-11	2.65133e-11	2.61758e-11	2.66258e-11	3.3676e-11	3.31135e-11	3.78387e-11	2.65133e-11	2.77134e-11	2.63258e-11	2.63633e-11	3.13135e-11	3.57011e-11	3.08259e-11	3.90387e-11	3.73136e-11	3.70136e-11	3.51011e-11
	5.01957	3.51386e-11	4.01637e-11	3.83637e-11	3.96012e-11	3.78387e-11	2.91009e-11	2.62508e-11	3.57011e-11	3.08259e-11	3.97137e-11	3.88512e-11	4.11388e-11	3.67511e-11	3.95637e-11	2.64383e-11	2.59133e-11	2.63633e-11	2.61383e-11	2.64383e-11	3.89262e-11	4.04637e-11	3.87762e-11	3.46886e-11	3.69761e-11	3.76512e-11	3.21385e-11	4.16263e-11	3.90762e-11	3.95637e-11	4.15138e-11	4.20388e-11	2.63633e-11	2.62508e-11	2.64008e-11	3.3676e-11	3.3526e-11	3.77637e-11	2.68883e-11	2.72633e-11	2.61758e-11	2.63258e-11	3.13135e-11	3.60386e-11	3.10885e-11	3.93387e-11	3.80262e-11	3.71261e-11	3.52511e-11
	5.05479	3.57386e-11	4.02012e-11	3.84012e-11	3.99012e-11	3.83262e-11	2.91384e-11	2.62883e-11	3.55511e-11	3.08259e-11	4.01637e-11	3.85887e-11	4.14388e-11	3.70511e-11	3.96387e-11	2.61383e-11	2.61008e-11	2.62883e-11	2.59133e-11	2.65883e-11	3.91512e-11	4.06137e-11	3.94137e-11	3.42386e-11	3.74262e-11	3.78762e-11	3.18385e-11	4.17388e-11	3.94137e-11	3.99762e-11	4.22638e-11	4.17763e-11	2.62883e-11	2.64008e-11	2.62133e-11	3.38635e-11	3.37885e-11	3.76137e-11	2.72258e-11	2.79009e-11	2.61758e-11	2.69258e-11	3.1276e-11	3.65636e-11	3.18385e-11	3.96387e-11	3.87012e-11	3.72761e-11	3.53261e-11
	5.09002	3.51761e-11	4.08013e-11	3.84762e-11	4.00137e-11	3.83262e-11	2.92134e-11	2.62508e-11	3.58136e-11	3.07134e-11	4.02387e-11	3.84387e-11	4.11388e-11	3.72011e-11	3.96012e-11	2.58383e-11	2.63258e-11	2.63633e-11	2.62883e-11	2.65883e-11	3.84387e-11	4.07638e-11	3.96387e-11	3.40885e-11	3.75762e-11	3.81012e-11	3.1951e-11	4.26763e-11	3.90387e-11	4.01637e-11	4.23013e-11	4.21513e-11	2.64758e-11	2.62883e-11	2.61383e-11	3.4126e-11	3.35635e-11	3.84762e-11	2.70008e-11	2.76759e-11	2.59508e-11	2.69258e-11	3.11635e-11	3.64511e-11	3.16885e-11	4.00137e-11	3.85512e-11	3.70511e-11	3.50261e-11
	5.12524	3.59261e-11	4.05387e-11	3.86637e-11	4.01262e-11	3.89262e-11	2.86884e-11	2.61008e-11	3.58136e-11	3.1501e-11	4.01262e-11	3.88137e-11	4.13263e-11	3.70511e-11	3.99387e-11	2.61758e-11	2.64008e-11	2.64758e-11	2.62508e-11	2.68133e-11	3.94887e-11	4.08763e-11	3.96387e-11	3.46136e-11	3.79887e-11	3.84387e-11	3.1651e-11	4.24138e-11	4.01637e-11	4.05012e-11	4.27888e-11	4.33138e-11	2.61383e-11	2.63633e-11	2.63633e-11	3.3976e-11	3.4201e-11	3.85512e-11	2.70758e-11	2.76008e-11	2.59883e-11	2.64008e-11	3.1126e-11	3.64886e-11	3.18385e-11	4.05387e-11	3.83637e-11	3.79137e-11	3.64511e-11
	5.16047	3.56261e-11	4.10263e-11	3.87012e-11	4.08013e-11	3.93387e-11	2.85009e-11	2.63258e-11	3.58886e-11	3.13885e-11	4.07263e-11	3.93387e-11	4.23388e-11	3.70886e-11	4.05762e-11	2.64758e-11	2.61758e-11	2.64008e-11	2.61008e-11	2.64008e-11	4.00137e-11	4.16263e-11	3.99762e-11	3.45386e-11	3.84762e-11	3.87012e-11	3.2851e-11	4.26763e-11	4.00137e-11	4.03137e-11	4.30513e-11	4.31263e-11	2.69258e-11	2.53883e-11	2.64008e-11	3.47261e-11	3.43136e-11	3.85512e-11	2.73758e-11	2.74133e-11	2.62508e-11	2.64758e-11	3.1276e-11	3.67511e-11	3.13135e-11	4.06137e-11	3.87012e-11	3.82512e-11	3.61886e-11
	5.19569	3.57386e-11	4.11013e-11	3.89262e-11	4.16263e-11	3.93387e-11	2.89509e-11	2.68133e-11	3.64136e-11	3.1801e-11	4.09138e-11	3.94512e-11	4.21888e-11	3.72011e-11	4.07263e-11	2.60633e-11	2.61758e-11	2.63633e-11	2.63258e-11	2.66633e-11	3.99387e-11	4.23013e-11	4.00137e-11	3.42761e-11	3.84012e-11	3.88887e-11	3.2776e-11	4.32013e-11	4.01637e-11	4.09513e-11	4.31263e-11	4.30888e-11	2.62883e-11	2.69258e-11	2.63633e-11	3.49511e-11	3.38635e-11	3.92637e-11	2.71133e-11	2.74883e-11	2.62883e-11	2.64758e-11	3.15385e-11	3.67511e-11	3.1426e-11	4.05387e-11	3.88512e-11	3.90762e-11	3.57761e-11
	5.23092	3.60011e-11	4.07638e-11	3.93762e-11	4.13263e-11	3.95262e-11	2.83884e-11	2.67008e-11	3.64136e-11	3.2026e-11	4.09888e-11	3.96012e-11	4.24888e-11	3.70886e-11	4.02012e-11	2.64008e-11	2.62508e-11	2.65133e-11	2.61758e-11	2.68883e-11	4.02387e-11	4.15888e-11	4.07263e-11	3.46511e-11	3.83637e-11	3.89262e-11	3.22885e-11	4.35013e-11	4.00887e-11	4.10638e-11	4.33138e-11	4.33888e-11	2.60258e-11	2.64758e-11	2.67008e-11	3.46886e-11	3.45011e-11	3.96387e-11	2.68883e-11	2.74883e-11	2.61758e-11	2.73008e-11	3.17635e-11	3.77262e-11	3.1126e-11	4.10638e-11	3.90012e-11	3.79887e-11	3.66011e-11
	5.26614	3.64886e-11	4.19263e-11	3.98637e-11	4.12513e-11	3.96012e-11	2.99634e-11	2.64383e-11	3.63011e-11	3.20635e-11	4.15138e-11	3.97887e-11	4.29013e-11	3.70886e-11	4.12138e-11	2.68508e-11	2.61758e-11	2.64008e-11	2.58008e-11	2.67383e-11	4.06887e-11	4.25638e-11	4.09513e-11	3.51011e-11	3.87387e-11	3.88512e-11	3.22135e-11	4.35763e-11	4.06137e-11	4.12513e-11	4.47014e-11	4.33888e-11	2.65133e-11	2.64008e-11	2.55758e-11	3.48761e-11	3.48011e-11	3.93762e-11	2.75258e-11	2.73758e-11	2.65508e-11	2.63633e-11	3.26635e-11	3.77262e-11	3.18385e-11	4.14388e-11	3.92262e-11	3.83637e-11	3.76512e-11
	5.30137	3.64511e-11	4.21888e-11	3.99012e-11	4.22638e-11	3.98637e-11	3.04509e-11	2.68508e-11	3.63386e-11	3.1801e-11	4.15513e-11	3.91137e-11	4.23763e-11	3.72386e-11	4.11388e-11	2.61758e-11	2.64008e-11	2.62883e-11	2.64008e-11	2.65883e-11	4.03887e-11	4.24513e-11	4.10263e-11	3.58136e-11	3.88887e-11	3.90387e-11	3.23635e-11	4.38013e-11	4.08388e-11	4.14763e-11	4.43639e-11	4.35013e-11	2.68883e-11	2.61758e-11	2.67008e-11	3.52511e-11	3.43136e-11	3.94887e-11	2.68133e-11	2.76008e-11	2.66633e-11	2.64758e-11	3.22135e-11	3.75762e-11	3.24385e-11	4.11763e-11	4.02762e-11	3.85512e-11	3.79137e-11
	5.33659	3.64136e-11	4.22263e-11	3.95637e-11	4.21138e-11	4.04637e-11	2.96259e-11	2.59508e-11	3.68636e-11	3.17635e-11	4.10638e-11	4.06887e-11	4.27513e-11	3.75012e-11	4.14013e-11	2.59883e-11	2.68508e-11	2.64008e-11	2.66258e-11	2.68508e-11	4.03512e-11	4.24513e-11	4.10638e-11	3.61511e-11	3.91137e-11	3.93387e-11	3.3301e-11	4.41014e-11	4.11763e-11	4.14763e-11	4.48514e-11	4.44764e-11	2.65133e-11	2.59508e-11	2.67383e-11	3.52886e-11	3.45761e-11	3.99762e-11	2.70758e-11	2.78634e-11	2.63633e-11	2.66633e-11	3.1351e-11	3.79137e-11	3.1276e-11	4.20013e-11	3.94137e-11	3.90762e-11	3.78387e-11
	5.37182	3.67511e-11	4.22638e-11	4.03887e-11	4.21888e-11	4.06137e-11	2.97759e-11	2.66633e-11	3.67886e-11	3.2626e-11	4.18513e-11	4.02012e-11	4.35388e-11	3.79137e-11	4.15888e-11	2.66258e-11	2.61383e-11	2.64758e-11	2.62883e-11	2.67758e-11	4.11013e-11	4.25638e-11	4.12888e-11	3.60761e-11	3.93387e-11	3.94137e-11	3.3451e-11	4.42889e-11	4.12513e-11	4.18138e-11	4.50764e-11	4.44014e-11	2.64008e-11	2.62508e-11	2.68508e-11	3.56261e-11	3.50261e-11	3.96762e-11	2.75633e-11	2.75258e-11	2.63258e-11	2.69258e-11	3.22885e-11	3.84012e-11	3.2551e-11	4.23388e-11	4.06137e-11	3.92637e-11	3.60761e-11
	5.40705	3.69011e-11	4.26388e-11	4.02762e-11	4.28638e-11	4.12138e-11	3.00759e-11	2.64008e-11	3.70886e-11	3.3001e-11	4.24138e-11	4.05762e-11	4.36888e-11	3.80637e-11	4.16638e-11	2.60258e-11	2.59508e-11	2.64758e-11	2.61008e-11	2.67383e-11	4.09888e-11	4.27513e-11	4.17013e-11	3.61511e-11	4.00137e-11	4.05012e-11	3.2701e-11	4.49264e-11	4.12888e-11	4.25638e-11	4.54514e-11	4.42889e-11	2.65508e-11	2.62883e-11	2.64008e-11	3.56261e-11	3.50636e-11	3.99387e-11	2.74883e-11	2.73758e-11	2.67758e-11	2.70758e-11	3.1951e-11	3.86637e-11	3.2851e-11	4.24888e-11	4.07263e-11	3.89637e-11	3.33385e-11
	5.44227	3.70886e-11	4.27888e-11	4.06137e-11	4.30138e-11	4.06137e-11	2.96634e-11	2.66633e-11	3.78387e-11	3.2251e-11	4.30888e-11	4.06512e-11	4.39138e-11	3.95637e-11	4.20388e-11	2.62133e-11	2.60258e-11	2.68133e-11	2.62133e-11	2.71508e-11	4.10263e-11	4.31263e-11	4.18138e-11	3.61511e-11	3.96387e-11	4.03512e-11	3.2926e-11	4.56389e-11	4.18513e-11	4.28263e-11	4.56014e-11	4.50764e-11	2.65508e-11	2.62133e-11	2.61758e-11	3.58136e-11	3.48761e-11	4.03887e-11	2.71883e-11	2.76759e-11	2.61383e-11	2.68883e-11	3.1501e-11	3.85512e-11	3.56261e-11	4.26013e-11	4.06137e-11	3.91887e-11	3.22135e-11
	5.4775	3.72386e-11	4.27138e-11	4.10263e-11	4.27138e-11	4.10638e-11	2.90259e-11	2.64383e-11	3.69761e-11	3.29635e-11	4.27888e-11	4.08388e-11	4.43264e-11	3.90012e-11	4.25263e-11	2.64383e-11	2.66633e-11	2.66633e-11	2.61383e-11	2.72258e-11	4.15888e-11	4.37638e-11	4.19263e-11	3.70511e-11	4.02387e-11	4.05387e-11	3.30385e-11	4.54139e-11	4.18513e-11	4.25263e-11	4.56014e-11	4.57514e-11	2.65508e-11	2.61758e-11	2.62508e-11	3.63011e-11	3.49136e-11	4.00137e-11	2.72633e-11	2.72633e-11	2.64758e-11	2.68133e-11	3.20635e-11	3.93387e-11	3.44636e-11	4.30888e-11	4.08388e-11	3.99387e-11	3.3001e-11
	5.51272	3.74262e-11	4.31638e-11	4.08013e-11	4.32388e-11	4.11013e-11	2.88384e-11	2.67383e-11	3.76512e-11	3.28135e-11	4.31638e-11	4.11013e-11	4.46264e-11	3.91887e-11	4.27888e-11	2.62883e-11	2.62133e-11	2.63258e-11	2.63633e-11	2.67383e-11	4.20388e-11	4.41764e-11	4.27513e-11	3.72761e-11	4.05012e-11	4.08013e-11	3.44261e-11	4.56389e-11	4.21513e-11	4.29763e-11	4.60889e-11	4.56764e-11	2.65508e-11	2.59883e-11	2.65883e-11	3.68636e-11	3.51386e-11	4.05012e-11	2.73383e-11	2.73758e-11	2.66633e-11	2.70008e-11	3.17635e-11	3.90387e-11	3.55511e-11	4.34638e-11	4.11013e-11	4.02762e-11	3.43136e-11
	5.54795	3.69011e-11	4.38013e-11	4.09888e-11	4.39888e-11	4.17013e-11	2.88009e-11	2.68883e-11	3.84762e-11	3.3226e-11	4.28638e-11	4.15513e-11	4.50014e-11	3.94137e-11	4.30513e-11	2.60633e-11	2.64383e-11	2.63633e-11	2.65883e-11	2.67383e-11	4.21513e-11	4.41764e-11	4.17013e-11	3.74262e-11	4.05387e-11	4.09888e-11	3.52886e-11	4.62014e-11	4.29013e-11	4.39513e-11	4.64639e-11	4.59764e-11	2.63633e-11	2.65508e-11	2.69633e-11	3.65636e-11	3.49511e-11	4.09888e-11	2.71508e-11	2.74133e-11	2.67008e-11	2.69633e-11	3.16135e-11	3.91137e-11	3.35635e-11	4.34638e-11	4.12513e-11	4.04262e-11	3.70886e-11
	5.58317	3.73511e-11	4.35763e-11	4.14388e-11	4.36888e-11	4.13263e-11	2.89884e-11	2.68133e-11	3.85137e-11	3.3601e-11	4.34263e-11	4.21138e-11	4.54889e-11	3.97512e-11	4.35013e-11	2.63633e-11	2.58383e-11	2.64383e-11	2.62508e-11	2.73758e-11	4.25263e-11	4.48139e-11	4.35763e-11	3.68636e-11	4.09138e-11	4.10263e-11	3.40135e-11	4.62014e-11	4.30513e-11	4.33888e-11	4.63889e-11	4.60514e-11	2.68508e-11	2.62508e-11	2.66258e-11	3.63386e-11	3.50261e-11	4.07263e-11	2.75633e-11	2.76383e-11	2.65508e-11	2.70383e-11	3.19885e-11	3.97887e-11	3.46511e-11	4.36888e-11	4.12513e-11	4.02387e-11	3.62261e-11
	5.6184	3.78012e-11	4.48139e-11	4.18888e-11	4.39513e-11	4.14763e-11	3.10135e-11	2.68883e-11	3.84012e-11	3.3526e-11	4.38763e-11	4.20763e-11	4.56014e-11	3.95637e-11	4.39513e-11	2.68508e-11	2.60258e-11	2.65883e-11	2.60258e-11	2.69258e-11	4.29763e-11	4.49264e-11	4.33513e-11	3.67136e-11	4.09513e-11	4.11388e-11	3.49886e-11	4.65389e-11	4.30888e-11	4.39138e-11	4.76265e-11	4.65389e-11	2.64383e-11	2.65883e-11	2.58383e-11	3.61886e-11	3.57011e-11	4.12513e-11	2.71508e-11	2.73008e-11	2.64008e-11	2.72258e-11	3.2176e-11	4.00887e-11	3.49886e-11	4.39888e-11	4.13638e-11	3.99012e-11	4.17388e-11
	5.65362	3.78387e-11	4.47389e-11	4.19638e-11	4.46639e-11	4.18138e-11	2.96634e-11	2.69258e-11	3.85137e-11	3.31885e-11	4.36513e-11	4.18888e-11	4.60514e-11	3.91887e-11	4.38013e-11	2.63258e-11	2.65508e-11	2.66633e-11	2.61383e-11	2.69258e-11	4.27888e-11	4.45514e-11	4.33888e-11	3.66011e-11	4.10638e-11	4.15513e-11	3.41636e-11	4.72139e-11	4.32763e-11	4.41764e-11	4.75515e-11	4.69139e-11	2.71508e-11	2.61008e-11	2.70383e-11	3.67511e-11	3.48386e-11	4.15513e-11	2.66633e-11	2.75633e-11	2.65883e-11	2.74883e-11	3.1876e-11	4.02762e-11	3.3601e-11	4.42889e-11	4.14013e-11	4.05762e-11	3.85512e-11
	5.68885	3.78012e-11	4.50764e-11	4.22263e-11	4.46639e-11	4.22638e-11	3.02259e-11	2.64383e-11	3.87012e-11	3.33385e-11	4.36513e-11	4.26388e-11	4.58264e-11	3.94137e-11	4.45139e-11	2.62133e-11	2.64008e-11	2.65133e-11	2.64758e-11	2.71883e-11	4.27888e-11	4.50764e-11	4.35013e-11	3.69011e-11	4.15138e-11	4.18888e-11	3.51011e-11	4.72139e-11	4.37638e-11	4.44014e-11	4.71389e-11	4.77765e-11	2.64008e-11	2.61758e-11	2.67758e-11	3.70886e-11	3.57761e-11	4.15138e-11	2.76759e-11	2.77134e-11	2.67383e-11	2.67008e-11	3.12385e-11	4.05762e-11	3.2101e-11	4.51514e-11	4.11013e-11	4.11388e-11	3.51011e-11
	5.72407	3.83637e-11	4.49264e-11	4.26013e-11	4.46264e-11	4.27513e-11	2.97759e-11	2.66258e-11	3.88137e-11	3.36385e-11	4.39888e-11	4.24888e-11	4.63514e-11	3.94512e-11	4.50014e-11	2.67008e-11	2.61008e-11	2.64758e-11	2.65883e-11	2.67758e-11	4.33513e-11	4.55264e-11	4.39513e-11	3.72011e-11	4.13263e-11	4.21138e-11	3.61511e-11	4.74015e-11	4.39513e-11	4.49264e-11	4.8339e-11	4.76265e-11	2.69633e-11	2.62133e-11	2.69258e-11	3.72386e-11	3.56261e-11	4.16263e-11	2.73383e-11	2.74508e-11	2.66633e-11	2.71508e-11	3.16885e-11	4.08013e-11	3.1951e-11	4.51139e-11	4.30138e-11	4.12138e-11	3.3301e-11
	5.7593	3.85137e-11	4.55264e-11	4.26388e-11	4.54139e-11	4.27888e-11	2.98134e-11	2.70008e-11	3.91137e-11	3.34885e-11	4.41389e-11	4.31638e-11	4.66139e-11	3.95262e-11	4.47014e-11	2.60258e-11	2.64008e-11	2.67758e-11	2.61008e-11	2.64383e-11	4.36138e-11	4.57889e-11	4.38763e-11	3.70511e-11	4.18888e-11	4.25638e-11	3.73886e-11	4.79265e-11	4.41764e-11	4.55639e-11	4.8489e-11	4.8114e-11	2.68133e-11	2.65133e-11	2.66633e-11	3.76887e-11	3.57386e-11	4.18138e-11	2.75258e-11	2.75258e-11	2.65133e-11	2.72258e-11	3.1276e-11	4.05387e-11	3.2776e-11	4.51139e-11	4.27138e-11	4.15888e-11	3.2851e-11
	5.79452	3.80262e-11	4.55264e-11	4.30888e-11	4.51139e-11	4.29388e-11	2.94384e-11	2.66633e-11	3.97137e-11	3.34135e-11	4.46264e-11	4.31263e-11	4.69514e-11	4.03887e-11	4.49639e-11	2.70008e-11	2.64758e-11	2.68133e-11	2.64383e-11	2.72258e-11	4.37263e-11	4.60139e-11	4.41764e-11	3.73886e-11	4.15513e-11	4.25263e-11	3.82512e-11	4.85265e-11	4.45514e-11	4.57139e-11	4.8564e-11	4.81515e-11	2.64383e-11	2.64758e-11	2.67758e-11	3.70886e-11	3.58136e-11	4.23388e-11	2.69258e-11	2.75633e-11	2.70758e-11	2.73008e-11	3.1426e-11	4.13263e-11	3.31885e-11	4.58264e-11	4.26763e-11	4.20763e-11	3.4126e-11
	5.82975	3.81387e-11	4.57514e-11	4.30138e-11	4.56014e-11	4.38763e-11	2.94759e-11	2.64008e-11	3.90012e-11	3.4126e-11	4.51889e-11	4.35763e-11	4.70639e-11	4.02387e-11	4.55264e-11	2.70008e-11	2.60258e-11	2.69258e-11	2.59133e-11	2.67758e-11	4.43639e-11	4.68014e-11	4.45514e-11	3.79887e-11	4.20013e-11	4.26763e-11	3.88887e-11	4.9164e-11	4.50764e-11	4.59764e-11	4.90515e-11	4.8789e-11	2.64008e-11	2.61758e-11	2.64758e-11	3.79887e-11	3.61886e-11	4.21138e-11	2.70383e-11	2.77509e-11	2.72258e-11	2.74883e-11	3.14635e-11	4.13638e-11	3.33385e-11	4.57514e-11	4.24888e-11	4.25263e-11	3.76137e-11
	5.86497	3.90012e-11	4.59764e-11	4.31263e-11	4.63514e-11	4.37263e-11	2.95134e-11	2.67758e-11	3.98637e-11	3.42386e-11	4.58264e-11	4.32388e-11	4.74015e-11	4.07263e-11	4.57889e-11	2.64383e-11	2.65508e-11	2.68133e-11	2.68883e-11	2.68508e-11	4.45889e-11	4.71764e-11	4.42514e-11	3.76887e-11	4.29763e-11	4.31263e-11	3.86637e-11	4.9089e-11	4.55639e-11	4.65764e-11	4.89765e-11	4.9014e-11	2.66633e-11	2.63258e-11	2.71508e-11	3.86262e-11	3.61136e-11	4.31638e-11	2.68508e-11	2.81634e-11	2.72258e-11	2.73383e-11	3.08259e-11	4.11763e-11	3.3601e-11	4.66139e-11	4.24138e-11	4.27513e-11	3.90387e-11
	5.9002	3.87387e-11	4.63514e-11	4.39138e-11	4.63889e-11	4.43639e-11	2.97384e-11	2.68508e-11	4.00512e-11	3.48011e-11	4.52264e-11	4.42514e-11	4.8039e-11	4.03512e-11	4.60514e-11	2.64008e-11	2.68883e-11	2.64008e-11	2.65883e-11	2.68883e-11	4.46264e-11	4.7439e-11	4.46264e-11	3.79137e-11	4.23763e-11	4.36138e-11	3.67886e-11	4.9614e-11	4.56014e-11	4.71389e-11	4.95765e-11	4.89765e-11	2.64758e-11	2.64758e-11	2.73008e-11	3.88887e-11	3.61886e-11	4.34263e-11	2.73008e-11	2.82009e-11	2.71133e-11	2.70008e-11	3.15385e-11	4.18888e-11	3.44636e-11	4.67264e-11	4.34263e-11	4.29013e-11	3.56636e-11
	5.93542	3.88137e-11	4.66139e-11	4.41389e-11	4.60889e-11	4.45889e-11	2.97009e-11	2.75258e-11	4.05387e-11	3.52136e-11	4.57139e-11	4.43264e-11	4.8714e-11	4.06887e-11	4.62764e-11	2.66258e-11	2.59883e-11	2.71508e-11	2.62883e-11	2.70008e-11	4.40639e-11	4.77765e-11	4.58639e-11	3.80262e-11	4.29013e-11	4.35388e-11	3.61886e-11	4.9464e-11	4.53014e-11	4.7364e-11	5.08141e-11	4.9239e-11	2.62508e-11	2.63633e-11	2.70383e-11	3.86262e-11	3.68636e-11	4.33888e-11	2.79759e-11	2.80509e-11	2.69258e-11	2.71883e-11	3.3001e-11	4.17388e-11	3.98262e-11	4.71389e-11	4.38013e-11	4.29388e-11	3.36385e-11
	5.97065	3.95262e-11	4.63889e-11	4.41389e-11	4.63139e-11	4.42889e-11	2.94759e-11	2.73008e-11	4.03137e-11	3.54761e-11	4.60889e-11	4.46264e-11	4.87515e-11	4.12138e-11	4.62389e-11	2.68883e-11	2.64758e-11	2.70008e-11	2.62508e-11	2.72258e-11	4.54514e-11	4.7814e-11	4.54139e-11	3.81012e-11	4.33513e-11	4.43264e-11	3.55136e-11	5.05516e-11	4.57889e-11	4.72139e-11	5.12266e-11	4.95015e-11	2.67383e-11	2.65133e-11	2.70008e-11	3.87762e-11	3.68636e-11	4.35388e-11	2.78259e-11	2.78634e-11	2.64383e-11	2.77134e-11	3.28135e-11	4.21888e-11	3.99762e-11	4.75515e-11	4.42514e-11	4.27138e-11	3.49511e-11
	6.00587	3.97512e-11	4.68389e-11	4.44389e-11	4.69139e-11	4.45514e-11	3.01509e-11	2.67758e-11	4.02387e-11	3.63761e-11	4.63514e-11	4.49639e-11	4.8414e-11	4.15888e-11	4.63889e-11	2.67008e-11	2.62883e-11	2.71883e-11	2.63258e-11	2.72258e-11	4.54514e-11	4.78515e-11	4.66139e-11	3.81762e-11	4.35013e-11	4.41389e-11	3.55136e-11	5.08141e-11	4.63889e-11	4.73265e-11	5.11141e-11	5.0364e-11	2.67008e-11	2.64008e-11	2.71133e-11	3.88137e-11	3.68261e-11	4.41764e-11	2.80134e-11	2.79759e-11	2.68508e-11	2.70758e-11	3.22135e-11	4.23763e-11	3.52886e-11	4.78515e-11	4.42139e-11	4.29388e-11	3.28885e-11
	6.0411	4.03887e-11	4.7889e-11	4.51514e-11	4.72515e-11	4.51889e-11	3.03009e-11	2.67008e-11	4.06512e-11	3.66386e-11	4.66514e-11	4.51889e-11	4.9089e-11	4.16638e-11	4.67264e-11	2.62883e-11	2.65508e-11	2.70383e-11	2.65133e-11	2.72258e-11	4.56389e-11	4.8189e-11	4.59764e-11	3.88137e-11	4.35388e-11	4.43639e-11	3.93387e-11	5.08891e-11	4.70639e-11	4.7364e-11	5.14141e-11	5.06266e-11	2.64758e-11	2.62883e-11	2.72633e-11	3.88887e-11	3.79512e-11	4.43264e-11	2.77134e-11	2.79759e-11	2.68508e-11	2.77134e-11	3.24385e-11	4.23388e-11	3.55511e-11	4.80015e-11	4.42139e-11	4.36138e-11	3.4126e-11
[truncated: 84 more rows]
[truncated: 3 more columns]

## Sheet: Fig4b_Right_S
	Voltage	Current1	Current2	Current3	Current4	Current5	Current6	Current7	Current8	Current9	Current10	Current11	Current12	Current13	Current14	Current15	Current16	Current17	Current18	Current19	Current20	Current21	Current22	Current23	Current24	Current25	Current26	Current27	Current28	Current29	Current30	Current31	Current32	Current33	Current34	Current35	Current36	Current37	Current38	Current39	Current40	Current41	Current42	Current43	Current44	Current45	Current46	Current47	Current48
[truncated: 510 more rows]
[truncated: 3 more columns]
